# Supplementary material for: Predictive value of CCL2 in the prognosis and immunotherapy response of glioblastoma multiforme
Source: BMC Genomics. 2023 Dec 6;24:746. doi: 10.1186/s12864-023-09674-x (PMC10698956; doi:10.1186/s12864-023-09674-x)
Supplement: Supplementary file 2 — Supplementary Material 2 [file 12864_2023_9674_MOESM2_ESM.csv]

Genes	Cor	p_value
CCL2	1	0
RNASE2	0.741690193	5.61E-28
S100A8	0.719006893	1.24E-25
GNA15	0.71707991	1.91E-25
CCL7	0.716846501	2.01E-25
S100A11	0.705411928	2.45E-24
S100A9	0.699131189	9.20E-24
CSTA	0.695190842	2.07E-23
CD14	0.691803851	4.13E-23
RNASE3	0.689562775	6.47E-23
GPR84	0.68765107	9.47E-23
BCL2A1	0.686674675	1.15E-22
BIRC3	0.684958369	1.61E-22
BATF	0.683368861	2.20E-22
FCGR2A	0.678706791	5.41E-22
TREM1	0.676497061	8.25E-22
CASP4	0.672774015	1.66E-21
HAMP	0.66894393	3.39E-21
FCER1G	0.667735246	4.23E-21
NAMPT	0.667082461	4.77E-21
CHI3L2	0.665911002	5.90E-21
SQOR	0.66567866	6.16E-21
CXCL3	0.665404009	6.47E-21
AL355922.1	0.664049014	8.28E-21
AIF1	0.659905215	1.74E-20
ACP3	0.659795467	1.78E-20
MAP3K8	0.659455462	1.89E-20
PCED1B-AS1	0.657082435	2.87E-20
PLAUR	0.656884638	2.97E-20
IL6	0.656333538	3.27E-20
NPC2	0.655743644	3.63E-20
VAMP8	0.654716817	4.34E-20
NFKBIZ	0.654240093	4.72E-20
SERPINA1	0.652286501	6.63E-20
C1S	0.650405395	9.16E-20
KYNU	0.649462207	1.08E-19
SOCS3	0.648980404	1.17E-19
S100A4	0.647998515	1.38E-19
MYO1G	0.646879485	1.67E-19
RAC2	0.644329152	2.57E-19
CXCL8	0.643392635	3.01E-19
S100A10	0.64330895	3.05E-19
IER3	0.642905867	3.26E-19
CXCL2	0.642668888	3.39E-19
CFI	0.642500334	3.49E-19
CD300E	0.64125878	4.29E-19
FAM177B	0.640221061	5.10E-19
PTX3	0.639299824	5.93E-19
FPR2	0.638528522	6.74E-19
HK3	0.63849293	6.78E-19
CASP5	0.637147919	8.45E-19
VDR	0.636994533	8.66E-19
CD33	0.635871706	1.04E-18
GLRX	0.635356852	1.13E-18
SIGLEC9	0.633036582	1.65E-18
LY96	0.632658469	1.75E-18
FCGR2B	0.631551396	2.09E-18
NCF4	0.631276546	2.18E-18
ANXA2	0.631165702	2.22E-18
SOD2	0.628714662	3.28E-18
F13A1	0.628292163	3.51E-18
CCL8	0.627582492	3.93E-18
RRAS	0.626228889	4.86E-18
SERPINB1	0.625485574	5.46E-18
CCL20	0.623447646	7.51E-18
SNX20	0.623282574	7.70E-18
GMFG	0.623009171	8.04E-18
LAIR1	0.622757813	8.36E-18
PLB1	0.621708259	9.83E-18
PI3	0.62144403	1.02E-17
CHI3L1	0.620851247	1.12E-17
PTPN7	0.620673552	1.15E-17
LILRA5	0.619554451	1.37E-17
AC090796.1	0.618575511	1.59E-17
GLIPR1	0.618175124	1.69E-17
BCL3	0.617951693	1.75E-17
ARHGDIB	0.61755536	1.86E-17
CXCL5	0.617055684	2.01E-17
IL32	0.616622186	2.14E-17
CACNA2D4	0.614174172	3.10E-17
IL1A	0.613905646	3.23E-17
LILRB2	0.613711879	3.33E-17
ASGR2	0.613502195	3.43E-17
ICAM1	0.612578334	3.94E-17
AQP9	0.611388004	4.71E-17
C1R	0.6112705	4.79E-17
FAS	0.610291104	5.54E-17
ARL11	0.609950696	5.83E-17
NOD2	0.609002899	6.71E-17
FCGR3A	0.608473874	7.25E-17
SRGN	0.608351828	7.38E-17
TNFAIP8	0.608285156	7.46E-17
IL1B	0.608260349	7.48E-17
IL1R1	0.607820287	7.99E-17
IL10	0.60568525	1.09E-16
OR2I1P	0.605611254	1.10E-16
FCGR1A	0.605501996	1.12E-16
THBD	0.605368673	1.14E-16
OSTF1	0.601124828	2.11E-16
CD44	0.600787628	2.22E-16
CATSPER1	0.600376561	2.35E-16
AC083837.1	0.599274745	2.76E-16
GPR65	0.599221846	2.78E-16
RETN	0.599168883	2.80E-16
CTSL	0.59909813	2.83E-16
KRT7	0.598430219	3.11E-16
AC061992.2	0.598172131	3.23E-16
EMB	0.597034792	3.79E-16
ADGRE1	0.595675208	4.59E-16
CD300A	0.59533559	4.82E-16
DENND2D	0.594414736	5.49E-16
MNDA	0.593739833	6.03E-16
IL21R	0.593611498	6.14E-16
TGFBI	0.592725928	6.95E-16
CLEC2B	0.59266346	7.01E-16
AC007877.1	0.592135155	7.55E-16
LRRC25	0.59081308	9.07E-16
CXCL6	0.590791645	9.09E-16
MS4A4A	0.590384145	9.62E-16
DRAM1	0.589904994	1.03E-15
CCR1	0.589896008	1.03E-15
HCK	0.58956836	1.08E-15
OSCAR	0.58954894	1.08E-15
IL15	0.58933665	1.11E-15
VAMP5	0.589229495	1.13E-15
C15orf48	0.588947116	1.17E-15
C1orf162	0.588356563	1.27E-15
NNMT	0.588092927	1.32E-15
CEBPB	0.587086796	1.52E-15
C1QA	0.585981398	1.76E-15
CLCF1	0.58519075	1.96E-15
FCGR1B	0.585144054	1.98E-15
LST1	0.584375638	2.19E-15
PTGS2	0.58372781	2.39E-15
CCR2	0.583676625	2.41E-15
TNFAIP2	0.583619134	2.43E-15
LIF	0.583382169	2.51E-15
ADAP2	0.583312318	2.53E-15
TLR1	0.583248004	2.55E-15
LINC02611	0.582521444	2.82E-15
LILRB3	0.582449027	2.84E-15
ALOX5	0.582012402	3.02E-15
CSF3	0.580805271	3.55E-15
TDO2	0.580697314	3.60E-15
MS4A6A	0.580129097	3.88E-15
CYTH4	0.580095326	3.90E-15
CCR5AS	0.580022217	3.94E-15
CCR5	0.57874712	4.67E-15
PDZK1IP1	0.578603362	4.76E-15
TREML2	0.578555649	4.79E-15
BDKRB2	0.577792741	5.30E-15
IL4R	0.577775028	5.31E-15
C1RL	0.577729076	5.35E-15
CD7	0.577636081	5.41E-15
NAMPTP1	0.576844497	6.01E-15
ALOX5AP	0.576406799	6.37E-15
CLEC7A	0.576340426	6.43E-15
FPR1	0.575895171	6.81E-15
RHOH	0.575576458	7.11E-15
TYMP	0.57543779	7.24E-15
LINC02015	0.575024186	7.64E-15
TIMP1	0.574201514	8.51E-15
CLIC1	0.573691011	9.10E-15
TLR2	0.572355349	1.08E-14
LUCAT1	0.571471787	1.22E-14
TYROBP	0.571078088	1.28E-14
P2RY6	0.570531792	1.37E-14
GPR160	0.569577538	1.55E-14
MAFB	0.568289146	1.83E-14
TNFAIP8L2	0.567270333	2.09E-14
MMP19	0.567263681	2.09E-14
AC004847.1	0.567189952	2.11E-14
AC022509.2	0.566928168	2.18E-14
LNCAROD	0.565595984	2.59E-14
PLAU	0.56484828	2.84E-14
CTSS	0.564427769	3.00E-14
CD300C	0.564037307	3.15E-14
CYBA	0.563696687	3.29E-14
FAM20A	0.563539983	3.36E-14
HLA-DMA	0.561363298	4.42E-14
RHOG	0.561035515	4.60E-14
RELB	0.560723703	4.78E-14
CTSZ	0.560552472	4.89E-14
PTPN22	0.56036769	5.00E-14
LINC01503	0.560346365	5.02E-14
TNFSF14	0.55985971	5.33E-14
CTSB	0.559828125	5.35E-14
TMEM106A	0.559216899	5.77E-14
ZC3H12A	0.559186929	5.80E-14
HCST	0.55894555	5.97E-14
C3	0.557837985	6.85E-14
PLEK	0.557790878	6.89E-14
PLK3	0.557537901	7.11E-14
IFITM3P6	0.557537257	7.11E-14
CPD	0.557290738	7.34E-14
APOBEC3C	0.556686341	7.90E-14
FERMT3	0.556584588	8.00E-14
C5AR1	0.556143797	8.45E-14
RARRES1	0.556072318	8.53E-14
DPYD	0.555919061	8.69E-14
SLPI	0.55583133	8.78E-14
C16orf54	0.555737274	8.89E-14
LY86	0.554976102	9.76E-14
CASP1	0.554863161	9.89E-14
AC116353.6	0.554105701	1.09E-13
CD300H	0.552930219	1.25E-13
LTF	0.551727964	1.45E-13
ARHGAP9	0.551707355	1.45E-13
CD40	0.551493525	1.49E-13
IL2RA	0.550937332	1.60E-13
ST8SIA4	0.549489306	1.90E-13
HLA-DRA	0.549408602	1.92E-13
CD53	0.548356637	2.18E-13
CYTIP	0.548241653	2.21E-13
LGALS1	0.547964519	2.29E-13
IBSP	0.547929719	2.30E-13
SAA2	0.547481752	2.42E-13
JAK3	0.547467591	2.43E-13
LPXN	0.547277705	2.48E-13
PSTPIP1	0.547042928	2.55E-13
PIK3AP1	0.546969438	2.58E-13
RDH10	0.546957897	2.58E-13
SAA1	0.546903504	2.60E-13
MSR1	0.546290421	2.79E-13
LCP2	0.546254551	2.81E-13
CH25H	0.545852225	2.94E-13
CD59	0.545188207	3.18E-13
CMAHP	0.545145702	3.20E-13
RAB27A	0.543957363	3.69E-13
GPSM3	0.542891148	4.18E-13
LYN	0.542549207	4.35E-13
PYCARD	0.54240364	4.43E-13
GAPT	0.54215821	4.56E-13
NCF2	0.54170124	4.81E-13
SAT1	0.541357136	5.01E-13
TREML3P	0.541050352	5.19E-13
IKBKE	0.540267626	5.69E-13
POLD4	0.540204366	5.73E-13
C1QB	0.540136657	5.78E-13
CLDN23	0.539954445	5.90E-13
AC147067.1	0.539718577	6.07E-13
VENTX	0.538261891	7.19E-13
RGS18	0.538169382	7.27E-13
HLA-DRB1	0.537862128	7.53E-13
SAMSN1	0.537847552	7.54E-13
HSD11B1	0.537713845	7.66E-13
PARVG	0.536734131	8.58E-13
PIK3CG	0.536683266	8.63E-13
HSD3B7	0.536412528	8.91E-13
DSE	0.536225753	9.10E-13
TNFAIP3	0.536001302	9.34E-13
PLAAT4	0.535693065	9.68E-13
PELATON	0.535236591	1.02E-12
GPR183	0.534975548	1.05E-12
UGCG	0.534925159	1.06E-12
B4GALT1	0.534892345	1.06E-12
SLC66A3	0.534533146	1.11E-12
CD86	0.534364932	1.13E-12
RNF149	0.534254941	1.14E-12
CTSC	0.533298703	1.27E-12
PLA2G2A	0.533261943	1.28E-12
SIGLEC7	0.532833442	1.34E-12
FAH	0.532560768	1.39E-12
AC093895.1	0.532201695	1.44E-12
SLC11A1	0.532026469	1.47E-12
HLA-DMB	0.532008018	1.48E-12
LOX	0.531997605	1.48E-12
CXCL1	0.531827877	1.51E-12
PLEK2	0.530519663	1.75E-12
GPR132	0.530256308	1.80E-12
MYL12A	0.530046936	1.84E-12
RPL7AP64	0.529849698	1.89E-12
C1QC	0.529768096	1.90E-12
LCP1	0.529483078	1.97E-12
PLEKHO2	0.528925596	2.09E-12
SYTL2	0.527792093	2.38E-12
LAPTM5	0.527126083	2.56E-12
NAIPP1	0.52691438	2.62E-12
PTPN6	0.526633886	2.71E-12
IL7R	0.526615367	2.71E-12
NUDT16P1	0.526369405	2.79E-12
IL1RN	0.526232677	2.83E-12
SPI1	0.525880786	2.94E-12
CLEC5A	0.524948839	3.27E-12
FCGR1CP	0.524904093	3.28E-12
LILRB1	0.524777691	3.33E-12
ANXA4	0.524729893	3.35E-12
VSIG4	0.524444711	3.46E-12
GPR171	0.524329137	3.50E-12
MCEMP1	0.524185135	3.56E-12
STAB1	0.524162694	3.56E-12
THBS1	0.523805768	3.71E-12
LRMDA	0.523720261	3.74E-12
PHF11	0.52357465	3.81E-12
APOBEC3G	0.523498365	3.84E-12
CFB	0.523126185	4.00E-12
MARCO	0.522517391	4.28E-12
LINC02513	0.522312126	4.37E-12
GZMA	0.522187168	4.44E-12
AC138207.5	0.522149128	4.45E-12
CCL5	0.52160084	4.73E-12
FCGBP	0.521597479	4.73E-12
SLA	0.521512336	4.78E-12
CST7	0.520598782	5.28E-12
HAVCR2	0.520501706	5.34E-12
DUSP23	0.520444277	5.37E-12
FCAR	0.520386236	5.41E-12
PDPN	0.519991437	5.65E-12
AL590764.1	0.51981557	5.76E-12
MILR1	0.519123362	6.21E-12
TNFRSF1A	0.518843053	6.40E-12
STOM	0.518830136	6.41E-12
STX11	0.518732328	6.48E-12
CD163	0.51845494	6.68E-12
ANXA2P2	0.518448193	6.68E-12
SLAMF8	0.518163296	6.89E-12
RBM47	0.518057012	6.97E-12
AC245884.4	0.517900202	7.09E-12
CARD16	0.517163222	7.68E-12
CXorf21	0.516423718	8.32E-12
DOK3	0.516200218	8.53E-12
LINC02345	0.516105647	8.61E-12
COPZ2	0.515957379	8.75E-12
C5AR2	0.514642365	1.01E-11
AC006483.1	0.514366781	1.04E-11
SPP1	0.514309801	1.05E-11
WAS	0.514292838	1.05E-11
MEI1	0.512498663	1.27E-11
HFE	0.512313781	1.29E-11
SPINK1	0.511557183	1.40E-11
AL590068.3	0.510952819	1.50E-11
RBKS	0.510917059	1.50E-11
LGALS12	0.510884847	1.51E-11
LINC01127	0.510879849	1.51E-11
RUNX2	0.510860754	1.51E-11
ABCC3	0.509676818	1.71E-11
CREG1	0.50934272	1.78E-11
PLTP	0.509177302	1.81E-11
LRG1	0.509117803	1.82E-11
GBGT1	0.508842597	1.87E-11
MLKL	0.508227217	2.00E-11
CPQ	0.507394601	2.18E-11
HP	0.506063063	2.51E-11
AC106865.1	0.505905706	2.55E-11
PTPN2	0.505842194	2.56E-11
AC011511.5	0.505706333	2.60E-11
CD4	0.505701544	2.60E-11
PRR13	0.505405688	2.68E-11
AC087672.2	0.504885016	2.83E-11
OSM	0.504860241	2.84E-11
SASH3	0.504631989	2.91E-11
LPAR6	0.504284158	3.02E-11
ELF3	0.503977814	3.11E-11
TNFRSF1B	0.503785983	3.18E-11
IL13RA1	0.50376334	3.18E-11
CSF2RB	0.503753079	3.19E-11
VAV1	0.503739627	3.19E-11
ITGB2	0.503717118	3.20E-11
FYB1	0.503488552	3.28E-11
ATP6V0E1	0.503327882	3.33E-11
IFITM2	0.503293645	3.34E-11
NAT1	0.502950792	3.46E-11
LINC01150	0.502747991	3.54E-11
CP	0.502517246	3.62E-11
ATP8B4	0.502326574	3.70E-11
SLC39A8	0.502237029	3.73E-11
SCIN	0.501433806	4.05E-11
RNASE6	0.500510175	4.46E-11
ADTRP	0.500312018	4.55E-11
CCL26	0.500132888	4.63E-11
NCKAP1L	0.500054844	4.67E-11
