# Supplementary material for: Predictive value of CCL2 in the prognosis and immunotherapy response of glioblastoma multiforme
Source: BMC Genomics. 2023 Dec 6;24:746. doi: 10.1186/s12864-023-09674-x (PMC10698956; doi:10.1186/s12864-023-09674-x)
Supplement: Supplementary file 3 — Supplementary Material 3 [file 12864_2023_9674_MOESM3_ESM.xlsx]

## Sheet: Fig 1A and 1B
CGGA.ID	PRS.type	Histology	Grade	Gender	OS	Censor	Age	IDH.mutation.status	1p19q.codel.status	Expression
CGGA_1001	Primary	GBM	WHO IV	Male	3817	0	11	Wildtype	Non-codel	868.06
CGGA_1006	Primary	AA	WHO III	Male	254	1	42	Wildtype	Non-codel	223.1
CGGA_1007	Primary	GBM	WHO IV	Female	345	1	57	Wildtype	Non-codel	18.07
CGGA_1011	Primary	GBM	WHO IV	Female	109	1	46	Wildtype	Non-codel	104.28
CGGA_1015	Primary	GBM	WHO IV	Male	164	1	62	Wildtype	Non-codel	356
CGGA_1019	Recurrent	rGBM	WHO IV	Male	212	1	60	Wildtype	Non-codel	320.94
CGGA_1022	Recurrent	rA	WHO II	Female	518	0	62	Wildtype	Non-codel	493.04
CGGA_1023	Primary	GBM	WHO IV	Female	681	1	56	Wildtype	Non-codel	45.68
CGGA_1024	Primary	GBM	WHO IV	Male	3074	1	64	Wildtype	Non-codel	25.32
CGGA_1026	Primary	GBM	WHO IV	Male	1570	1	57	Wildtype	Non-codel	6.89
CGGA_1034	Primary	AA	WHO III	Male	753	1	23	Wildtype	Non-codel	416.7
CGGA_1035	Primary	GBM	WHO IV	Female	567	1	60	Wildtype	Non-codel	577.41
CGGA_1039	Primary	GBM	WHO IV	Male	727	1	40	Wildtype	Non-codel	6.17
CGGA_1045	Primary	GBM	WHO IV	Male	348	1	79	Wildtype	Non-codel	551.55
CGGA_1049	Primary	GBM	WHO IV	Male	809	1	58	Wildtype	Non-codel	365.95
CGGA_1052	Primary	O	WHO II	Male	NA	NA	41	Mutant	Codel	11.86
CGGA_1072	Primary	GBM	WHO IV	Male	1090	1	26	Wildtype	Non-codel	13.84
CGGA_1077	Primary	GBM	WHO IV	Male	591	1	47	Wildtype	Non-codel	364.91
CGGA_1078	Recurrent	rGBM	WHO IV	Female	315	1	61	Wildtype	Non-codel	48.06
CGGA_1079	Primary	AA	WHO III	Male	471	1	38	Wildtype	Non-codel	203.47
CGGA_1081	Recurrent	rAA	WHO III	Female	216	1	30	Wildtype	Non-codel	16.21
CGGA_1083	Primary	GBM	WHO IV	Male	450	1	59	Wildtype	Non-codel	266.15
CGGA_1091	Primary	GBM	WHO IV	Female	1116	1	51	Wildtype	Non-codel	155.44
CGGA_1109	Primary	GBM	WHO IV	Male	1348	1	42	Wildtype	Non-codel	99.87
CGGA_1124	Primary	GBM	WHO IV	Male	484	1	47	Wildtype	Non-codel	804.34
CGGA_1139	Primary	GBM	WHO IV	Female	1196	1	53	Wildtype	Non-codel	26.77
CGGA_1140	Recurrent	rAA	WHO III	Female	921	1	49	Wildtype	Non-codel	25.93
CGGA_1145	Recurrent	rAA	WHO III	Male	239	1	41	Wildtype	Non-codel	248.31
CGGA_1171	Primary	GBM	WHO IV	Male	412	1	40	Wildtype	Non-codel	357.17
CGGA_1177	Recurrent	rGBM	WHO IV	Male	449	1	40	Wildtype	Non-codel	994.92
CGGA_1180	Primary	GBM	WHO IV	Female	1226	0	48	Wildtype	Non-codel	383.52
CGGA_1188	Secondary	sGBM	WHO IV	Female	256	1	30	Mutant	Non-codel	100.94
CGGA_1214	Primary	GBM	WHO IV	Female	604	1	49	Wildtype	Non-codel	31.29
CGGA_1216	Primary	GBM	WHO IV	Male	312	1	44	Wildtype	Non-codel	113.85
CGGA_1218	Secondary	sGBM	WHO IV	Male	286	1	53	Wildtype	Non-codel	229.44
CGGA_1224	Primary	GBM	WHO IV	Male	271	1	57	Wildtype	Non-codel	470.89
CGGA_1234	Primary	GBM	WHO IV	Male	705	1	32	Wildtype	Non-codel	21.99
CGGA_1237	Primary	GBM	WHO IV	Male	296	1	62	Wildtype	Non-codel	94.45
CGGA_1240	Primary	GBM	WHO IV	Male	19	1	33	Wildtype	Non-codel	741.52
CGGA_1251	Primary	GBM	WHO IV	Female	272	1	42	Wildtype	Non-codel	12.1
CGGA_1258	Primary	GBM	WHO IV	Male	114	1	42	Wildtype	Non-codel	99.3
CGGA_1263	Primary	AA	WHO III	Male	772	1	50	Wildtype	Non-codel	57.53
CGGA_1270	Primary	GBM	WHO IV	Female	188	1	60	Wildtype	Non-codel	692.18
CGGA_1271	Recurrent	rGBM	WHO IV	Male	523	1	17	Wildtype	Non-codel	39.62
CGGA_1272	Secondary	sGBM	WHO IV	Male	124	1	32	Mutant	Non-codel	57.82
CGGA_1280	Primary	AA	WHO III	Male	447	1	74	Wildtype	Non-codel	9.11
CGGA_1281	Primary	AA	WHO III	Male	2909	0	45	Wildtype	Codel	12.27
CGGA_1283	Secondary	sGBM	WHO IV	Male	20	1	17	Wildtype	Non-codel	9.6
CGGA_1284	Primary	AA	WHO III	Male	97	1	73	Wildtype	Non-codel	1307.5
CGGA_1285	Recurrent	rGBM	WHO IV	Female	79	1	58	Wildtype	Non-codel	172.01
CGGA_1292	Primary	AA	WHO III	Male	2901	0	17	Wildtype	Non-codel	6.79
CGGA_1299	Primary	GBM	WHO IV	Male	550	1	54	Wildtype	Non-codel	99.5
CGGA_1301	Secondary	sGBM	WHO IV	Male	239	1	48	Wildtype	Non-codel	212.45
CGGA_1313	Primary	GBM	WHO IV	Male	379	1	42	Wildtype	Non-codel	372.45
CGGA_1320	Primary	GBM	WHO IV	Male	59	1	19	Wildtype	Non-codel	24.63
CGGA_1332	Primary	GBM	WHO IV	Female	510	0	55	Wildtype	Non-codel	9.31
CGGA_1338	Primary	GBM	WHO IV	Female	1122	1	61	Wildtype	Non-codel	400.09
CGGA_1340	Primary	AA	WHO III	Male	1109	1	35	Wildtype	Non-codel	8.16
CGGA_1342	Primary	GBM	WHO IV	Male	186	1	47	Wildtype	Non-codel	596.56
CGGA_1343	Recurrent	rGBM	WHO IV	Male	94	1	34	Wildtype	Non-codel	110.67
CGGA_1346	Secondary	sGBM	WHO IV	Female	284	1	57	Wildtype	Non-codel	240.49
CGGA_1370	Recurrent	rGBM	WHO IV	Male	325	0	43	Wildtype	Non-codel	4.54
CGGA_1393	Secondary	sGBM	WHO IV	Male	275	1	41	Wildtype	Non-codel	405.9
CGGA_1408	Primary	AA	WHO III	Female	1362	1	64	Wildtype	Non-codel	49.19
CGGA_1411	Recurrent	rAA	WHO III	Female	329	1	40	Wildtype	Non-codel	154.6
CGGA_235	Primary	O	WHO II	Male	2340	1	24	Mutant	Codel	7.24
CGGA_269	Primary	A	WHO II	Female	2932	0	45	Wildtype	Non-codel	458.38
CGGA_272	Secondary	sGBM	WHO IV	Male	217	1	51	Wildtype	Non-codel	554.85
CGGA_274	Primary	GBM	WHO IV	Female	610	0	55	Wildtype	Non-codel	337.14
CGGA_276	Primary	O	WHO II	Male	529	0	44	Mutant	Non-codel	6.24
CGGA_309	NA	NA	NA	Male	139	1	44	Wildtype	NA	79.61
CGGA_318	Secondary	sGBM	WHO IV	Female	222	1	40	Wildtype	Non-codel	2330.85
CGGA_323	Primary	O	WHO II	Female	4338	0	48	Wildtype	Non-codel	12.03
CGGA_330	Primary	AA	WHO III	Male	1121	1	45	Wildtype	Non-codel	576.68
CGGA_413	Primary	GBM	WHO IV	Male	183	0	54	Wildtype	Non-codel	17.94
CGGA_426	Primary	AA	WHO III	Male	1560	1	50	Wildtype	Non-codel	713.09
CGGA_448	Primary	AA	WHO III	Male	354	1	64	Wildtype	Non-codel	622.99
CGGA_483	Primary	GBM	WHO IV	Female	277	1	59	Wildtype	Non-codel	723.53
CGGA_488	Primary	AA	WHO III	Male	435	1	23	Wildtype	Non-codel	4.42
CGGA_493	Primary	A	WHO II	Female	2382	1	32	Mutant	Non-codel	46.34
CGGA_494	Primary	GBM	WHO IV	Female	4435	0	58	Wildtype	Non-codel	23.91
CGGA_495	NA	NA	NA	Male	295	1	53	Wildtype	NA	18.81
CGGA_499	Primary	GBM	WHO IV	Male	122	1	51	Wildtype	Non-codel	45.33
CGGA_525	Primary	GBM	WHO IV	Male	138	1	61	Wildtype	Non-codel	252.18
CGGA_541	Primary	A	WHO II	Female	4376	0	36	Wildtype	Non-codel	6.88
CGGA_564	Primary	AA	WHO III	Male	679	1	47	Wildtype	Non-codel	56.93
CGGA_565	Primary	AA	WHO III	Male	3605	0	51	Wildtype	Non-codel	6.1
CGGA_578	Primary	AA	WHO III	Female	362	1	61	Wildtype	Non-codel	8.03
CGGA_599	Primary	AO	WHO III	Female	418	1	66	Wildtype	Non-codel	12.26
CGGA_604	Primary	GBM	WHO IV	Male	381	1	46	Wildtype	Non-codel	267.51
CGGA_616	Primary	AA	WHO III	Male	952	1	43	Wildtype	Non-codel	65.84
CGGA_624	Recurrent	rGBM	WHO IV	Female	122	1	50	Wildtype	Non-codel	158.89
CGGA_630	Recurrent	rO	WHO III	Male	4300	0	43	Mutant	Codel	61.65
CGGA_633	Primary	O	WHO II	Female	1812	1	56	Wildtype	Non-codel	3.84
CGGA_638	Primary	O	WHO II	Male	2386	0	42	Mutant	Codel	35.27
CGGA_643	Primary	AA	WHO III	Male	331	1	56	Wildtype	Non-codel	10.95
CGGA_658	Primary	GBM	WHO IV	Male	372	1	55	Wildtype	Non-codel	26.24
CGGA_659	Primary	O	WHO II	Female	730	0	50	Wildtype	Non-codel	49.4
CGGA_661	Primary	AA	WHO III	Male	NA	1	42	Wildtype	Non-codel	548.45
CGGA_669	Recurrent	rGBM	WHO IV	Female	607	1	56	Wildtype	Codel	3.76
CGGA_676	Primary	GBM	WHO IV	Male	376	1	60	Wildtype	Non-codel	86.81
CGGA_678	Recurrent	rAA	WHO III	Male	386	1	56	Wildtype	Non-codel	220.59
CGGA_679	Primary	GBM	WHO IV	Female	263	1	63	Wildtype	Non-codel	63.38
CGGA_680	Primary	GBM	WHO IV	Male	2373	1	44	Wildtype	Non-codel	9.03
CGGA_681	NA	NA	NA	Male	110	1	42	Wildtype	NA	74.12
CGGA_700	Primary	GBM	WHO IV	Female	170	0	24	Mutant	Non-codel	28.4
CGGA_727	Primary	AA	WHO III	Male	1023	1	45	Wildtype	Non-codel	81.61
CGGA_731	Primary	GBM	WHO IV	Male	503	1	50	Wildtype	Non-codel	174.85
CGGA_732	Primary	AA	WHO III	Female	NA	NA	35	Wildtype	Non-codel	26.29
CGGA_766	Primary	O	WHO II	Male	4103	0	32	Mutant	Codel	10.41
CGGA_773	Secondary	sGBM	WHO IV	Female	443	1	51	Mutant	Non-codel	43.67
CGGA_782	Primary	GBM	WHO IV	Male	289	1	60	Wildtype	Non-codel	84.66
CGGA_789	Primary	GBM	WHO IV	Male	345	1	50	Wildtype	Non-codel	146.61
CGGA_791	Primary	AA	WHO III	Male	252	1	55	Wildtype	Non-codel	7.25
CGGA_796	Primary	A	WHO II	Male	559	0	60	Wildtype	Non-codel	12.76
CGGA_802	Primary	GBM	WHO IV	Male	681	1	42	Wildtype	Non-codel	263.36
CGGA_804	Primary	GBM	WHO IV	Female	614	0	53	Wildtype	Non-codel	4.6
CGGA_807	Primary	A	WHO II	Male	4040	0	42	Wildtype	Non-codel	0.84
CGGA_808	Primary	GBM	WHO IV	Male	1167	0	38	Wildtype	Non-codel	21.79
CGGA_837	Primary	GBM	WHO IV	Male	432	1	57	Wildtype	Non-codel	109.07
CGGA_842	Primary	GBM	WHO IV	Female	204	1	63	Wildtype	Non-codel	1577.76
CGGA_848	Primary	GBM	WHO IV	Female	239	0	54	Wildtype	Non-codel	35.65
CGGA_850	Primary	GBM	WHO IV	Female	564	0	52	Wildtype	Non-codel	46.51
CGGA_859	Primary	GBM	WHO IV	Male	387	1	56	Wildtype	Non-codel	291.6
CGGA_871	Primary	O	WHO II	Male	3964	0	37	Mutant	Codel	18.33
CGGA_876	Primary	GBM	WHO IV	Female	159	1	60	Wildtype	Non-codel	308
CGGA_878	Primary	GBM	WHO IV	Male	863	1	42	Wildtype	Non-codel	10.83
CGGA_902	Primary	GBM	WHO IV	Male	193	1	54	Wildtype	Non-codel	148.54
CGGA_D02	Recurrent	rGBM	WHO IV	Male	484	1	44	Wildtype	Non-codel	122.93
CGGA_D03	Primary	GBM	WHO IV	Male	423	1	44	Wildtype	Non-codel	11.11
CGGA_D06	Recurrent	rAA	WHO III	Female	NA	1	49	Wildtype	Codel	21.48
CGGA_D09	Primary	GBM	WHO IV	Male	233	1	57	Wildtype	Non-codel	13.13
CGGA_D11	Primary	AA	WHO III	Female	827	1	53	Wildtype	Non-codel	39.06
CGGA_D16	Primary	AA	WHO III	Female	261	1	59	Wildtype	Non-codel	131.68
CGGA_D18	Primary	AA	WHO III	Male	NA	NA	20	Wildtype	Non-codel	22.4
CGGA_D26	Recurrent	rGBM	WHO IV	Male	263	1	55	Wildtype	Non-codel	233.39
CGGA_D32	Recurrent	rGBM	WHO IV	Male	358	1	61	Wildtype	Non-codel	84.74
CGGA_D35	Primary	GBM	WHO IV	Female	661	1	68	Wildtype	Non-codel	416.83
CGGA_D36	Recurrent	rGBM	WHO IV	Male	34	1	58	Wildtype	Non-codel	847.86
CGGA_D37	Primary	GBM	WHO IV	Male	965	1	55	Wildtype	Non-codel	64.6
CGGA_D44	Primary	AA	WHO III	Female	313	1	18	Wildtype	Non-codel	10.72
CGGA_D51	Recurrent	rGBM	WHO IV	Female	135	1	60	Wildtype	Non-codel	744.71
CGGA_D57	Primary	GBM	WHO IV	Male	766	1	40	Wildtype	Non-codel	21.1
CGGA_D58	Recurrent	rAA	WHO III	Male	181	1	24	Wildtype	Codel	16.18
CGGA_342	Primary	GBM	WHO IV	Female	500	1	49	Wildtype	NA	113.92
CGGA_719	Secondary	sGBM	WHO IV	Male	101	1	51	Mutant	NA	202.81
CGGA_J030	Primary	O	WHO II	Male	3389	0	38	Mutant	Codel	15.76
CGGA_J130	Recurrent	rA	WHO II	Male	3116	0	40	Wildtype	Non-codel	47.96
CGGA_1005	Primary	A	WHO II	Female	3815	0	41	Mutant	Non-codel	21.53
CGGA_1013	Primary	A	WHO II	Female	1725	1	38	Mutant	Non-codel	36.43
CGGA_1020	Primary	A	WHO II	Female	1120	1	38	Mutant	Non-codel	6.1
CGGA_1027	Primary	AO	WHO III	Male	2688	0	37	Mutant	Codel	156.67
CGGA_1031	Primary	A	WHO II	Female	2457	1	31	Mutant	Non-codel	22.23
CGGA_1046	Primary	A	WHO II	Male	3559	0	21	NA	NA	3.83
CGGA_1050	Primary	O	WHO II	Male	NA	0	39	Mutant	Codel	8.06
CGGA_1060	Recurrent	rGBM	WHO IV	Male	227	1	42	Mutant	Non-codel	10.3
CGGA_1061	Recurrent	rAA	WHO III	Female	532	1	43	Mutant	Non-codel	10.7
CGGA_1068	Secondary	sGBM	WHO IV	Male	68	1	29	Mutant	Non-codel	336.82
CGGA_1094	Recurrent	rAA	WHO III	Female	252	1	40	Mutant	Non-codel	16.04
CGGA_1105	Secondary	sGBM	WHO IV	Male	609	1	29	Mutant	Non-codel	86.97
CGGA_1113	Primary	AO	WHO III	Male	1265	1	34	Mutant	Codel	8.55
CGGA_1129	Secondary	sGBM	WHO IV	Male	168	1	34	Mutant	Non-codel	21.52
CGGA_1136	Secondary	sGBM	WHO IV	Female	236	1	38	Mutant	Non-codel	67.78
CGGA_1146	Primary	AA	WHO III	Male	2498	0	35	Mutant	Non-codel	21.33
CGGA_1160	Primary	AA	WHO III	Female	426	1	43	Mutant	Non-codel	150.72
CGGA_1170	Secondary	sGBM	WHO IV	Male	346	1	25	Mutant	Non-codel	21.32
CGGA_1175	Secondary	sGBM	WHO IV	Female	441	1	36	Mutant	Non-codel	10.32
CGGA_1189	Primary	AO	WHO III	Female	3082	0	34	Mutant	Codel	10.59
CGGA_1190	Primary	AA	WHO III	Female	3082	0	45	Mutant	Non-codel	11.45
CGGA_1215	Recurrent	rAA	WHO III	Male	29	1	37	Mutant	Non-codel	91.29
CGGA_1219	Primary	GBM	WHO IV	Female	2120	1	57	Mutant	Non-codel	13.38
CGGA_1227	Recurrent	rGBM	WHO IV	Female	1197	1	46	Wildtype	Non-codel	12.98
CGGA_1231	Recurrent	rAA	WHO III	Female	2279	1	31	Wildtype	Non-codel	209.73
CGGA_1287	Primary	GBM	WHO IV	Male	533	1	29	Mutant	Non-codel	25.34
CGGA_1307	Primary	AA	WHO III	Female	965	0	25	Mutant	Non-codel	37.22
CGGA_1314	Primary	GBM	WHO IV	Female	172	1	27	Mutant	Non-codel	29.61
CGGA_1322	Primary	AA	WHO III	Male	253	1	10	Mutant	Non-codel	3.53
CGGA_1324	Secondary	sGBM	WHO IV	Male	848	1	42	Mutant	Codel	51.58
CGGA_1329	Recurrent	rAA	WHO III	Female	326	1	43	Mutant	Non-codel	14.64
CGGA_1330	Primary	A	WHO II	Male	2846	0	47	Mutant	Non-codel	23.75
CGGA_1374	Recurrent	rAA	WHO III	Male	141	1	22	Mutant	Non-codel	421.57
CGGA_1375	Secondary	sGBM	WHO IV	Female	92	1	50	Mutant	Non-codel	6.09
CGGA_1381	Recurrent	rGBM	WHO IV	Female	46	1	36	Mutant	Non-codel	97
CGGA_1384	Primary	GBM	WHO IV	Female	191	1	39	Mutant	Non-codel	64.31
CGGA_1388	Recurrent	rAA	WHO III	Male	485	1	37	Mutant	Non-codel	229.52
CGGA_1394	Recurrent	rGBM	WHO IV	Male	139	1	37	Mutant	Non-codel	2.02
CGGA_1406	Primary	A	WHO II	Male	2154	1	34	Mutant	Non-codel	93.02
CGGA_1409	Primary	GBM	WHO IV	Female	2727	0	24	Mutant	Non-codel	51.08
CGGA_1412	Secondary	sGBM	WHO IV	Female	296	1	48	Mutant	Codel	94.83
CGGA_171	Primary	O	WHO II	Female	NA	NA	37	Mutant	Codel	100.39
CGGA_236	Primary	O	WHO II	Male	706	0	47	Mutant	Codel	9.92
CGGA_241	Primary	A	WHO II	Male	4809	0	34	Mutant	Non-codel	158.79
CGGA_245	Recurrent	rAA	WHO III	Female	318	1	39	Mutant	Non-codel	305.67
CGGA_251	Primary	A	WHO II	Male	1299	0	45	Mutant	Non-codel	54.62
CGGA_252	Primary	A	WHO II	Female	165	0	24	Mutant	Non-codel	1.71
CGGA_254	Primary	O	WHO II	Male	4793	0	38	Mutant	Codel	6.5
CGGA_256	Primary	A	WHO II	Male	158	0	39	Mutant	Non-codel	69.98
CGGA_261	Primary	A	WHO II	Male	4130	0	27	Mutant	Non-codel	36.44
CGGA_267	Primary	A	WHO II	Male	1374	1	36	Mutant	Non-codel	9.77
CGGA_273	Primary	A	WHO II	Female	2635	1	35	Mutant	Non-codel	321.51
CGGA_283	Primary	O	WHO II	Female	3470	1	47	Mutant	Codel	67.71
CGGA_300	Primary	A	WHO II	Female	2199	1	35	Mutant	Non-codel	17.95
CGGA_314	Recurrent	rO	WHO III	Male	2568	1	39	Mutant	Codel	9.29
CGGA_333	Primary	A	WHO II	Male	1783	0	40	Mutant	Non-codel	98.83
CGGA_337	Primary	AA	WHO III	Female	1008	1	50	Mutant	Non-codel	137.19
CGGA_374	Secondary	sGBM	WHO IV	Male	493	1	37	Mutant	Non-codel	6.31
CGGA_400	Recurrent	rAA	WHO III	Female	1321	1	38	Mutant	Non-codel	70.07
CGGA_431	Recurrent	rO	WHO III	Male	4515	0	41	Mutant	Codel	28.93
CGGA_446	Primary	O	WHO II	Female	4508	0	35	Mutant	Codel	0.75
CGGA_458	Recurrent	rA	WHO II	Male	419	1	51	Mutant	Non-codel	20.89
CGGA_479	Primary	O	WHO II	Female	4445	0	36	Mutant	Codel	44.06
CGGA_485	Primary	O	WHO II	Male	2437	0	31	Mutant	Codel	16.96
CGGA_490	Primary	AO	WHO III	Female	3804	0	37	Mutant	Codel	15.38
CGGA_491	Primary	GBM	WHO IV	Female	1074	1	36	Mutant	Non-codel	15.39
CGGA_501	Primary	O	WHO II	Male	4427	0	40	Mutant	Codel	34.48
CGGA_502	Primary	A	WHO II	Male	4414	0	39	Mutant	Non-codel	18.29
CGGA_510	Primary	AO	WHO III	Male	4403	0	42	Mutant	Codel	27.63
CGGA_538	Primary	O	WHO II	Female	NA	NA	43	Mutant	Codel	16.58
CGGA_543	Primary	O	WHO II	Male	4371	0	43	Mutant	Codel	4.48
CGGA_545	Recurrent	rGBM	WHO IV	Female	555	1	38	Mutant	Non-codel	154.61
CGGA_551	Primary	O	WHO II	Male	4363	0	44	Mutant	Codel	5.59
CGGA_560	Primary	AA	WHO III	Male	4354	0	43	Mutant	Non-codel	40.69
CGGA_580	Primary	A	WHO II	Male	1394	1	43	Mutant	Non-codel	73.56
CGGA_591	Primary	AA	WHO III	Female	1654	1	50	Mutant	Non-codel	50.48
CGGA_598	Primary	AO	WHO III	Female	3677	1	61	Mutant	Codel	16.03
CGGA_601	Primary	A	WHO II	Male	1133	1	36	Mutant	Non-codel	3.3
CGGA_603	Recurrent	rAA	WHO III	Male	168	0	32	Mutant	Non-codel	12.01
CGGA_605	Recurrent	rA	WHO III	Male	4300	0	43	Mutant	Non-codel	105.01
CGGA_607	Primary	A	WHO II	Male	1389	0	25	Mutant	Non-codel	31.67
CGGA_632	Primary	A	WHO II	Female	576	1	29	Mutant	Non-codel	13.85
CGGA_635	Primary	O	WHO II	Male	4263	0	45	Mutant	Codel	10.33
CGGA_641	Primary	AO	WHO III	Female	3411	1	51	Mutant	Codel	4.21
CGGA_642	Primary	A	WHO II	Male	4249	0	29	Mutant	Non-codel	22.58
CGGA_655	Primary	O	WHO II	Male	4231	0	35	Mutant	Codel	5.41
CGGA_662	Primary	O	WHO II	Female	284	1	59	Mutant	Codel	8.63
CGGA_666	Primary	O	WHO II	Female	2499	1	45	Mutant	Codel	10.91
CGGA_671	Primary	O	WHO II	Female	4215	0	36	Mutant	Codel	36.13
CGGA_675	Primary	O	WHO II	Female	4210	0	23	Mutant	Codel	13.28
CGGA_685	Primary	A	WHO II	Female	3239	1	20	Mutant	Non-codel	3.02
CGGA_689	Primary	O	WHO II	Female	4194	0	36	Mutant	Codel	54.18
CGGA_694	Recurrent	rA	WHO II	Male	1194	1	34	Mutant	Non-codel	39.12
CGGA_698	Primary	A	WHO II	Female	1851	1	61	Mutant	Non-codel	8.68
CGGA_704	Primary	A	WHO II	Male	2572	1	36	Mutant	Non-codel	18.15
CGGA_710	Primary	GBM	WHO IV	Male	660	1	41	Mutant	Non-codel	71.63
CGGA_715	Primary	O	WHO II	Male	3429	0	43	Mutant	Codel	5.27
CGGA_725	Primary	O	WHO II	Male	4147	0	58	Mutant	Codel	20.07
CGGA_747	Primary	GBM	WHO IV	Male	970	1	29	Mutant	Non-codel	5.86
CGGA_752	Primary	O	WHO II	Male	3680	0	39	Mutant	Codel	9.47
CGGA_757	Primary	A	WHO II	Male	1047	1	45	Mutant	Non-codel	8.11
CGGA_760	Primary	O	WHO II	Female	4110	0	34	Mutant	Codel	19.73
CGGA_761	Primary	GBM	WHO IV	Male	1840	1	45	Mutant	Non-codel	36.43
CGGA_762	Primary	O	WHO II	Female	4105	0	40	Mutant	Codel	0.8
CGGA_785	Primary	O	WHO II	Male	3517	1	43	Mutant	Codel	40.09
CGGA_812	Primary	O	WHO II	Male	4035	0	27	Mutant	Codel	57.99
CGGA_815	Primary	A	WHO II	Female	2219	1	53	Mutant	Non-codel	27.86
CGGA_818	Primary	A	WHO II	Male	4027	0	46	Mutant	Non-codel	25.05
CGGA_822	Secondary	sGBM	WHO IV	Male	2237	1	46	Mutant	Non-codel	13.84
CGGA_834	Primary	A	WHO II	Male	4013	0	24	Wildtype	Non-codel	31.92
CGGA_835	Primary	O	WHO II	Male	517	0	31	Mutant	Codel	19.96
CGGA_838	Primary	O	WHO II	Female	4011	0	36	Mutant	Codel	21.02
CGGA_843	Primary	O	WHO II	Male	4005	0	29	Mutant	Codel	3.48
CGGA_856	Primary	O	WHO II	Male	1297	0	53	Mutant	Codel	5.24
CGGA_858	Primary	O	WHO II	Male	3984	0	42	Mutant	Codel	2.17
CGGA_864	Primary	O	WHO II	Male	3977	0	34	Mutant	Codel	11.91
CGGA_884	Primary	A	WHO II	Female	1131	1	48	Mutant	Non-codel	3.58
CGGA_892	Primary	O	WHO II	Male	448	0	34	Mutant	Codel	2.08
CGGA_893	Primary	A	WHO II	Female	3160	1	36	Mutant	Non-codel	7.41
CGGA_898	Primary	A	WHO II	Male	1663	1	38	Mutant	Non-codel	5.98
CGGA_899	Recurrent	rGBM	WHO IV	Male	231	1	48	Mutant	Non-codel	9.94
CGGA_904	Primary	A	WHO II	Male	774	1	33	Mutant	Non-codel	33.58
CGGA_905	Primary	A	WHO II	Male	3174	1	46	Mutant	Non-codel	22.4
CGGA_908	Primary	A	WHO II	Male	2436	1	35	Mutant	Non-codel	8.81
CGGA_909	Primary	A	WHO II	Female	3920	0	39	Mutant	Non-codel	21.5
CGGA_D04	Primary	A	WHO II	Male	3697	0	37	Mutant	Non-codel	16.57
CGGA_D07	Primary	O	WHO II	Male	3691	0	36	Mutant	Codel	11.76
CGGA_D14	Recurrent	rAA	WHO III	Male	NA	NA	27	Mutant	Non-codel	32.23
CGGA_D15	Primary	O	WHO II	Female	3669	0	38	Mutant	Codel	0.73
CGGA_D20	Primary	A	WHO II	Female	2367	1	40	Mutant	Non-codel	56.91
CGGA_D21	Primary	AA	WHO III	Female	1208	1	37	Mutant	Non-codel	19.08
CGGA_D24	Primary	AA	WHO III	Female	837	1	37	Mutant	Non-codel	13.77
CGGA_D27	Recurrent	rO	WHO III	Male	3650	0	33	Mutant	Codel	123.75
CGGA_D29	Primary	O	WHO II	Male	3643	0	36	Mutant	Codel	3.85
CGGA_D33	Recurrent	rAA	WHO III	Male	116	1	38	Mutant	Non-codel	38.59
CGGA_D34	Secondary	sGBM	WHO IV	Male	147	1	45	Mutant	Non-codel	19.08
CGGA_D38	Recurrent	rGBM	WHO IV	Female	689	1	41	Mutant	Codel	11.72
CGGA_D39	Recurrent	rA	WHO II	Female	NA	NA	27	Mutant	Non-codel	15.19
CGGA_D40	Recurrent	rA	WHO II	Male	3557	0	44	Mutant	Non-codel	20.63
CGGA_D45	Recurrent	rAA	WHO III	Male	856	0	32	Mutant	Non-codel	6.13
CGGA_D46	Recurrent	rAA	WHO III	Female	300	1	36	Mutant	Non-codel	6.99
CGGA_D47	Primary	O	WHO II	Male	1048	1	36	Mutant	Codel	24.15
CGGA_D48	Recurrent	rAA	WHO III	Female	221	1	23	Mutant	Non-codel	3.24
CGGA_D52	Primary	AO	WHO III	Male	3529	0	46	Mutant	Codel	6.41
CGGA_D56	Recurrent	rAA	WHO III	Male	64	1	45	Mutant	Non-codel	56.86
CGGA_D59	Secondary	sGBM	WHO IV	Female	NA	NA	30	Mutant	Non-codel	31.72
CGGA_277	Primary	AO	WHO III	Male	4739	0	40	Mutant	NA	10.77
CGGA_518	Secondary	sGBM	WHO IV	Male	212	1	27	Mutant	NA	11.36
CGGA_J023	Primary	AO	WHO III	Male	1028	1	36	Mutant	Non-codel	14.37
CGGA_J024	Recurrent	rA	WHO II	Female	3410	0	29	Mutant	Non-codel	127.87
CGGA_J042	Recurrent	rA	WHO II	Male	1409	1	38	Mutant	Non-codel	95.92
CGGA_J100	Recurrent	rGBM	WHO IV	Male	NA	NA	55	Mutant	Non-codel	25.9
CGGA_1004	Primary	A	WHO II	Female	899	1	63	Wildtype	Non-codel	225.18
CGGA_1008	Primary	GBM	WHO IV	Female	315	1	54	Wildtype	Non-codel	83.03
CGGA_1053	Primary	GBM	WHO IV	Female	370	1	63	Wildtype	Non-codel	161.81
CGGA_1059	Recurrent	rA	WHO II	Female	21	1	54	Mutant	Non-codel	70.16
CGGA_1070	Primary	GBM	WHO IV	Male	333	1	37	Wildtype	Non-codel	146.68
CGGA_1071	Primary	A	WHO II	Male	3252	1	42	Wildtype	Non-codel	312.31
CGGA_1073	Primary	GBM	WHO IV	Female	270	1	42	Wildtype	Non-codel	74.47
CGGA_1074	Primary	GBM	WHO IV	Male	86	1	50	Wildtype	Non-codel	276.28
CGGA_1095	NA	NA	NA	Male	2778	1	29	Mutant	Non-codel	89.55
CGGA_1099	Secondary	sGBM	WHO IV	Male	122	1	8	Wildtype	Non-codel	61.13
CGGA_1114	Primary	GBM	WHO IV	Male	460	1	53	Wildtype	Non-codel	40.82
CGGA_1116	Recurrent	rGBM	WHO IV	Female	248	1	43	Mutant	Non-codel	57.23
CGGA_1118	Recurrent	rAA	WHO III	Male	398	1	31	Mutant	Non-codel	70.21
CGGA_1119	Recurrent	rGBM	WHO IV	Male	422	1	52	Mutant	Codel	25.12
CGGA_1197	Secondary	sGBM	WHO IV	Male	942	1	43	Mutant	Codel	17.86
CGGA_1246	Primary	AO	WHO III	Male	2972	0	53	Mutant	Codel	21.21
CGGA_1275	Primary	GBM	WHO IV	Male	183	1	70	Wildtype	Non-codel	10.03
CGGA_1450	Secondary	sGBM	WHO IV	Male	957	1	37	Mutant	Codel	9.32
CGGA_1460	Secondary	sGBM	WHO IV	Male	209	1	51	Wildtype	Non-codel	37.84
CGGA_1475	Secondary	sGBM	WHO IV	Male	182	1	38	Mutant	Non-codel	137.77
CGGA_243	Primary	O	WHO II	Female	2977	0	30	Mutant	Codel	40.32
CGGA_247	Primary	AA	WHO III	Male	609	1	60	Mutant	Non-codel	7.95
CGGA_738	Primary	A	WHO II	Male	4132	0	43	Mutant	Non-codel	18.81
CGGA_759	Primary	GBM	WHO IV	Male	1263	1	30	Mutant	Non-codel	16.29
CGGA_D30	Primary	GBM	WHO IV	Male	215	1	70	Wildtype	Non-codel	27.4

## Sheet: Fig 1C and Fig S1
The original contributions presented in Fig 1C and Fig S1 are publicly available. These data can be obtained from the https://portal.gdc.cancer.gov/repository and analyzed via the online tool http://gepia.cancer-pku.cn/detail.php?gene=CCL2&clicktag=expdiy.

## Sheet: FIg 1D
Z-values represent standard deviations from the median across samples for the given cancer type. Log2 Spectral count ratio values from CPTAC were first normalized within each sample profile, then normalized across samples.The individual data points are publicly available and can be obtained from the http://ualcan.path.uab.edu/cgi-bin/CPTAC-Result-mod.pl?genenam=CCL2&ctype=GBM.

## Sheet: Fig 1E and 1F
ID	Gene.symbol	GSM3242216	GSM3242217	GSM3242218	GSM3242219	GSM3242220	GSM3242221	GSM3242222	GSM3242223	GSM3242224	GSM3242225	GSM3242226	GSM3242227	GSM3242228	GSM3242229	GSM3242230	GSM3242231	GSM3242232	GSM3242250	GSM3242251	GSM3242252	GSM3242253	GSM3242254	GSM3242255	GSM3242256	GSM3242257
ILMN_2041101	ANXA2P1	9.32073	8.5534	12.0233	11.8935	11.0326	11.3589	10.6055	11.4287	11.2362	11.6284	11.5699	11.4523	11.6704	12.0537	12.1843	11.445	11.5944	7.0119	6.49742	6.62603	6.75859	6.77346	7.1492	6.65267	6.6021
ILMN_3307868	CHI3L1	12.9792	11.2177	13.0892	12.7251	12.6484	12.3281	10.9335	11.231	12.513	11.5472	13.2614	10.8333	13.2863	13.0927	12.3348	8.58565	11.1749	8.80355	7.56825	7.90095	8.03176	7.75965	7.54138	7.54935	7.66178
ILMN_1663866	TGFBI	12.3313	11.5671	13.557	12.1991	12.553	11.9267	11.3128	12.8329	11.0154	12.4574	13.1723	13.1015	12.1168	12.9882	12.5928	10.5509	10.92	8.99041	8.26823	7.6459	7.80702	8.22275	8.24999	7.89876	7.54845
ILMN_1725193	IGFBP2	10.8893	11.8712	12.5189	12.0803	12.511	12.2732	11.8193	11.5084	11.8509	9.17128	11.6147	11.0263	11.6091	11.5073	10.7666	10.3898	10.891	7.82141	6.75181	7.31919	7.56961	7.22851	8.34796	6.9997	7.00684
ILMN_1788874	SERPINA3	12.4559	13.4464	12.9134	13.9724	12.8553	13.8083	13.0769	13.3449	13.9514	13.908	13.0959	13.9032	13.9432	13.166	13.5276	13.0769	12.3281	12.0674	9.02937	8.43296	9.89302	8.20818	10.3453	8.35414	8.4068
ILMN_1686097	TOP2A	11.0418	11.6937	10.266	10.4354	9.71014	10.63	10.93	10.7412	9.97053	9.42705	9.58244	9.66366	9.57927	11.2014	8.66592	9.17099	10.9019	6.76591	6.16922	6.24377	6.41984	6.19218	6.26845	6.3601	6.27614
ILMN_2326273	CHI3L2	11.1667	10.0346	13.0959	12.7851	11.4533	10.6016	11.0735	8.68091	11.409	11.9501	9.31417	12.0573	12.2662	11.7244	10.8629	7.46922	9.24496	9.3965	7.07403	6.50165	6.79961	6.32803	6.6899	6.78464	6.58014
ILMN_1773079	COL3A1	11.4639	10.7156	11.3397	11.2589	10.8407	10.4536	9.41765	12.2038	10.0077	10.7049	12.5951	11.6212	11.1092	10.9225	9.79439	10.0754	10.4193	7.60981	6.99627	7.2331	7.31136	7.01707	7.45514	7.19067	6.71647
ILMN_2301083	UBE2C	9.67923	11.1276	10.5982	10.2877	9.85999	10.165	10.1746	9.61067	10.3332	9.37571	9.68601	9.31417	9.88949	10.5032	8.91568	9.36917	12.0475	6.66234	6.43065	6.43446	6.32882	6.28958	6.24835	6.33643	6.36024
ILMN_1677814	ABCC3	11.1253	8.84786	11.8203	10.0629	10.79	10.5052	8.41376	10.4159	10.3607	11.0719	11.3513	10.4861	11.2207	10.7326	9.59619	11.0106	7.69579	7.33562	6.60201	6.58659	6.85859	6.55952	6.55327	6.54926	6.58649
ILMN_1726720	NUSAP1	10.4689	11.8957	10.5555	10.9754	10.2028	11.4649	11.4523	10.7766	10.2541	10.1659	11.0427	9.62748	10.3373	11.5191	9.94006	10.0566	11.9571	7.79508	7.4137	7.04722	6.70157	7.30806	7.01741	7.16448	7.32349
ILMN_2104356	COL1A2	12.4081	11.196	11.765	10.5767	10.6163	10.5519	9.81864	11.8834	10.4986	10.9212	12.6244	11.354	10.6892	10.6182	9.65315	9.50013	11.354	7.936	7.53924	7.34216	7.47725	7.27482	7.64208	7.19192	7.27529
ILMN_1784948	SPOCD1	9.6157	9.16704	11.9366	10.7326	9.65743	10.2431	8.67191	8.99187	9.7977	9.86283	9.88208	9.0131	11.4388	10.2615	10.062	11.0777	9.65226	6.65676	6.72857	6.3952	6.42906	6.44133	6.48863	7.10137	6.6869
ILMN_1711566	TIMP1	13.4464	12.5371	13.9432	14.0054	13.191	12.7445	12.387	12.6743	12.1001	12.8977	13.6233	13.111	13.1015	12.9819	12.1913	13.7683	12.1683	10.0411	9.52994	9.44122	9.44863	9.58664	10.5385	9.03267	9.31261
ILMN_1803788	LGALS3	8.9318	8.61826	11.5191	10.9331	10.3593	11.1899	9.99743	10.5058	10.428	10.2738	11.3453	11.0317	10.7514	10.8037	11.5472	11.4841	10.8967	7.45735	7.29572	7.47129	7.29991	7.09915	7.52362	6.89809	6.99636
ILMN_1653028	COL4A1	12.7941	12.2285	12.0074	12.2565	11.8457	12.8311	12.333	12.6823	11.6716	11.9089	11.7518	11.5084	11.4475	11.6157	12.6764	10.6746	10.9029	9.15912	8.55044	8.61404	8.8153	8.67092	8.67092	8.06965	8.35617
ILMN_3251341	TUBA1C	12.6411	11.2589	12.1868	11.8873	11.8834	12.3449	11.778	11.7945	12.1913	12.657	11.8369	11.8203	12.1829	11.8756	12.577	10.2692	12.1668	8.78688	8.60528	8.15486	8.67	9.00769	9.05593	8.30052	8.55881
ILMN_2302757	FCGBP	12.7379	13.3102	12.6888	13.8536	12.4885	12.8125	12.094	12.0659	11.9089	12.3486	13.0799	12.8098	13.0052	12.2371	11.7981	12.1337	10.4924	9.95552	10.0175	9.10861	8.42901	8.94352	8.30115	9.16938	9.23948
ILMN_2379599	CD163	11.6887	10.8583	12.4686	12.3363	11.0114	9.3754	9.112	10.8837	9.29596	12.511	10.9768	12.6389	10.9367	11.5092	10.2997	9.94429	9.39681	8.5312	7.41934	7.0832	8.47143	7.14958	8.42228	6.94055	6.88987
ILMN_1719759	TNC	12.8125	11.0356	12.5233	12.0879	9.43405	12.4207	10.85	10.2482	10.656	12.9574	11.8571	11.4475	11.8496	11.4832	12.6986	10.2597	10.3708	9.73305	8.25644	7.72352	8.20226	7.93693	7.88666	8.54767	7.41119
ILMN_2409167	ANXA2	13.1987	12.4849	13.5057	12.9341	12.8283	12.7941	12.4169	12.7641	12.3348	13.045	13.0769	12.6244	12.879	13.4845	12.9169	12.5032	12.6643	10.412	9.29751	9.27093	10.0104	9.46182	10.7122	8.85846	9.04244
ILMN_1689725	RPLP1	8.28948	7.64069	10.6092	10.8988	11.3389	10.369	10.5104	10.7562	11.4566	11.0468	10.8879	10.3492	11.1763	10.4967	11.4108	11.3367	11.7285	7.18216	7.522	7.17083	7.1153	7.46045	7.54845	7.55939	7.64069
ILMN_2336781	SOD2	13.3331	11.1021	13.4801	12.6264	12.3726	11.3982	11.1724	10.822	12.2335	12.1016	11.6444	12.5214	13.0256	12.8451	12.802	11.0441	11.3484	8.80324	8.69253	8.71896	8.99813	9.14182	9.41625	8.81804	8.69186
ILMN_1720998	CA12	11.4927	9.89785	12.5095	11.1364	11.0998	11.2733	9.40021	9.68854	9.87615	10.3995	11.2669	9.34906	10.5927	11.4287	11.1222	9.61815	9.07876	7.05527	7.57491	7.3743	7.51817	8.11085	7.39363	7.00148	6.82527
ILMN_2186806	HLA-F	11.4204	9.5642	12.4758	11.7734	11.3446	11.3177	11.7009	10.6801	11.8092	10.2863	11.7462	11.804	11.4823	12.4921	10.6739	10.5285	9.72858	8.7034	8.55552	7.78282	8.19005	7.77816	7.91183	8.03851	7.45735
ILMN_2042771	PTTG1	11.3322	11.7392	10.8275	11.3167	11.3037	11.2726	11.4257	10.7666	11.5128	10.5874	11.2237	10.4507	10.9654	11.4347	10.7022	10.8107	12.3806	7.91996	7.85716	8.3249	8.15607	8.32901	8.36626	7.60598	7.64629
ILMN_1695880	LOX	10.3559	10.4877	12.9792	11.3624	7.7157	9.10927	8.58492	9.55913	7.71588	9.04301	9.32871	9.27371	8.97421	10.9704	9.49283	7.75758	8.55881	6.38674	6.29293	6.21089	6.44868	6.35191	6.3012	6.41174	6.26452
ILMN_1670490	PDPN	10.827	11.8628	12.7423	12.4014	12.1856	12.5454	12.253	12.6524	11.5735	11.0659	12.1565	11.9393	12.4374	12.5253	12.9394	11.5272	9.82007	8.86489	9.31016	8.70315	8.36201	8.78457	8.63715	9.01845	9.23782
ILMN_1722622	CD163	11.9267	11.0849	12.9477	12.6823	11.1418	9.36974	9.55696	11.1053	9.17772	12.8233	11.2703	12.7799	10.8197	11.5901	10.0207	9.87266	9.25999	8.78714	7.73443	7.38243	8.85138	7.38782	8.64138	7.44789	7.2424
ILMN_2219712	HMGB2	8.94902	9.32744	10.2426	10.9069	10.8107	10.9249	10.8886	10.8089	11.1261	10.2832	10.4981	10.8296	10.4411	11.4406	10.9826	10.4434	12.216	7.82238	7.64938	7.16243	7.26682	7.60246	7.39681	7.83044	8.03596
ILMN_2049021	PTTG3P	9.38147	9.85968	9.67248	9.98543	10.1931	10.0139	10.1923	9.67487	10.4	9.45937	10.049	9.30272	9.81946	10.3888	9.42237	9.51934	11.637	6.86534	6.92871	6.95589	6.84191	6.92634	7.15221	6.68684	6.78274
ILMN_1803429	CD44	13.0959	12.3412	13.0256	12.7356	12.0787	13.0829	12.1189	12.3125	12.8995	13.2516	12.879	13.371	13.4374	13.2452	13.4967	12.5683	11.2434	11.2733	9.88696	9.32964	9.91408	9.10861	9.51615	9.88481	8.94873
ILMN_1681737	TMSB15A	7.20753	11.823	7.99708	10.5874	8.86775	8.64182	9.26144	8.02004	10.7636	10.2537	9.89171	10.752	9.7247	10.5597	7.31029	11.7047	12.4207	7.44109	6.61102	6.82527	6.55544	6.53574	6.59486	6.81168	6.53498
ILMN_1715508	NNMT	10.638	8.31191	11.1468	9.70891	11.3405	8.8348	7.86113	7.63591	7.72966	10.352	10.5253	11.1772	10.7385	11.0596	8.83266	7.04699	8.60755	6.52075	6.24032	6.45809	6.84542	6.41739	6.87498	6.32305	6.30448
ILMN_2375879	VEGFA	10.129	11.8295	12.1725	11.0311	10.6356	11.2646	9.68064	10.5099	10.1056	9.40174	10.7337	11.0135	10.0994	10.8434	11.1914	8.37254	7.66103	7.55899	7.34321	7.51962	7.66894	7.69481	7.58033	7.15408	6.95903
ILMN_1753613	HOXA5	7.98012	8.26085	9.63015	9.73457	9.42506	9.59797	10.4971	10.1746	9.78809	8.70847	11.3579	10.3851	9.74267	7.07862	8.63801	6.72475	10.256	6.30609	6.3827	6.4622	6.41834	6.31041	6.29624	6.37759	6.27145
ILMN_1696302	FABP5	7.37367	6.45255	8.5575	8.33758	10.5666	10.0278	10.5335	9.44669	10.5308	11.1138	9.02663	9.57861	9.89846	7.84971	10.0449	9.97358	9.48719	6.66653	6.37345	6.41564	6.26375	6.35073	6.36438	6.39469	6.47813
ILMN_2056167	OSTC	9.1457	8.95348	10.6141	10.5191	10.9935	10.256	10.1699	10.6994	10.4269	10.1612	10.58	10.5052	10.9323	10.4786	11.0545	10.6392	10.8905	7.4137	7.37382	7.30513	7.34485	7.67198	7.57674	7.72447	7.56097
ILMN_1673673	PBK	9.2295	10.429	9.11795	9.2532	8.64206	10.2951	10.343	10.1373	9.52517	8.57697	7.78642	8.39079	8.79406	9.08794	8.14822	8.6063	10.6493	6.47348	6.43054	6.31671	6.29404	6.29007	6.27562	6.17267	6.34819
ILMN_1709486	SRPX	12.9394	10.4086	10.8716	10.7716	11.5824	12.4225	10.9355	10.4924	11.9766	10.9704	11.4475	11.4806	10.5597	11.277	11.8283	11.3692	8.9799	9.29513	8.13792	8.31921	8.52253	7.86624	8.25477	8.57625	7.45187
ILMN_2348788	CD44	10.1196	9.34634	11.1907	9.01641	9.2168	10.1414	8.6617	9.32331	10.5411	10.7215	9.83289	11.0666	11.203	10.6929	10.6282	9.90714	8.06989	8.1998	7.16132	6.5508	7.2655	6.78959	7.10277	7.03	6.62998
ILMN_2212909	MELK	9.44072	9.79861	8.39404	9.28296	8.25821	10.016	10.6448	8.99654	9.47415	9.11274	8.69818	8.28905	8.94537	10.3178	8.40813	8.58008	10.7774	6.53843	6.24465	6.45141	6.40695	6.42754	6.31456	6.40521	6.2796
ILMN_1656057	PLAU	9.40588	9.49476	11.5148	10.0955	10.002	9.48007	9.10039	9.81831	10.0275	9.88654	11.1489	10.426	10.1327	10.3005	9.16674	8.93229	8.99214	7.05806	7.04733	6.68097	6.81163	6.90284	6.9997	7.26879	7.35142
ILMN_1653871	NAMPT	11.0017	9.54495	13.0225	10.867	11.1208	10.3534	10.5509	10.3841	10.7684	9.92945	10.1134	11.8808	11.6198	11.6887	11.9646	10.0172	9.22734	8.04812	7.70883	7.40877	8.23862	8.6299	7.95	7.96033	8.00524
ILMN_1701308	COL1A1	10.9055	9.71053	11.0214	10.0681	9.44097	8.63326	7.75071	10.6356	7.74589	9.88345	11.4543	9.48166	9.52668	9.24214	7.87718	7.93904	8.94873	6.5683	6.6738	6.79908	6.59782	6.59891	6.70006	6.52764	6.38151
ILMN_1774207	ANGPT2	10.6154	10.0875	10.2639	9.52296	9.63868	10.9374	11.0666	11.2159	10.2512	9.02528	9.23363	9.30216	9.62014	10.272	10.6826	9.95327	9.09666	7.29957	7.19911	6.5444	7.28085	7.62949	7.27513	6.84823	7.72951
ILMN_2072296	CKS2	10.3386	10.6591	9.75175	10.0818	10.1663	10.5308	10.3673	10.4111	10.496	10.0569	10.4623	10.2686	10.4575	11.0998	10.2676	9.89592	12.1634	7.93029	7.45049	7.30047	7.65771	7.90204	7.76727	7.57792	7.37094
ILMN_2148527	H19	6.77017	12.333	7.93158	12.6622	6.6465	8.87408	7.06539	6.47422	8.10771	10.0116	11.0376	10.9173	11.1914	10.5411	9.36917	8.93473	6.64853	6.36129	6.25058	6.37199	6.41245	6.36127	6.2024	6.39661	6.30986
ILMN_2406501	SOD2	11.8345	8.75017	12.3036	10.3074	10.7789	8.67635	8.69213	8.27091	10.0032	9.79025	9.18977	9.86163	10.9007	10.4333	10.8367	8.54435	8.94801	6.99892	6.80602	6.98353	7.21296	7.20251	7.34634	6.97112	7.10028
ILMN_1746085	IGFBP3	10.5965	12.2518	14.0232	12.0233	11.8899	11.0023	11.2469	10.2409	11.3878	8.23392	11.5213	11.9444	12.4627	12.8928	10.5099	12.995	10.3837	9.66035	8.12452	8.22398	9.71193	8.64433	9.53591	8.3215	7.4399
ILMN_2148913	TMEM45A	8.0786	9.07379	10.5201	9.73979	8.64682	9.1569	8.78794	8.69647	10.2593	9.24496	10.0893	10.2828	9.06867	10.3283	10.2391	9.76501	8.90733	6.60436	6.46375	6.47119	6.45565	6.72377	6.8341	7.00621	6.77682
ILMN_1801939	CCNB2	8.82924	10.0799	8.94042	9.28147	9.06461	9.76238	9.87422	8.84971	9.5264	8.35179	9.23688	7.98824	8.78663	9.39404	8.14118	8.48631	11.029	6.36542	6.40839	6.36344	6.35359	6.44765	6.35406	6.14196	6.45446
ILMN_1796712	S100A10	11.2207	11.9677	13.3367	12.8527	12.8813	12.6112	11.3043	11.781	11.4212	13.154	12.6846	13.4885	13.3792	13.471	13.1038	12.6389	12.5633	10.5671	9.79861	9.61444	9.83168	9.77674	10.2351	9.06615	9.47447
ILMN_1796316	MMP9	9.69177	9.1001	11.2589	10.4007	8.36118	11.0127	9.36553	10.0221	8.5502	9.6292	7.51871	11.7244	8.13472	9.26505	7.8423	8.79089	9.64763	6.42323	6.31381	6.23975	7.1441	7.69429	6.40203	6.73238	6.23909
ILMN_1759954	PTMA	7.38258	7.77391	9.67525	9.99717	9.8553	10.2052	10.0943	10.013	10.9147	9.99743	10.3712	10.5126	10.3052	10.5661	11.0271	10.6061	11.1602	7.17299	7.13784	6.88014	6.86991	7.26341	7.10543	7.87549	7.7667
ILMN_2192072	MMP7	9.58023	9.80111	13.3612	10.9014	6.95937	7.21158	9.62209	8.71508	6.78686	8.74991	10.5411	7.40895	8.81332	7.14242	7.93678	9.53695	10.9425	6.3186	6.24799	6.36216	6.36076	6.21907	6.27919	6.19625	6.41232
ILMN_1693421	RPN2	9.62148	9.13322	10.8675	10.7684	10.6215	10.7645	10.4689	10.5063	10.2357	10.6596	11.0099	10.5375	10.7716	10.553	10.8463	10.3236	10.3858	7.8817	7.75403	7.72331	7.47918	7.55069	7.65463	7.85755	7.85945
ILMN_2396875	IGFBP3	10.1096	11.722	13.9218	11.2908	11.4984	10.378	10.6403	9.80593	10.7832	7.74766	10.9614	11.2577	11.8808	12.3553	10.0046	12.541	10.117	9.02456	7.73323	7.84887	9.31837	8.29359	9.02692	7.94052	7.21851
ILMN_2071809	MGP	11.3982	11.0106	12.3769	11.0728	12.9666	11.7518	9.79439	11.8684	11.4484	10.2666	12.9882	11.6607	11.0468	10.0309	11.5128	11.7133	12.1316	9.59212	8.38762	8.29666	9.82904	7.80302	10.7105	7.88987	7.67387
ILMN_1676213	SRPX2	10.335	8.29785	10.8175	8.78162	10.2276	9.38429	8.45146	8.55574	9.3241	9.74368	10.459	9.15234	8.71433	8.91984	9.74094	9.32622	7.78188	7.12944	6.54078	6.43299	6.61558	6.43166	6.79691	6.33306	6.63409
ILMN_1790529	LUM	10.761	9.84139	11.5699	9.45232	10.2218	9.43464	9.05485	11.5506	8.61614	9.64541	12.1514	10.8721	9.90371	10.1553	8.86271	10.1332	10.3413	8.39655	7.78695	7.15423	7.2404	7.19307	7.79719	7.08854	7.10868
ILMN_2110908	MYC	8.51148	8.31598	10.93	9.72648	9.09898	9.79608	8.90211	8.7764	9.18339	8.5954	8.89465	10.0648	10.0639	9.46338	10.4555	9.75589	8.62177	7.09452	6.4994	6.42493	6.74458	6.60955	6.86208	6.40139	6.84045
ILMN_1738150	SUMO2	8.76043	8.79777	10.58	10.8395	11.1451	11.1575	11.113	11.0783	11.1208	10.6564	11.0545	10.7146	11.0127	11.1468	11.6399	11.4484	11.5813	7.988	8.27967	8.02875	7.97823	8.20183	8.2691	8.10485	8.2847
ILMN_1689004	TNFRSF12A	9.24649	8.86332	11.1312	9.13494	9.3908	9.51032	8.49395	8.84199	10.0403	8.47529	9.93744	9.19427	10.6498	9.7018	10.271	10.93	10.3173	6.81418	6.59655	6.54926	6.80824	7.33641	7.4879	7.13376	7.18573
ILMN_3250067	ANGPT2	10.6037	10.0237	9.84432	9.76577	9.5462	10.6509	10.1663	10.7784	9.42739	8.5575	8.73539	9.2771	9.37393	10.0787	10.4786	9.48887	8.96984	7.2716	7.21807	6.55138	7.27482	7.43673	6.94955	6.62688	7.37165
ILMN_1783142	RPS4Y1	12.3363	11.9555	12.2052	10.5571	12.4244	11.3634	11.8995	11.8756	11.6551	11.6303	8.396	6.93858	12.073	12.0927	8.65587	12.2142	12.5149	6.69088	7.48371	11.1507	6.8728	11.1083	7.00522	6.89659	11.2718
ILMN_2410924	PLOD2	7.89649	8.68015	11.3421	10.0585	9.39708	10.2838	8.34623	9.43315	8.68629	9.11821	9.87422	9.73908	10.0887	10.2705	11.0763	8.97955	7.35168	7.0258	6.71996	7.08704	6.83715	6.70863	6.83175	6.62803	6.45162
ILMN_1751444	NCAPG	9.14682	9.56689	9.11088	8.6655	8.34743	9.53027	9.90288	9.02937	8.80433	8.30759	8.76774	8.34839	8.58861	9.57668	8.23746	8.29642	10.5535	6.40847	6.45774	6.1942	6.36621	6.23477	6.26089	6.36197	6.38976
ILMN_2140059	LAMA4	8.6246	8.34416	9.82007	9.07349	9.21813	10.4274	9.8082	10.5992	9.83547	9.16068	10.8074	9.55534	9.3441	9.36195	10.1096	9.89021	9.01502	7.13973	7.27396	6.98134	6.81752	6.8928	6.84863	6.79255	6.81618
ILMN_3235148	RPL23AP87	10.0399	9.33568	12.0555	11.76	12.3086	11.9366	11.8056	12.0818	12.2254	11.4126	11.4135	11.753	12.1913	11.8092	12.1094	11.919	12.6436	9.16206	9.03497	8.72999	8.75318	9.02333	9.3035	9.14745	9.2748
ILMN_1721035	MS4A6A	11.8571	10.5238	11.1565	11.3579	11.2986	9.96554	9.9084	10.735	10.4483	11.6528	11.0235	11.3095	10.1645	10.9419	9.84266	10.5411	10.7677	9.28785	8.3781	7.3385	8.43135	7.51626	8.55552	7.4208	8.31298
ILMN_1733270	CD163	9.417	8.45639	10.9919	11.3554	9.12012	7.86309	8.01712	9.29097	7.82368	10.9323	9.49114	11.328	9.28147	9.83923	9.31602	8.37937	7.97315	7.03344	6.55281	6.36196	7.25773	6.61238	6.63312	6.65169	6.58821
ILMN_2064725	METTL7B	10.0241	8.14564	9.78586	8.51433	10.647	10.2246	8.52762	8.30605	10.6102	9.27184	9.93073	7.93012	10.5696	8.04982	9.36752	9.85406	8.63748	6.88057	6.63271	6.79736	6.69195	6.53611	6.97537	6.64111	6.43275
ILMN_1726460	RPL14	8.51947	7.59503	11.2824	10.8032	11.2074	9.49314	9.2525	10.1384	9.91666	9.89811	9.86417	9.83923	10.2978	9.61011	11.0605	10.5308	11.1772	7.42696	7.46334	7.21734	7.32918	7.27917	7.99597	7.23795	7.35928
ILMN_2383349	STEAP3	10.9608	8.72685	11.416	10.1193	10.5259	9.35045	8.69734	8.69524	9.23477	9.90049	10.2272	9.0136	9.97435	10.1067	9.37663	7.92372	8.85374	7.30361	6.84455	7.2245	6.99315	6.92804	6.98314	6.91596	6.65077
ILMN_2379788	HIF1A	8.93274	7.96322	10.6981	10.8055	9.77674	10.5683	10.3888	10.2361	9.77717	10.8373	10.1812	10.0317	9.47375	10.3317	10.5063	9.45335	8.75048	7.46647	7.29194	7.12518	7.40316	7.10502	7.31786	7.38919	7.44649
ILMN_2154836	BTG3	7.44587	8.0207	9.43101	9.10442	9.24649	9.49555	9.08488	9.05188	9.78477	8.94454	9.50875	9.56757	9.92628	10.2062	10.5131	10.175	10.157	6.91927	6.56707	6.68582	6.5542	6.60804	6.83787	6.97511	7.18064
ILMN_1747911	CDK1	9.07205	9.20945	8.72685	7.97672	8.86091	9.43228	9.45267	9.59243	9.73075	9.12552	9.1477	8.59982	8.59463	9.8573	8.45713	8.92732	10.452	6.55765	6.49468	6.57397	6.62935	6.53301	6.4315	6.50372	6.53293
ILMN_2122103	ETS1	8.1634	8.483	10.6306	9.99377	9.55877	10.3798	10.5032	10.5625	9.88654	9.23	10.0046	10.1442	9.66092	10.2923	10.5486	9.47415	9.48406	7.33764	7.18035	7.19133	6.99565	7.41408	6.96817	7.39328	7.36064
ILMN_1670238	CDC45	8.7906	9.96137	8.63219	9.05076	9.22148	9.55432	9.61604	8.92417	9.35592	7.66433	8.60832	8.09206	8.74733	9.13911	7.70998	8.18495	10.9763	6.40227	6.41376	6.31976	6.34257	6.26832	6.31318	6.53421	6.31118
ILMN_1725090	CTHRC1	9.66333	11.4814	10.3435	9.54037	9.9906	10.7422	9.10861	10.9235	10.0951	8.96717	8.67294	10.1543	9.52485	10.8339	9.45937	12.0202	9.99669	7.82598	7.54019	7.6187	7.45451	7.41391	7.43396	7.39891	7.30272
ILMN_2294762	AMY1A	8.23826	7.43906	10.5375	9.84517	9.74649	9.94939	9.13545	9.90611	10.0608	9.9434	10.2454	8.92551	9.85793	11.1541	10.6086	9.12129	9.65496	6.85818	6.81134	7.2434	7.3861	6.72003	7.28865	7.12871	7.23297
ILMN_1800512	HMOX1	9.80998	10.0493	11.9555	11.8579	11.6903	10.3313	9.61836	10.5514	9.55913	11.8405	9.15974	12.4434	11.5966	11.0545	10.9345	9.79336	9.16221	7.93388	8.08173	7.7132	7.54285	8.2161	7.51112	8.61771	9.10067
ILMN_1751028	SERPINH1	10.1985	9.14378	10.6498	9.92582	10.0278	9.99669	9.74579	10.0046	10.0912	9.87939	9.91444	8.96456	9.29784	9.5499	11.7059	8.62505	8.67587	7.21558	7.40035	7.07369	7.23628	7.3194	7.20224	7.19805	7.0333
ILMN_2138765	PLIN2	12.3889	10.8988	12.6389	13.0332	12.0746	10.9622	9.6742	11.4126	10.5874	11.5371	11.4707	12.5253	11.0706	12.7669	12.807	11.4832	11.4224	9.38262	8.97902	8.64408	8.85674	9.15494	9.31862	9.29128	9.34661
ILMN_1694177	PCNA	9.76751	9.85927	10.2368	10.3278	10.653	10.8312	10.8424	10.5597	11.0811	11.077	10.8898	10.4129	10.5955	11.2091	10.2629	10.5476	11.9473	8.17915	8.18677	7.79552	7.64685	7.92655	7.99663	8.56453	8.38272
ILMN_1708934	ADM	12.5703	12.9666	13.3212	13.0225	11.9381	12.2935	11.5222	11.9366	12.511	11.7864	12.505	12.4415	12.2768	13.0829	13.3288	11.6704	10.2195	9.31728	9.13267	8.42139	9.89506	11.3783	10.7037	9.27644	9.89547
ILMN_1735996	NOX4	9.27503	8.96655	8.9942	8.8662	9.97276	10.1965	10.1464	10.8543	10.0012	8.60718	8.33202	8.71542	9.10359	9.66193	9.8576	9.19933	9.51325	6.90313	6.74968	6.53015	6.68978	6.58947	6.64212	7.28889	7.51427
ILMN_1657153	ACTR3	8.10808	7.99323	10.5271	10.078	10.1389	10.2173	10.0427	10.0987	10.4919	9.78079	9.89343	10.5308	10.3409	10.7282	10.4525	10.419	9.99356	7.59142	7.35796	7.42544	7.24698	7.52814	7.35919	7.4406	7.46504
ILMN_1767665	GPX8	9.57689	7.747	9.97358	9.12691	9.43547	8.7384	8.00647	9.1537	7.57885	9.40647	10.0233	9.15468	9.82412	9.10468	10.2189	9.0637	8.66801	6.97438	6.58714	6.5296	6.60088	6.33531	6.69549	6.44864	6.38844
ILMN_1719749	PTGES3	8.25328	8.3527	10.3327	9.64581	10.5375	10.754	10.6044	10.5857	11.1237	10.3583	11.0004	10.8859	10.7215	10.4626	11.3615	10.6448	10.8055	7.8901	7.79767	7.68098	7.45836	7.90816	7.6555	8.47926	8.00239
ILMN_1785272	COL1A2	12.3396	11.1643	11.8193	10.1595	10.7191	10.0246	9.28598	11.1213	10.6356	10.8819	12.3889	11.5472	10.1553	10.3023	8.8256	9.31661	11.1451	9.22127	8.07602	7.95512	8.23058	7.7867	9.02716	7.58481	7.62704
ILMN_1747016	CEP55	8.907	9.29416	9.02396	8.68837	8.83789	9.24406	9.31072	9.11379	9.4261	8.68215	8.77826	8.80433	8.49951	9.93816	7.91053	8.81266	9.99259	6.73447	6.46244	6.41443	6.5627	6.53613	6.42637	6.51145	6.64242
ILMN_1774077	GBP2	11.4257	10.3108	11.8405	11.7414	10.4032	10.2263	10.1812	9.91141	10.6534	10.8055	11.407	11.7722	11.4869	11.3056	11.9979	9.80847	9.84181	8.59587	8.59485	7.96775	8.58155	8.50229	8.51589	8.41494	8.14192
ILMN_2181241	RPL23AP64	8.61734	7.91933	10.3462	10.3817	10.9786	10.4725	10.4256	10.9534	10.3841	9.95967	10.012	9.84391	10.5358	9.89742	11.0462	10.1056	11.1867	7.5943	7.7779	7.60513	7.44746	7.49967	7.93942	7.76229	8.04189
ILMN_1801205	GPNMB	13.5013	11.9618	11.5233	11.4398	10.5078	10.4012	9.44371	10.5225	10.4086	12.6823	11.3244	11.6072	10.7191	10.6108	10.313	10.2973	10.296	8.5268	8.26177	9.29289	9.53695	8.13215	8.57491	7.56049	8.68728
ILMN_2046730	S100A10	11.9689	12.6788	13.5236	13.0927	13.1069	13.111	11.8968	12.1431	11.8794	13.3986	13.1433	13.7473	13.8452	13.888	13.5524	12.9574	12.8397	11.3389	10.6154	10.2997	10.5976	10.5603	11.0167	9.57927	10.2116
ILMN_1750101	S100A11	10.113	9.03923	11.8948	11.2491	10.9452	9.8553	9.65891	10.1229	10.0073	10.754	10.3857	10.8777	10.8131	10.1882	9.37629	10.5459	10.3955	7.9917	8.11321	7.39179	7.59275	7.88966	8.01254	8.01808	8.37254
ILMN_1806165	HSPA6	10.7439	9.2447	11.6321	10.9712	9.62148	10.3572	8.7285	9.8494	8.73099	9.51741	9.98202	10.3686	10.2276	10.2272	13.3172	8.48108	7.89946	7.57334	7.50686	7.32397	7.64895	7.63207	7.43064	7.80217	7.49492
ILMN_1651228	RPS28	10.9667	10.0512	12.7872	12.4374	12.7274	12.5371	12.6866	12.6722	12.5656	12.7553	12.5928	12.5149	12.4725	12.1868	12.8369	12.479	12.5703	9.90197	9.88086	9.69346	9.49917	9.89232	10.2584	9.89996	10.2259
ILMN_1755115	RPL23	11.1349	10.322	12.181	12.0282	12.4322	12.1856	12.0537	12.4374	12.3571	12.0897	12.1337	12.2254	12.6154	12.3889	12.6935	12.7641	12.539	9.89879	9.79473	9.40478	9.54461	9.57612	10.0154	9.56187	9.95519
ILMN_2408415	RPL9	10.1668	9.69456	11.9393	12.333	12.4513	11.9074	12.1725	12.2582	12.2402	11.8617	12.3634	12.4339	12.3855	12.4014	12.7093	12.5149	12.762	9.52839	9.51615	9.26177	9.88949	9.49514	9.88949	9.45908	9.77796
ILMN_2370336	MS4A4A	8.00625	7.25307	9.51293	9.98153	8.93662	7.83073	7.76475	8.77201	8.75071	9.67278	8.80456	9.62976	9.03526	9.03948	9.67686	8.87505	9.1821	6.58265	6.43861	6.40718	6.56398	6.32331	6.41851	6.38355	6.35512
ILMN_2184184	ANXA1	12.2492	11.4388	12.6668	11.9309	12.1203	12.1798	11.5272	12.447	11.2237	12.3412	12.7039	12.6866	12.6694	13.6074	13.2153	11.9027	11.3634	10.1976	9.43258	9.06586	10.2361	10.3631	10.3825	9.3413	9.54037
ILMN_1807277	IFI30	9.68973	8.38839	10.5992	10.5421	10.538	8.03129	8.02814	9.31571	8.17045	10.0439	9.06933	9.77305	9.02737	9.1001	9.16466	8.27509	9.66414	6.73327	6.9253	6.58485	6.51276	6.99787	6.62544	7.01018	7.26311
ILMN_2285996	KIAA0101	8.31764	9.59656	8.48495	8.76043	9.15663	9.22698	9.6049	9.18611	9.64471	8.29255	8.4868	7.86875	8.37839	9.87554	8.2595	8.28576	11.0023	6.50175	6.40705	6.45358	6.40727	6.54026	6.62412	6.84438	6.53971
ILMN_2058251	VIM	13.4054	13.2822	12.1431	13.166	13.2108	13.5448	13.0225	13.0358	13.7751	13.5096	13.5057	13.6743	13.2349	13.5605	13.5362	13.642	12.2867	11.5352	10.6025	11.1459	10.9374	10.822	11.3484	10.1064	10.2584
ILMN_1714759	CNIH4	10.652	10.0803	11.4388	11.4639	11.4577	10.3708	10.5503	10.7161	11.0388	10.3727	10.8407	11.2417	11.3692	11.1788	11.6857	11.463	11.6261	8.70897	8.59048	8.33662	8.60237	8.49684	8.79723	8.73362	8.6168
ILMN_2359800	MS4A6A	11.241	10.1204	10.3559	10.1607	10.4631	9.82173	9.64541	10.3611	10.1099	11.3236	10.8474	11.2159	9.95929	10.6819	9.3035	10.6182	10.3968	8.94096	8.14079	7.23908	8.1664	7.40473	8.26863	7.50784	8.0786
ILMN_2344455	G3BP1	7.11899	7.37337	9.1722	8.5626	8.92863	9.40142	9.31571	8.96562	9.5051	9.1655	9.34046	8.98163	9.08564	9.4537	9.74936	9.12797	9.12776	6.60492	6.5807	6.48422	6.40213	6.6651	6.48797	6.5411	6.58842
ILMN_1801766	MCUB	11.0515	10.7396	11.0805	11.2744	12.2254	11.2546	10.7583	10.2166	10.5068	11.1007	11.1838	10.9478	11.6887	11.0065	11.7292	11.5128	11.1829	9.12879	8.85495	8.70636	8.65276	8.58513	8.70261	8.52474	8.65227
ILMN_1815184	ASPM	9.27121	10.204	8.80383	9.58244	8.42351	9.41192	9.67312	9.21112	7.72544	8.00404	8.71896	8.71332	8.75626	9.43629	7.99708	8.34796	9.69901	6.7815	6.4756	6.46278	6.55571	6.59658	6.51614	6.47469	6.35296
ILMN_1756860	TXNL1	7.33595	7.32108	9.36752	8.53911	9.67021	9.3051	9.42954	9.16659	9.80998	9.32909	8.60162	8.72685	9.53374	9.48551	9.67154	9.84181	9.8337	6.89626	6.59514	6.64953	6.90202	6.57349	6.71476	6.71526	6.64973
ILMN_1699489	TUBB6	9.63445	9.34212	11.1349	9.70134	10.0265	9.95729	9.10412	9.58352	9.90532	10.5291	10.0912	8.60755	10.1213	10.1047	8.59442	9.77224	9.77157	7.4597	7.14277	7.04485	7.54118	7.62986	7.94831	7.05828	7.08571
ILMN_2347592	NMB	9.52925	9.25065	11.608	9.88388	11.0552	11.7823	9.22127	9.08164	11.9381	9.36445	9.50543	7.67866	10.7045	9.17603	10.8618	9.72023	9.92266	8.20326	7.33781	7.70825	7.54138	7.39984	7.97743	7.53537	7.27208
ILMN_1723678	PRPH	7.65102	9.22369	8.63139	10.4387	8.28088	8.65255	9.03471	7.76808	9.55432	8.63469	8.86442	10.078	9.21622	10.647	9.46732	10.42	10.8138	7.37619	6.77832	7.01095	6.77001	6.68574	6.91157	6.7209	6.67015
ILMN_1706643	COL6A3	10.9106	9.78733	11.1623	10.1367	9.16731	8.46563	7.54375	10.6649	7.74004	9.24557	11.8065	9.41311	9.60204	9.70027	8.75206	7.97948	9.08726	7.75487	6.90435	6.99489	7.28878	6.60978	8.10399	6.64857	6.50479
ILMN_1807423	IGF2BP3	9.03378	9.38203	8.0794	8.76851	8.01278	9.84227	9.89343	8.46288	10.199	7.6838	9.44038	9.6871	8.82427	8.30826	9.23863	9.60712	8.63617	6.89524	6.65223	6.54602	6.58472	6.47397	6.49455	6.52776	6.847
ILMN_1778561	WEE1	8.99678	9.911	9.64447	8.43662	9.40913	9.77261	8.99096	9.20462	9.68786	9.42585	10.3295	8.94405	9.58244	10.0585	10.7215	10.5893	8.959	7.47801	6.93979	7.17252	7.27222	7.23112	7.27806	6.95633	7.20224
ILMN_3239771	DLGAP5	8.34771	8.81907	8.54101	8.62402	7.80777	9.58056	9.80677	9.00833	8.47445	8.01956	8.54567	8.36219	7.90914	9.27001	7.31674	8.54995	10.7242	6.48276	6.27841	6.25363	6.24325	6.26346	6.31324	6.31217	6.36494
ILMN_1660806	CSRP2	11.4699	10.4064	11.4044	11.1468	12.0024	12.0897	11.4398	11.9458	12.1028	11.7769	12.2786	10.0265	12.7423	11.1975	11.7904	11.4192	12.2987	9.32684	9.37974	8.91252	9.13982	9.21786	9.53027	9.24761	9.26379
ILMN_1786444	LPL	9.61674	11.0651	10.5661	9.74936	10.5951	12.2546	11.6101	11.8861	12.1076	10.763	9.11664	8.96534	11.2484	8.81615	8.80883	9.92497	9.58764	8.10181	7.5104	7.81983	8.82206	8.12258	8.26469	7.36993	8.19542
ILMN_2409298	NUSAP1	7.92102	9.57046	9.14852	8.39541	8.63194	9.8276	9.93014	9.37795	8.80074	8.62766	9.88133	8.2585	8.62373	10.2036	8.25683	8.90639	10.6758	6.73803	6.78303	6.55488	6.58573	6.94248	6.67518	6.97716	6.77258
ILMN_3214532	RPL21P28	8.70723	8.14364	11.8445	11.445	11.9837	11.548	11.5312	11.6754	11.7047	11.2726	11.392	11.2789	11.5516	11.138	11.9131	11.6303	12.0202	8.83188	9.0162	8.53937	8.42957	8.89316	9.062	8.98922	9.11957
ILMN_2192694	EIF3M	8.93125	8.52762	10.6295	10.6366	10.5745	10.5324	10.4955	10.452	10.7498	10.3878	10.6097	10.3369	10.7105	10.5945	11.3143	10.8191	11.0073	8.20133	8.02625	7.82431	8.05187	7.99401	8.2666	8.0597	8.21769
ILMN_1666078	HLA-H	10.3851	8.5487	11.8139	11.3011	11.1411	9.88949	10.2024	10.4564	11.0317	9.14958	10.711	10.2246	10.9147	9.1294	10.0842	8.01104	8.7594	8.0597	7.84396	7.40134	7.93942	7.65888	7.80929	7.76625	7.56626
ILMN_1777233	E2F2	8.48253	9.83821	7.66985	9.48741	8.5312	9.21466	9.36195	9.19624	9.71157	8.26003	9.07518	7.83073	8.53665	9.07092	7.9259	8.0192	10.7801	6.58267	6.54792	6.43409	6.52122	6.80396	6.5036	6.58294	6.4146
ILMN_1814369	C21orf62	7.63328	8.49285	9.03809	8.0678	9.95381	9.9585	9.12425	9.28815	9.32964	10.4165	8.85495	7.43184	9.2659	9.42366	9.88696	7.65966	7.67098	7.07185	6.43013	6.4828	6.6954	6.39792	6.50783	6.57142	6.48074
ILMN_1765446	EMP3	9.73075	9.61536	11.6486	10.4256	10.7197	8.97537	8.62958	9.1294	10.8159	10.12	9.10442	10.4817	11.0382	10.3931	9.91946	10.1405	11.0311	8.1993	7.68898	7.54884	7.74358	7.87549	8.07796	7.61299	7.53577
ILMN_1714335	RDH10	10.6976	9.62115	11.2237	9.83957	9.86952	10.3435	9.66678	9.25868	9.31261	10.1836	10.3762	9.74461	11.1682	10.2778	11.6965	9.33966	9.08393	8.10012	7.82797	7.86324	7.63178	7.91293	8.17075	7.46881	7.36415
ILMN_1755173	PLEKHA4	9.70626	9.24983	10.8557	9.45443	10.0639	9.93744	8.50182	9.38873	10.1777	9.86042	9.39681	10.432	10.5999	9.80715	10.4129	10.232	8.11885	8.37161	7.44551	7.57809	7.51128	6.99555	7.21838	6.97365	7.67158
ILMN_1659990	HILPDA	9.0034	9.9453	11.4101	11.6379	9.69456	10.1332	9.02287	9.5857	9.83957	9.48344	8.94352	11.2207	10.3466	11.2316	11.5299	7.96081	9.4685	7.92408	7.36558	7.42416	7.55842	8.11982	8.02029	7.72708	7.65928
ILMN_1691884	STC2	7.78831	10.2644	9.73787	10.2008	8.56804	9.23659	8.80811	8.87061	7.80324	8.50953	10.8494	10.1414	8.81561	10.3103	10.2241	7.01394	8.12298	6.87319	6.76254	6.45661	6.54156	7.31906	6.82126	6.8241	7.09516
ILMN_2380237	C1QTNF1	10.7655	10.9754	11.7101	10.2116	12.0202	10.3097	11.624	11.3673	11.4101	9.33334	10.0003	9.88052	10.4919	10.4725	9.25868	8.5892	9.21622	8.53358	8.32671	8.16413	8.32523	8.04079	8.757	7.64446	7.46023
ILMN_1756982	CLIC1	11.943	11.2128	12.2867	11.8948	12.3231	11.4937	11.0877	11.9131	12.1532	11.566	11.6303	11.9045	11.6495	12.1431	11.6583	12.122	11.8014	9.69234	9.71608	8.96777	9.30727	9.73575	9.68938	9.44122	9.60736
ILMN_1755537	EIF1AY	10.3115	10.3911	10.4714	10.458	10.9928	10.0929	10.4027	10.1703	10.399	9.87692	7.21436	6.57381	11.2316	11.0167	7.62875	11.2661	11.1349	6.35565	6.6952	9.42854	6.52366	9.51823	6.54211	6.4473	9.99413
ILMN_1725139	CA9	8.19334	8.66274	10.4639	10.2997	8.3035	8.42158	7.01862	6.96926	7.70825	8.6606	9.15663	9.30758	8.55779	10.117	9.04654	7.00086	9.63038	6.50543	6.3318	6.36384	6.42273	6.338	6.49311	6.30614	6.36878
ILMN_2130441	HLA-H	13.0509	11.6774	13.1227	12.6411	12.3141	12.3553	12.5349	11.8723	12.4921	11.4212	12.7423	12.5816	12.2304	13.1723	11.591	11.469	10.6617	10.839	10.4225	9.50806	10.0738	9.73744	9.83923	9.9434	9.21912
ILMN_1664516	CENPF	9.9528	11.0453	9.03075	9.79123	8.64958	9.99489	10.1275	9.81412	8.55938	8.87624	9.18123	8.90733	8.67477	9.97482	8.73146	8.20689	10.4368	7.0638	7.31775	7.19821	7.59398	7.19643	7.04024	6.68323	6.92113
ILMN_1772286	OCIAD2	10.8623	8.43058	8.10223	8.73099	10.2748	10.2451	9.29956	9.58892	7.76643	10.0183	9.80428	7.73762	10.0987	10.2817	10.3421	11.0939	11.8782	7.33581	6.89424	8.10075	7.47964	7.09753	7.89876	7.20598	7.23951
ILMN_2212878	ESM1	10.4499	9.38112	9.45482	7.98239	9.0335	9.20638	9.30092	10.1126	8.71791	8.89435	8.69615	7.97698	7.83653	9.6682	9.63127	8.94994	8.24693	6.72266	6.93187	7.02958	6.84499	6.64141	6.72366	6.65773	6.52204
ILMN_2055700	SLBP	8.50894	8.27652	9.67021	9.26685	9.9434	10.086	9.93182	9.96749	10.2748	10.0452	9.89104	9.56518	10.0275	10.2102	10.7385	9.59797	11.0819	7.52979	7.4547	7.72906	7.41356	7.58696	7.6132	7.51265	7.65745
ILMN_2349459	BIRC5	9.28376	9.72621	8.8119	8.76742	8.36936	9.47582	9.26033	8.80759	9.12215	8.65846	8.36381	7.94069	8.93717	8.95017	8.0631	7.74904	11.0634	6.48904	6.45397	6.49751	6.39075	6.71592	6.58634	7.10307	6.87021
ILMN_1724293	KDELR2	11.5577	10.399	11.354	10.8296	10.658	10.6596	10.7912	10.2615	11.2612	10.5141	10.4333	10.8942	10.1755	10.5756	10.8804	10.3822	10.7093	8.56213	8.13215	8.10525	8.20022	8.37989	8.64253	8.65197	9.02848
ILMN_2090105	TAGLN2	11.1772	10.3949	11.641	10.8975	11.2552	10.2761	9.89996	10.1853	10.5115	10.569	10.6846	10.6413	10.8562	11.1636	10.5238	10.8361	11.2612	8.44965	8.2911	8.29572	8.54966	8.73408	8.81561	8.47766	8.36577
ILMN_2176037	GNA13	8.25873	7.8349	9.68562	9.66246	9.63952	9.52783	9.61196	9.63164	9.98511	9.85157	9.58631	9.72706	9.94939	9.84856	10.5523	10.1708	9.18891	7.50668	7.28529	7.01787	7.25422	7.32172	7.12321	7.4102	7.62195
ILMN_1717173	ECT2	8.20818	9.06424	8.99268	9.39586	8.28165	9.83957	9.89375	9.36884	8.88111	8.74216	9.19094	8.83266	9.03189	10.0187	8.81615	8.66432	9.9671	6.99155	6.85021	6.98909	7.01964	6.79797	6.64867	6.94166	6.76546
ILMN_1737184	CDCA7	9.71193	11.0185	9.39404	10.2772	9.20706	10.5927	10.3472	9.91484	10.0268	10.428	10.1626	9.6796	10.0213	10.5443	9.48268	8.62827	10.8296	7.80911	7.84132	7.99708	7.87012	7.86428	7.74419	7.63756	7.39328
ILMN_1685403	MMP7	8.97537	9.31948	12.9696	10.3052	6.76928	6.99576	8.34149	8.17814	6.62087	8.15775	9.99669	7.15004	8.41734	7.01613	7.58444	9.13717	10.4708	6.50057	6.29401	6.35153	6.31688	6.37603	6.37957	6.42357	6.30603
ILMN_1674706	MTHFD2	9.14792	9.51518	9.58453	10.3255	9.61836	8.70692	9.30328	8.49968	9.5439	8.99791	9.31345	10.4981	9.69493	9.8674	10.3955	9.71899	11.5073	8.08992	7.3353	6.94121	7.41321	7.01831	7.76688	7.1318	7.68839
ILMN_1679045	SBDS	8.51713	8.3436	10.5426	10.1808	10.1535	10.7037	11.1427	10.8042	10.5683	10.4671	10.735	10.7361	11.0017	10.002	11.2491	10.6031	10.1401	8.13736	8.01414	8.12713	8.04932	7.7798	8.0207	8.34598	8.41622
ILMN_2117508	CTHRC1	6.98466	8.40036	9.43024	8.59148	9.17479	9.34544	7.88034	9.55084	8.61507	7.76293	7.34321	8.70535	8.28553	9.39379	8.32621	10.6903	8.75801	6.45526	6.31096	6.48418	6.48237	6.62344	6.53554	6.25216	6.32191
ILMN_1706505	COL5A1	10.0081	10.4053	12.8712	10.9323	8.90236	9.11173	9.78733	10.1183	9.65852	10.0096	12.1094	10.7977	9.82139	10.0008	8.80127	8.42158	9.05711	8.17745	7.76107	8.14654	8.12005	7.44731	7.89853	7.60825	7.44731
ILMN_1704730	CD93	11.0589	10.0058	11.0583	10.4159	10.325	10.5411	10.2458	11.0884	10.0947	10.6436	10.8312	10.658	9.77457	10.5052	9.90263	9.70891	8.99394	8.92362	7.90669	7.86898	8.1443	8.64138	7.39818	7.97337	8.13922
ILMN_1803882	VEGFA	8.81237	10.4333	10.8799	9.32515	9.09755	9.56268	8.2545	8.79846	8.60918	7.85109	9.13813	9.54554	8.5014	9.33434	9.58352	7.29586	6.70831	6.77007	6.85397	6.70979	6.72101	6.83288	6.59888	6.58059	6.57834
ILMN_1742866	F2R	8.22946	8.36766	8.42788	7.73838	8.23498	9.77836	9.12215	9.19001	9.34781	9.112	9.01797	8.28948	8.60832	8.51783	9.38615	10.1451	7.80702	6.54654	6.50954	6.7356	6.47972	6.6487	6.49154	6.61959	6.48052
ILMN_2056032	CD99	11.2859	10.5213	11.8794	11.3236	11.4502	11.2516	10.8743	10.2877	11.7392	11.8849	11.0356	10.5406	11.7958	11.9782	10.3313	10.2799	10.5922	9.25655	8.70002	9.22067	8.72977	9.2693	8.65587	8.47419	8.94352
ILMN_2195914	GGH	7.15435	7.08277	8.25104	8.18258	8.46729	9.13377	8.45713	9.70385	8.92702	8.86884	8.02754	8.16304	9.05834	8.94352	9.10163	8.6448	10.0838	6.47645	6.5037	6.2988	6.29751	6.38033	6.37858	6.36689	6.41378
ILMN_1782538	VIM	13.4419	13.4663	12.577	13.2863	13.3675	13.9783	13.4885	13.5448	13.8776	13.6743	13.8452	13.9783	13.4801	13.8133	13.7365	13.6074	12.5174	12.1653	11.1319	11.6234	11.3712	11.2229	11.7189	10.493	10.6758
ILMN_1651958	MGP	9.61365	8.40787	10.509	8.93993	11.5985	10.0427	8.15353	10.3825	9.81649	8.52279	11.4126	9.84432	9.1859	8.44835	9.45232	10.0674	10.6454	7.87338	7.0166	7.26711	8.2991	6.85859	8.8024	7.11777	6.75074
ILMN_1740466	FAM46A	12.0308	11.1715	11.9571	11.2924	11.2451	11.4081	11.1253	10.4683	9.65282	10.8125	10.6044	11.8405	10.5851	10.1393	11.3389	11.566	9.54253	9.21912	9.15942	8.84306	8.62122	8.92994	8.87948	8.39499	8.20781
ILMN_2203271	FPR3	10.1603	8.38442	8.36219	8.57915	9.02207	7.54324	7.76688	9.63868	8.41673	10.1126	9.56862	10.0535	8.65526	8.46337	8.16304	8.0873	9.29163	7.07268	6.77614	6.55319	6.50509	6.55497	6.56087	6.54883	6.50859
ILMN_2129572	F3	7.13696	8.37407	9.56945	10.0512	9.58954	11.4823	10.0875	11.6444	10.752	10.6833	10.8623	9.07639	10.63	9.47853	11.8165	9.45865	8.15398	8.44029	7.67923	8.0597	7.84435	7.95983	7.64232	7.17554	7.03793
ILMN_1755077	HEBP2	10.1976	9.48166	10.9564	10.2794	11.9393	10.9007	11.3019	11.0263	10.5232	10.8743	10.8319	10.5213	11.2491	10.4249	11.5535	11.1071	11.4861	8.95521	8.71837	8.64932	8.6063	8.72182	8.78967	8.36182	8.51919
ILMN_1666733	CXCL8	7.3971	10.3246	13.5674	12.2867	10.5677	10.0275	8.92224	10.2373	8.71359	9.58992	10.3804	12.7851	10.6141	12.3449	12.2212	9.95583	8.3886	7.48826	7.18504	7.29346	8.42065	9.27428	10.6061	8.13061	7.94794
ILMN_1693912	SLC47A2	8.28415	7.98759	7.13224	8.60832	9.01117	7.87532	7.29627	7.81213	9.49623	10.3236	9.74094	10.0776	10.8042	12.0397	9.33534	6.37613	8.06199	7.41233	6.54341	6.76054	6.61034	6.45392	6.68948	6.47495	6.19704
ILMN_1746888	PCOLCE2	9.79543	11.098	9.8545	9.65226	10.2102	9.73979	9.59314	9.55635	9.94765	8.65143	10.2067	9.42003	9.39915	7.81389	9.98783	7.93116	9.04899	7.59065	7.24224	7.37619	7.25759	7.59194	7.24771	7.38746	6.99576
ILMN_1797731	MS4A6A	11.4247	10.0734	10.493	10.7836	10.691	9.66193	9.53875	10.5141	9.2659	11.444	10.6801	11.1305	9.74689	10.4185	9.42302	10.5013	9.95154	9.41221	8.47529	7.35306	8.39254	7.56684	8.3674	7.20797	8.45535
ILMN_2382942	CA12	9.15714	7.89624	10.7621	8.56521	8.7203	8.9438	7.3576	7.50002	8.59645	8.54316	8.94653	7.6997	8.75344	9.60591	8.76649	8.11676	7.40222	6.30471	6.46415	6.40314	6.48039	6.51588	6.27305	6.25125	6.24331
ILMN_1795325	ACTG2	11.1475	10.7716	8.45366	10.558	9.27993	9.29163	8.03574	10.2965	8.60237	9.77261	10.0814	11.9146	10.7627	10.1907	9.64312	9.4261	10.5074	8.219	7.27793	7.61607	8.46129	7.01775	9.15494	7.54901	6.67135
ILMN_1725244	HAT1	8.61585	8.80649	9.86491	9.57482	10.1919	10.0154	10.4111	10.3544	9.73942	9.98632	10.0674	10.1318	10.4368	10.9351	10.3169	10.3317	10.4439	8.00218	7.99854	7.31651	7.58732	7.68205	7.66909	8.16018	8.26442
ILMN_2181540	YY1	8.11364	7.35942	9.71445	9.40114	9.24137	9.44699	9.40647	9.16911	9.73874	9.49344	9.33673	9.3817	9.46057	9.12776	9.94089	9.3328	9.40913	7.09481	6.89274	7.13932	7.0218	7.08028	6.98403	7.1973	7.09481
ILMN_1786065	UHRF1	9.59888	10.7337	10.3506	10.5847	9.56624	11.7269	11.3975	10.2923	10.5841	10.8208	10.3686	9.69584	9.42991	10.1722	9.52002	9.74496	10.5249	8.90155	7.93882	7.70649	8.09055	7.56335	8.27424	8.25104	8.27234
ILMN_1695588	HNRNPC	8.24874	8.21999	10.7987	10.3669	10.3888	10.1795	10.175	10.1502	10.3005	9.71309	9.98712	9.97694	9.92705	9.92034	10.5177	10.1841	10.4007	7.85343	7.78451	7.75384	7.5306	7.65038	7.69927	8.18109	7.94089
ILMN_2184373	CXCL8	8.08173	11.4325	13.9387	13.3863	11.2635	11.1007	10.1341	11.1938	9.7691	10.5893	11.3615	13.6116	11.7403	13.191	13.0332	11.1092	9.5381	8.44811	8.03456	7.60932	9.24376	10.5965	11.8617	9.20734	9.23688
ILMN_2051373	NEK2	7.4547	8.33336	8.51548	9.12215	8.55623	9.08444	9.2351	8.91385	8.57957	7.88187	8.56213	7.89832	8.42351	9.57229	7.86253	8.29886	10.1475	6.42488	6.40882	6.47109	6.50217	6.44014	6.67635	6.33355	6.40558
ILMN_1751816	MCTS1	8.00872	7.23546	8.33126	8.23058	8.81434	8.83789	8.90072	8.74392	9.18891	9.17155	8.75158	8.52526	9.02396	9.03809	9.61196	9.28899	10.3018	6.61606	6.68639	6.74386	6.56148	6.50772	6.88477	6.73868	6.64303
ILMN_2173835	FTH1P3	9.25281	8.8194	12.6764	12.35	11.6704	10.7076	10.4295	10.7912	11.3699	11.4325	10.4949	11.2434	11.6679	11.5976	11.2597	10.7407	10.8993	8.8433	8.93156	8.66197	8.60059	8.71025	9.0013	9.1821	9.13463
ILMN_1720114	GMNN	8.14118	8.22374	8.44301	8.96749	9.23089	9.22339	9.31045	9.24316	9.34544	9.33966	8.30462	8.97849	9.6171	9.9453	9.29634	9.21876	10.7049	7.24498	6.92256	6.71134	7.60246	6.88208	7.24515	6.87795	6.62803
ILMN_1695658	KIF20A	8.70211	9.46182	8.68492	8.48579	8.29012	9.10468	9.13717	8.52019	8.70589	8.20596	8.70484	7.95153	7.9581	9.05651	7.1616	7.79374	9.5499	6.49144	6.35302	6.40773	6.47085	6.33107	6.50404	6.44558	6.3881
ILMN_2308950	AKAP12	7.66314	7.56348	11.1602	9.80351	8.95439	9.97053	8.55476	8.77184	8.13491	8.33954	9.38791	8.39037	9.26685	8.7274	10.3125	10.2423	8.40352	7.00587	6.82599	7.19266	6.98134	7.03679	6.86784	6.57471	6.75417
ILMN_1753111	NAMPT	9.5633	9.11357	11.8283	9.16791	9.64471	9.20243	9.47033	9.21139	9.97399	8.79024	9.08845	10.7684	10.2895	10.7122	10.5042	8.99654	7.98499	7.67845	7.06146	7.05334	7.76107	8.2585	7.51733	7.45064	7.47725
ILMN_2357438	AURKA	9.04688	9.60979	8.76851	8.84748	8.41425	9.27993	9.25783	8.86925	8.85953	8.64348	8.79173	8.16593	8.47311	9.25514	7.96496	8.1443	10.1323	6.67011	6.77748	6.61637	6.62988	6.80696	6.77532	6.97641	6.55404
ILMN_1789007	APOC1	12.4758	11.5679	11.7009	12.7469	12.4758	11.296	11.1245	11.4543	11.7256	12.4513	11.3658	11.1444	12.0639	9.85273	11.4746	12.2987	12.2804	9.55118	9.70582	9.50365	8.64029	10.0268	10.2085	8.69647	10.5492
ILMN_2340935	TCEAL9	10.2633	9.98835	11.6887	10.8463	10.548	10.4	10.6723	10.643	10.038	11.1667	10.559	11.2152	10.9675	11.5332	12.0475	11.0965	10.7412	8.95658	8.57219	8.50779	8.52762	8.78745	8.67587	8.87677	8.89316
ILMN_1745607	A2M	10.691	10.7486	11.9766	12.505	11.1594	12.4014	11.2152	12.0185	11.847	12.8953	13.2265	13.3563	12.4244	12.4207	12.0024	11.5191	11.0728	10.1558	10.1409	9.62444	9.40796	9.97886	9.43101	9.74727	10.2923
ILMN_2222008	KIFC1	8.52474	10.0423	8.63588	8.6705	8.49709	8.99678	8.40757	8.11407	9.16341	8.26223	8.53843	7.98778	7.94157	9.27503	7.30348	7.94289	9.91299	6.54848	6.551	6.35733	6.47098	6.34595	6.48397	6.57975	6.52614
ILMN_1803647	FAM162A	7.32993	7.08425	9.27644	9.15912	8.70897	8.93229	8.5929	8.94511	9.50484	8.96802	9.05963	8.90127	9.38553	9.98783	10.9754	8.78457	9.26221	6.83944	6.54647	6.91645	6.79647	6.97686	7.07509	6.91798	6.92954
ILMN_1749829	DLGAP5	8.56977	8.9438	8.63302	8.35963	7.72148	9.40114	9.57927	8.74171	7.9979	7.776	8.23257	8.24136	7.59682	9.12879	7.43921	8.29064	10.1824	6.36553	6.60268	6.40942	6.3914	6.34693	6.38405	6.40688	6.37834
ILMN_1777564	MAD2L1	9.00008	10.3092	9.05678	8.25042	9.42337	9.71093	9.80428	9.17255	10.1367	8.6545	9.49344	8.65476	9.16006	9.77425	8.60891	9.09406	10.9688	7.18979	7.06729	7.4879	7.28297	7.16997	7.37183	7.29467	7.27793
ILMN_2222234	PRDX4	13.1858	11.469	11.467	11.538	11.6716	11.5801	11.2316	11.3624	11.6455	11.9571	11.2796	11.6399	11.9662	11.8486	11.722	11.8155	11.8139	9.69523	9.62115	9.44863	9.19308	9.45937	9.80677	9.94899	9.75976
ILMN_1693334	P4HA1	10.4833	10.4611	11.328	11.2993	10.0947	10.7316	9.95519	10.6209	11.233	10.5068	11.566	11.5793	10.7417	11.2417	11.4398	10.2325	9.56361	8.94851	8.84037	8.40101	8.3515	8.66978	8.51411	8.92551	8.71761
ILMN_1687978	PHLDA1	9.78586	11.8457	11.7133	11.4523	11.3967	10.6534	10.538	9.86163	10.3554	10.0653	10.9667	11.7347	11.2561	11.5671	11.3732	12.0927	10.4861	9.20791	8.76685	8.63285	8.69005	9.13322	9.74267	8.51122	8.60307
ILMN_1728972	FAM64A	8.10012	10.2361	8.39886	8.94295	8.80811	9.23811	9.44182	8.81412	9.55696	7.88769	8.22048	7.77716	8.63469	8.59894	7.44684	7.55723	10.5036	6.74763	6.61515	6.72695	6.66316	6.60265	6.54244	6.57048	6.49946
ILMN_1729117	COL5A2	11.195	10.5519	11.3305	10.5253	10.3274	11.3799	10.8434	11.0805	10.5421	10.4405	11.8913	10.7926	9.91741	10.5629	10.9121	9.47734	9.70825	8.49129	8.09729	9.21112	9.34661	8.72	9.01667	8.05464	7.72487
ILMN_2214790	LAMB1	7.63957	7.22323	9.89658	9.08393	8.25618	9.08216	8.89775	9.31417	8.50692	8.43035	9.65639	9.30057	8.43206	8.37279	9.0296	8.61479	7.70842	6.72906	6.50676	6.56656	6.55421	6.53505	6.81499	6.46796	6.48012
ILMN_1756326	CKS2	9.78014	9.91808	8.9196	8.99041	9.10825	9.55728	9.29572	9.29377	9.29903	9.13951	9.45937	9.05076	9.32171	9.88654	9.36621	8.80863	11.406	7.63517	7.26165	7.15892	7.42564	7.48892	7.4273	7.10818	7.34605
ILMN_1755926	DBI	9.54318	10.5804	11.3019	10.1218	11.8628	11.8269	12.1706	11.1115	11.9967	10.688	10.9083	10.9193	12.0008	10.9394	11.8014	11.7285	11.5261	9.88949	8.97537	8.83563	8.93717	8.983	9.17976	9.17772	9.19522
ILMN_1812433	HP	10.7086	6.87194	9.89785	11.6607	7.43396	9.39379	6.99499	6.53699	9.27674	9.78048	7.39594	6.82909	11.3634	9.50767	7.51641	6.62795	6.48381	6.37551	6.38481	6.48357	6.37247	6.45394	6.43525	6.33239	6.36324
ILMN_1788955	PDLIM1	8.93229	8.30805	10.3439	9.48909	9.61233	8.64138	8.13491	9.32809	9.13846	9.35592	9.40501	8.30913	8.84402	8.47991	8.27585	8.4469	10.5159	7.50961	6.72395	6.7243	6.93015	6.70288	7.69446	6.57083	6.71712
ILMN_2364022	SLC16A3	10.7037	11.1122	11.9634	12.2092	11.3011	11.1558	10.2969	10.9458	10.7248	11.0065	11.3929	11.5565	11.1675	11.6101	11.3474	10.2008	10.8613	8.94016	9.19883	8.44101	8.62435	9.32843	8.91674	9.48741	9.57612
ILMN_2223903	PPIC	10.6097	8.21412	8.53665	8.28117	10.4755	9.5243	9.38643	10.0008	9.66246	9.98117	10.3487	8.92597	9.74976	10.8788	9.94992	8.99394	9.22547	7.67606	7.59212	7.69927	7.49284	7.21487	7.84247	7.17819	7.27513
ILMN_1801077	PLIN2	10.8024	8.94433	11.2924	11.6965	10.3758	8.40426	7.68898	9.23832	8.0794	9.09698	9.1404	10.7753	8.97345	10.7514	10.8993	9.19032	9.64981	7.76335	7.52379	7.27396	7.47841	7.65057	7.74156	7.58131	8.04209
ILMN_1666305	CDKN3	9.04358	8.85495	8.34983	8.48495	9.19251	9.10602	9.55432	9.00614	9.25868	8.19955	8.64275	8.67226	8.59442	9.13322	7.66	9.00806	11.6041	6.82296	6.6605	7.14809	7.10212	6.94424	7.24683	6.63228	6.55889
ILMN_1678454	CASP4	10.3373	9.23716	10.9483	10.3092	10.5608	9.08971	9.38615	9.55603	9.68529	9.3908	9.55054	10.6481	9.6271	10.1401	10.3183	9.22304	9.55534	7.79792	8.01833	7.25905	7.9411	7.70649	8.02348	7.76907	7.771
ILMN_2407389	GPNMB	12.7184	10.7492	10.6277	9.77196	9.12723	9.23477	8.40923	9.43196	9.36309	11.7101	10.2564	10.6728	9.5051	9.37367	9.24889	9.38318	9.20916	7.86522	7.42763	8.38742	8.5324	7.44491	7.70864	7.34605	8.17148
ILMN_1751776	CKAP2L	8.59094	9.57339	8.45494	8.62573	7.82	8.93911	9.07178	8.2731	7.78282	7.52343	8.11652	7.80836	8.08302	9.1839	7.50076	7.92969	9.86678	6.43245	6.1532	6.41702	6.22347	6.35818	6.37027	6.54931	6.31561
ILMN_1801616	EMP1	11.5649	11.2346	12.2418	11.3484	11.4566	12.5095	11.8065	11.5715	11.9864	11.7033	12.575	12.1594	12.2648	12.0832	12.6907	13.258	10.369	10.0358	8.8724	8.7051	10.5633	10.6896	10.656	9.47619	9.92945
ILMN_1656670	HLA-G	8.34743	7.09867	9.66124	9.43101	9.11762	8.61771	9.07069	8.61705	9.2693	7.45288	8.89151	8.63441	9.1818	8.41494	8.98249	7.68439	7.84209	6.81486	6.71576	6.46246	6.47605	6.40686	6.46773	6.56924	6.42922
ILMN_1684306	S100A4	10.1795	8.65227	9.17577	8.74027	11.4025	8.63219	8.78457	10.8107	9.17356	9.93251	10.5126	10.9884	9.71527	10.5291	8.74436	8.68544	10.6236	7.87138	7.48718	7.05818	7.6654	8.05263	8.37201	7.71472	7.08213
ILMN_1738147	NES	10.6739	10.7602	10.7422	10.2339	10.7666	11.7338	11.7327	11.1805	11.0418	10.8333	10.547	9.13911	10.7286	9.60073	9.76881	10.9007	8.74705	8.68285	8.3888	8.4649	8.47557	8.61853	8.2091	8.45956	8.53843
ILMN_1686884	IL1RAP	7.98955	9.09596	9.13515	8.49709	8.6793	9.75175	9.49344	8.55829	8.90733	7.75739	8.94873	9.91702	9.41056	9.30124	10.3717	8.89749	7.17284	6.80899	6.88786	6.8099	6.78048	6.95141	7.02072	6.70819	7.05877
ILMN_2202948	BUB1	7.91914	8.78187	8.39173	8.20326	7.91053	8.74216	9.08184	8.46129	9.03442	8.0647	8.15879	7.83803	7.95983	9.02603	7.4061	7.76314	9.58797	6.37498	6.24268	6.33685	6.23288	6.1259	6.18839	6.46368	6.567
ILMN_1748904	WTAP	8.7852	8.54588	11.3815	8.7394	10.1367	9.48654	9.52197	9.2641	10.3163	9.9994	9.70554	10.7432	10.5375	10.4101	11.0317	9.2133	9.83582	8.00425	7.57578	7.62408	7.68076	7.72253	7.93475	7.85323	8.0678
ILMN_1700896	SAP30	9.48231	9.69269	9.92397	10.5406	10.2794	10.5314	10.4714	10.3183	10.9743	10.2135	10.4761	11.2484	10.8873	10.8214	11.0634	10.3193	10.6534	8.83074	8.27688	7.93136	8.02217	8.23373	8.54815	8.65587	8.81237
ILMN_2066060	HLA-DRB6	10.7225	6.96885	8.89435	9.16884	8.99678	8.41027	8.44502	6.75361	8.83915	9.8646	9.13213	10.1475	8.57957	6.77213	9.75548	6.63007	8.88561	6.609	6.71753	6.47876	6.44349	6.62777	6.43365	6.70222	6.74876
ILMN_2307861	COL6A3	10.2965	9.04182	10.3044	9.46732	8.36158	8.06944	7.17126	10.1506	7.48878	8.62099	11.3959	8.87785	8.92469	9.24496	8.15443	7.39114	8.24658	7.35242	6.77896	6.6343	6.91411	6.60428	7.52048	6.45676	6.54138
ILMN_1789074	HSPA1A	9.00716	7.87576	10.8898	11.4247	10.7061	10.9126	9.30415	10.92	11.5857	11.2168	11.3885	11.375	11.2301	11.7494	13.0509	10.1255	9.43908	8.69734	8.81969	8.33396	8.49523	8.67424	8.25072	9.08538	9.03556
ILMN_1674386	PITX1	10.5824	8.19602	8.84255	8.6721	8.6055	8.48745	9.28732	6.80675	6.37773	7.89502	9.06424	7.42583	6.56304	7.90163	10.4507	7.93158	9.39404	6.34705	6.37604	6.30308	6.32055	6.29274	6.51791	6.33183	6.21773
ILMN_1680955	AURKA	9.39988	9.78079	9.02101	8.99633	8.57697	9.46488	9.52262	9.14852	9.08082	8.75626	8.93827	8.35746	8.56775	9.40845	8.11337	8.38035	10.2499	6.97038	7.07842	7.08998	6.82059	6.88404	7.07873	7.13718	6.95759
ILMN_1714861	CD68	12.1611	11.3367	12.3167	12.6722	12.0397	11.387	10.8879	11.9279	11.6887	12.6788	11.847	12.459	11.9689	11.8982	11.8887	11.6486	11.8369	10.1635	10.1804	9.22734	9.28815	10.0439	9.61011	9.9659	10.5615
ILMN_2196984	OIP5	8.40508	9.91226	8.19123	8.7956	8.62766	9.45965	9.23282	9.12317	8.93022	8.24831	9.37171	7.77391	9.08348	9.61836	8.43375	8.69672	10.4822	6.76786	6.82195	6.66744	6.61321	6.91253	6.68829	7.55228	7.37041
ILMN_2318638	TGIF1	10.1134	10.771	11.2362	10.4898	10.8873	10.0787	10.1471	10.0265	10.2521	9.82792	10.7117	10.7337	10.5761	11.0347	10.3497	10.1138	8.95658	8.74656	8.19955	8.12321	8.1607	8.56667	8.67117	7.95772	8.25411
ILMN_2045419	BNIP3L	7.82141	8.07153	10.6875	10.4575	9.56143	9.72399	9.45335	10.0054	9.33153	9.44506	9.26968	10.5549	10.2892	9.90574	10.7168	9.77342	9.12691	7.54815	7.49913	7.58589	7.32652	7.46254	7.39891	8.20929	7.95046
ILMN_1665559	CDK2	10.0333	10.1056	9.47476	9.64447	9.88052	9.72621	9.70027	9.51156	9.75253	9.90126	10.0734	9.24621	9.16515	10.0674	9.70422	9.07205	10.056	7.76789	7.54067	7.50257	7.7378	7.73674	7.49987	7.86189	7.76953
ILMN_1764629	SLC39A14	9.06586	9.21973	11.9702	9.55635	8.91144	9.42476	8.66525	9.11762	9.48741	9.03639	9.09596	11.1299	9.96973	10.3373	10.1942	8.38398	8.17348	8.09108	7.17212	7.73443	7.73724	7.28544	7.53498	7.24788	7.08053
ILMN_1723978	LGALS1	12.5618	12.6322	13.5703	13.2058	13.2349	12.3363	12.1975	12.2598	12.9394	12.2786	11.6573	12.9394	13.1603	12.6389	11.8712	12.5331	13.3675	10.8812	10.7032	10.6981	10.7469	10.6069	11.0699	10.1654	10.2692
ILMN_1789702	GBE1	10.2783	10.1808	11.8322	10.2485	9.65052	10.2423	9.54422	9.75976	10.2214	9.90714	10.247	11.0877	10.2951	11.049	10.3931	10.1782	8.94433	8.49834	8.096	8.22025	8.13576	8.14617	7.9671	8.3607	8.34125
ILMN_2307903	VCAM1	10.8905	9.68216	13.0358	11.7368	10.1734	9.29751	9.46932	9.57612	10.6649	12.2038	10.4861	10.2173	10.7373	11.823	11.9159	8.46539	9.3534	8.27753	9.16758	9.15533	7.91682	9.02484	6.94384	9.22214	8.72631
ILMN_2148785	GBP1	10.1026	8.74436	10.8629	9.41859	9.06811	9.66962	9.09243	9.14241	9.54357	9.65987	10.2368	10.7173	10.4077	11.0106	10.7729	8.16	8.3138	7.98412	8.04012	7.1944	7.64629	7.84045	7.54067	7.5943	7.62875
ILMN_3233388	RELL1	8.60863	8.43685	8.82051	9.40273	8.90868	9.88052	9.61233	9.71236	10.0342	9.77091	9.7814	9.99717	9.61604	9.72217	9.80323	9.79473	9.92945	7.80625	7.7671	7.49818	7.55483	7.53136	7.09525	7.3076	7.47027
ILMN_1683450	CDCA5	9.33638	10.6136	9.25281	9.73233	9.53695	9.95687	10.2822	9.63547	10.05	9.39619	9.39708	8.57851	9.50296	9.80511	8.24541	8.88797	11.3599	7.522	7.3648	8.07587	8.12906	7.7378	7.75347	7.16027	7.10805
ILMN_1805410	C15orf48	7.57825	7.84643	8.75232	9.67787	8.81332	7.80625	7.46237	8.56804	8.25644	7.91897	8.14864	10.2315	8.59485	9.12286	9.57046	7.36622	10.0482	6.61115	6.42932	6.46437	6.78261	6.55573	6.46107	6.64826	6.5442
ILMN_2261076	NEDD9	7.24109	7.41576	8.73874	9.06539	8.86749	9.77342	9.25538	9.81445	8.98079	8.56617	9.92785	9.9367	9.43315	10.05	9.84432	8.97209	8.04908	7.18468	6.66374	6.58212	7.41539	7.38338	7.14822	6.97864	7.00926
ILMN_1717163	F13A1	9.87465	9.10335	12.0414	9.62042	10.0769	6.90242	6.79058	8.45403	8.26889	10.7337	9.95452	11.2726	9.03019	10.559	7.41337	7.66966	7.44454	7.81826	7.07198	7.11009	7.03203	7.2353	7.23444	6.90259	6.56709
ILMN_1688722	IL13RA2	10.5206	10.4023	7.1892	9.60807	10.3882	8.07153	8.0954	6.69017	7.98972	7.66451	10.6545	10.6334	7.53999	11.7368	9.63367	6.66618	10.0884	7.07789	7.11595	7.38794	7.17396	7.04091	7.12944	6.54547	6.73886
ILMN_1682928	CPVL	11.4378	9.1294	9.9084	10.0613	10.94	9.92319	10.6981	9.8007	10.4861	11.4334	11.5012	10.313	9.69346	10.3344	9.75325	9.51448	9.31602	9.19688	8.57371	7.63402	7.74766	7.84681	8.09407	7.63421	9.21364
ILMN_1803213	MXRA5	8.97186	9.31288	10.2629	10.5794	8.74492	8.84177	8.62309	10.1565	9.11491	9.74231	12.3197	9.10272	9.31163	8.83586	7.76515	9.47658	9.26123	8.13942	7.60532	7.54861	7.10566	7.10898	7.3382	7.41466	7.19881
ILMN_2086095	ID2	9.26968	10.426	11.4918	11.049	11.7392	11.6421	11.2762	11.365	12.046	10.9793	11.1575	10.9799	11.6486	11.6643	11.9351	10.8489	10.3448	9.14403	8.92258	9.25355	9.22923	9.58094	8.96685	9.04182	9.17879
ILMN_1790761	POSTN	7.78695	8.7003	8.90211	6.82439	9.78438	9.81946	8.98412	8.58757	8.12884	6.58964	10.7721	7.43396	7.81192	7.42268	9.74496	8.17148	7.91593	6.46606	6.40454	6.38196	6.4384	6.52915	6.40319	6.41166	6.41364
ILMN_1656386	SEC24D	7.82478	7.80777	9.58385	9.00716	8.59779	9.22672	8.31678	8.55552	8.57743	8.74927	9.50565	8.9799	9.07555	8.6255	9.48007	8.60107	7.61737	6.76441	6.71531	6.61572	6.74784	6.74974	6.61099	6.71743	6.81278
ILMN_1758164	STC1	8.43714	9.05997	11.0849	9.52698	7.78339	8.2539	7.61161	7.64232	8.29255	7.7241	9.29784	9.66842	8.69005	9.9994	8.50668	8.26736	7.92631	7.07862	6.75344	6.74231	6.81451	6.53887	6.60238	6.5423	6.50096
ILMN_2188862	GDF15	10.4469	9.15333	8.91539	8.59415	8.61046	8.43277	7.70475	7.32951	9.7957	6.63731	9.56562	8.07816	8.57465	9.14682	9.22644	7.68076	7.40401	6.49033	6.49847	6.62508	6.33846	6.3909	7.02191	6.47654	6.56887
ILMN_2104106	XPR1	9.79821	9.59824	9.97847	10.1071	10.1515	10.8975	10.4368	11.3211	10.3202	10.5274	10.2633	10.0024	10.8208	11.0678	10.5745	10.5426	9.42366	8.6756	8.22076	8.41425	8.46789	8.53866	8.20861	8.03456	8.2252
ILMN_1734814	HSPA4	7.72523	7.25877	9.02663	8.76419	8.34858	9.03442	9.09698	8.88819	8.77775	8.59094	9.09818	8.52706	8.73778	8.72203	10.1084	8.71672	8.83614	6.78988	6.59339	6.5939	6.69055	6.6223	6.81334	6.7262	6.98384
ILMN_1765574	TFAP2A	6.63058	10.3373	6.99144	9.50705	7.45417	9.53252	7.36606	7.67443	10.1708	7.69652	8.01899	10.1668	9.70525	8.77157	7.98625	9.81864	7.62933	6.52759	6.82971	6.50494	6.53668	6.45918	6.64889	6.46505	6.52756
ILMN_2169839	CNBP	9.61948	9.79089	11.0263	10.5274	11.0497	11.2346	11.1418	11.2138	11.4577	11.2417	11.529	11.5506	11.3903	11.4649	11.4777	11.7112	11.443	9.24032	9.03189	8.99868	8.77157	9.12797	9.04565	9.37571	9.34597
ILMN_1763539	IER3IP1	8.60755	8.5834	9.62777	8.99071	9.94373	9.65567	9.7211	9.68786	9.379	9.06308	9.14428	9.13621	9.75438	9.66495	9.56304	10.0151	10.1971	7.44684	7.34113	7.47856	7.24397	7.50304	7.40188	7.57527	7.74437
ILMN_2182120	SF3B6	8.55258	8.74352	9.41125	9.40081	10.0107	9.77121	10.0127	10.0851	10.1126	9.73099	9.84357	9.92497	10.1773	10.2107	10.3369	10.4396	10.7396	7.94367	7.85436	7.7103	7.55103	7.78079	7.96752	8.07622	8.0701
ILMN_2063584	CLIC4	7.31509	7.22564	9.71014	8.63219	8.483	9.9119	9.34906	9.31837	9.41311	9.57689	9.3192	8.8348	9.51705	9.10335	10.5874	8.69579	8.21437	7.26419	7.01862	6.92152	6.71101	6.74011	7.00673	7.34187	7.22523
ILMN_1742813	TMEM167A	7.58069	7.4414	8.8867	8.73539	8.8389	9.21719	9.15176	9.21364	9.3754	8.90327	9.05415	9.12964	9.55253	9.37571	9.8674	9.37629	9.98952	7.22239	6.95193	7.05137	6.83944	7.13118	7.08019	7.09561	7.08911
ILMN_1810852	LAMC1	11.6975	11.328	11.6986	11.2443	11.0857	11.8849	11.4475	11.9662	11.0235	11.2653	12.1948	11.1077	11.0864	11.4639	11.6946	10.9275	10.5884	9.85406	9.55208	9.48887	9.76615	9.52459	9.40913	8.89232	8.81332
ILMN_1711899	ANXA2	8.88144	7.87658	9.35751	7.67845	8.38626	8.35205	8.01938	8.75626	8.59568	8.7117	8.62573	9.06838	8.71645	9.83201	8.43161	8.54668	9.04841	6.70145	6.56881	6.3993	6.60462	6.7865	7.15892	6.46889	6.59021
ILMN_1786139	VKORC1	8.0341	8.05993	10.086	9.65698	9.59243	8.27729	7.77391	8.50161	9.15942	8.66456	8.89281	8.29211	9.00364	8.84672	8.61404	9.39152	10.2032	6.87739	7.06993	6.82818	6.82238	6.70763	7.11595	7.13772	6.6958
ILMN_1797776	PRSS23	10.0987	9.91299	11.0576	10.6312	9.62182	10.2237	8.80931	10.4945	9.45267	10.7361	10.272	10.723	10.6534	9.55467	11.0191	9.59619	10.2625	8.45936	7.74477	8.33832	8.66771	8.23958	8.46385	7.72694	8.00766
ILMN_1753196	PTTG1	9.50109	10.2602	9.07399	9.27371	9.6049	9.77305	9.76095	9.19774	10.0196	8.82865	9.80244	9.08005	9.45126	9.98153	9.04958	9.44699	11.1173	7.62968	7.53256	7.80777	7.74477	7.7675	7.60208	7.43673	7.48771
ILMN_1724533	LY96	11.7403	10.1196	11.1156	11.5715	10.9133	9.9367	9.3038	10.8434	10.1485	10.79	10.6086	11.5283	11.2646	10.7774	11.6009	11.296	11.0364	9.22242	9.26063	8.39782	8.58035	9.02914	8.84694	8.74118	9.0021
ILMN_2304512	SAA1	9.4917	7.32978	10.1873	11.3806	8.53889	8.37546	7.3549	6.47848	8.05528	11.1502	6.40816	6.87834	11.2138	9.3852	7.93116	6.49851	7.07208	6.37857	6.53061	6.2812	6.52692	6.66267	6.53153	6.54939	6.39393
ILMN_2145670	TNC	11.0605	9.66651	11.2949	10.9075	8.59692	11.5012	10.1766	9.72809	9.94723	11.8509	11.077	10.366	10.5638	10.5099	11.9473	9.58764	9.67021	9.22429	8.70315	8.17795	8.19863	8.03291	7.68705	9.17879	8.99394
ILMN_2176592	BCHE	7.97743	11.0913	9.56029	10.3001	11.2915	11.7285	11.9011	11.5999	10.7509	10.0681	11.4422	11.0382	9.72262	10.0431	11.8556	11.7494	9.36195	9.54154	8.73362	8.47695	8.21978	8.66432	8.21769	8.9623	8.81465
ILMN_1739496	PRRX1	10.9478	11.0749	11.6946	10.117	10.1239	11.3236	10.2761	10.7373	9.9671	11.2816	11.6379	11.8334	10.9225	10.9126	11.2394	10.5391	8.96484	9.61233	9.19795	8.77258	8.56883	8.44158	8.55731	8.82206	8.67477
ILMN_2149226	CAV1	10.7812	10.4249	13.3675	12.4415	9.78664	11.993	9.76128	11.0147	9.9314	12.1046	12.0385	13.2026	11.8392	11.8165	11.2552	11.5565	11.5577	9.52126	9.38838	9.14403	9.93073	9.37663	9.87554	9.25735	9.48442
ILMN_2194106	TSPAN12	6.28462	7.03579	7.19759	7.94923	8.76364	8.90733	9.19854	10.016	9.4447	8.14212	7.53592	8.01058	8.67899	7.5463	8.42012	10.0939	7.78935	6.35582	6.30591	6.45849	6.37971	6.2412	6.25634	6.30905	6.35772
ILMN_1731640	TMSB15B	8.48373	10.3572	7.51589	8.88003	8.48917	7.73037	8.36314	7.38947	9.45482	9.09596	8.60779	9.27225	8.68813	9.13213	7.60427	10.255	11.3815	7.13822	6.75728	7.2028	6.70432	6.93959	6.7211	6.86742	6.90242
ILMN_1696187	PYGL	10.653	10.3825	11.503	10.7128	10.4544	11.0052	10.5028	11.1167	10.3288	11.0258	10.9218	11.0965	10.3776	10.5789	10.9603	9.87867	9.35495	8.84971	8.65739	8.49434	8.83074	8.55372	8.63259	8.68629	8.72055
ILMN_1659888	PPP1R14B	9.93559	10.0604	11.3673	10.6392	11.1602	10.01	10.4483	9.83682	11.4467	9.62547	8.83266	9.83407	10.6148	9.90714	10.0566	10.9807	11.6091	8.37092	8.39423	8.38626	8.3674	8.49228	8.76419	8.23138	8.31623
ILMN_1732296	ID3	10.4766	10.1828	9.61974	11.4314	11.4192	11.4467	10.6182	10.5976	11.7518	11.4894	9.8831	10.6953	11.3846	10.6631	11.2484	11.4303	10.2579	9.43629	8.79148	8.81434	9.01973	8.48373	9.19427	8.99359	8.49684
ILMN_1675448	ZFP36L1	8.88694	8.44029	11.1675	11.2516	9.58023	10.7514	10.2451	9.84856	10.548	11.1156	10.8569	11.4715	10.581	10.6459	11.5999	10.3915	8.8756	8.47766	8.53961	8.3781	8.058	8.57124	7.91566	8.62923	8.74171
ILMN_1728934	PRC1	9.75837	11.4025	9.99223	10.2505	9.52839	10.6055	10.7086	10.0419	10.3236	9.43287	10.2512	9.20435	9.83124	10.6141	8.93402	9.41355	11.375	7.94264	7.92241	8.42876	8.47392	8.09177	8.25784	8.07602	7.96338
ILMN_1787026	SEC61G	13.7828	11.7484	12.3486	11.7922	13.5276	13.5236	12.0969	11.6009	13.6584	11.2229	12.6764	12.094	13.839	12.2987	13.8829	11.8589	12.1948	10.5677	10.5999	10.4924	10.6177	10.6258	10.8924	10.7556	10.6092
ILMN_2189027	LIPG	11.2597	9.24621	11.6551	8.6489	8.47228	10.0225	8.66831	9.16131	10.256	8.53258	8.1917	7.73095	8.16892	9.11491	8.35393	7.0047	8.0444	6.76317	8.11198	6.64013	6.32932	6.893	6.55187	7.2317	7.68516
ILMN_1660549	WLS	8.571	8.51122	8.39147	9.27503	8.6248	10.2692	10.1433	10.2573	10.1994	10.3572	9.92497	9.29315	9.86909	9.94129	11.0249	9.51774	8.13298	8.07194	7.53216	7.71015	7.77452	7.74924	7.0604	7.47873	7.44002
ILMN_1721758	ID4	6.32257	6.38866	7.61799	7.80196	8.27897	9.17715	8.62705	7.61799	8.84613	9.68185	9.14298	8.25897	9.0043	8.21156	9.59993	9.30758	7.25953	6.50833	6.40205	6.28365	6.39933	6.29106	6.344	6.31071	6.33412
ILMN_1794492	HOXC6	7.61017	9.08871	9.05568	8.84944	8.07602	8.53258	8.98816	7.30104	8.74991	8.85927	11.0229	9.30697	7.89232	7.34906	9.19032	7.26985	7.12321	6.55035	6.5813	6.52669	6.55323	6.61803	6.50697	6.44776	6.58435
ILMN_1712545	S100A3	9.09406	7.13642	7.48096	8.1521	8.29306	9.03189	8.2091	7.36738	8.7015	8.70947	8.27447	8.94265	8.37181	8.23498	9.5439	8.01456	9.59243	6.95643	6.3792	6.52807	6.33765	6.34268	6.36602	6.39486	6.55698
ILMN_1744611	DCAF13	7.25082	7.35608	8.68461	8.38013	8.23392	8.82292	8.65423	9.07615	8.2365	7.98839	8.06644	8.61507	8.65168	8.365	9.19971	8.78331	8.94405	6.57332	6.37943	6.36935	6.40534	6.48197	6.46809	6.67499	6.60867
ILMN_1742461	UAP1	9.00885	8.801	10.8197	10.0811	9.45294	9.21112	9.10674	9.65743	9.3534	9.15017	9.65698	9.83168	10.3197	10.0295	10.1902	9.90126	9.59278	7.80851	7.59838	7.77082	7.7607	7.74849	7.94264	7.56872	7.59416
ILMN_1786125	CCNA2	8.66401	9.67123	8.88064	8.72502	8.86112	9.28317	9.55948	8.90548	9.31506	8.42619	8.69005	8.51267	8.50744	9.21225	7.86324	8.56371	10.6061	6.97414	7.24725	6.83189	6.74865	6.91682	7.11195	7.32741	7.04091
ILMN_2201678	FSTL1	11.7358	10.1927	10.8711	9.69075	9.8573	10.4046	10.1437	10.3955	10.3911	11.1312	10.8356	9.97999	9.80755	10.6334	9.68348	9.15638	9.06076	8.84373	8.24609	8.59048	8.56697	8.60891	8.18587	7.84111	7.54156
ILMN_1703906	HJURP	8.22846	9.71608	8.51867	8.42769	8.11817	8.85674	8.75017	8.03268	8.70098	7.5339	8.15559	7.7671	8.05484	8.43714	7.66414	7.77391	9.94649	6.66175	6.42089	6.41022	6.36628	6.43371	6.51051	6.50238	6.41029
ILMN_1707124	TFPI	8.50072	9.32034	10.6037	9.64763	9.50909	9.6761	8.39782	9.74335	7.6654	7.85009	10.4135	9.17449	8.16508	8.73146	10.722	9.21973	8.34692	7.13592	7.1318	7.05246	7.20428	7.25235	7.69738	7.14703	7.22941
ILMN_1770922	TMEM45A	8.30293	9.80635	10.2808	9.2447	8.48966	8.45494	8.22846	8.06944	9.55024	8.57573	9.62343	9.51448	8.25283	9.82867	9.56084	8.93764	8.26028	7.32207	6.94018	6.86143	6.77213	6.84838	7.07978	7.46763	7.28701
ILMN_1782938	SLC16A10	10.5916	9.01448	10.3472	10.6918	9.17715	8.06625	7.5756	9.39152	7.82415	9.03764	9.4447	10.5476	9.34344	9.48406	11.0561	7.64092	8.85262	7.87849	7.20882	7.41722	7.87549	7.22081	7.38069	6.49079	7.52183
ILMN_1710676	FBXO5	9.25411	10.3001	9.06338	9.31202	9.72174	9.81526	9.82695	9.10303	9.57512	8.69419	9.3904	9.41532	9.44773	9.46083	8.54643	9.24864	10.8929	7.6581	7.65402	7.41965	7.33444	7.53097	7.53357	7.53959	7.72805
ILMN_2367215	PRCP	10.7422	10.2004	10.3378	10.378	11.1984	11.504	11.3453	11.7211	12.069	11.8782	11.1969	11.278	11.4957	11.2394	11.3185	11.0576	10.3931	9.48782	9.17356	9.46338	9.44152	9.37772	9.30985	8.75962	8.71896
ILMN_1815205	LYZ	10.117	8.3172	9.86042	8.33251	10.4889	7.51833	8.55499	9.21973	8.74492	10.6801	10.4719	9.93785	8.30778	10.2881	9.29163	8.5072	10.1938	6.93829	7.37636	6.79425	7.3382	8.94962	6.80162	8.1083	7.12167
ILMN_1726030	GPX7	9.44437	9.6976	9.55288	9.37227	10.3733	9.83124	9.45725	9.56223	10.0355	9.42392	10.0469	8.57602	9.88016	9.65531	9.46488	10.4236	11.0811	7.98499	7.95959	7.77661	7.66687	7.85494	7.84486	7.81065	7.86946
ILMN_1763907	CENPW	7.91095	7.89502	8.08499	7.81966	8.60863	8.28052	8.72104	8.68629	9.17479	7.90411	8.06581	8.26843	8.64652	8.60284	8.04126	8.47228	10.7812	6.49112	6.79521	6.48276	6.49212	6.51801	6.59608	6.4882	6.61173
ILMN_1785107	NXT2	7.76688	7.61105	8.44257	8.61936	9.19688	9.14182	8.93961	8.95439	8.83586	9.37629	8.68685	9.55663	8.65739	9.36947	9.4794	8.66714	8.00021	6.91331	6.84341	6.89373	6.73508	7.07016	6.64013	6.91228	6.97985
ILMN_1663399	TIMP4	7.34646	9.21043	8.89614	8.63774	12.069	11.4036	8.88982	8.97821	11.2653	8.76388	9.70825	9.59761	10.0362	9.77536	8.42193	9.92945	8.12505	7.89192	7.82731	7.03183	7.55862	7.19867	8.22824	7.4481	7.35351
ILMN_2349393	MDK	9.97694	9.55118	10.6752	9.32622	8.48373	9.6049	9.65608	8.81969	10.9055	9.1457	8.14364	8.80406	9.63065	9.84676	8.78331	10.4651	11.6516	7.67098	8.14728	7.79767	7.5446	7.69192	7.74766	7.54918	7.56335
ILMN_1811468	IRX3	10.5238	9.44097	10.0769	9.07698	8.33052	7.62704	10.0216	8.20546	8.79825	10.1699	10.0916	8.25661	8.52966	10.1976	7.62005	8.00313	7.35224	6.78122	6.92386	7.7962	7.13416	7.01884	6.8994	7.07403	6.84877
ILMN_1704154	TNFRSF19	9.61295	10.1734	10.2701	9.31072	10.2454	11.6986	11.5516	11.0081	10.8441	10.6187	10.7795	9.92034	9.87076	10.0965	11.2386	9.77425	8.66274	8.81615	8.66831	8.56308	8.35985	8.31023	8.24038	8.21437	8.29886
ILMN_1781626	C1S	11.2949	9.96519	12.2285	10.9688	10.026	10.0362	9.37629	10.0863	10.9282	11.8723	9.93014	12.0832	11.1515	10.6392	10.8859	9.09755	8.45835	9.43287	8.7381	8.75183	8.99071	8.22324	9.04085	8.1222	7.75187
ILMN_2386891	GLT8D1	7.25288	7.08548	9.03267	8.1459	8.63854	8.94405	8.82475	8.93611	8.75918	9.09219	8.74139	8.42595	8.7645	9.03218	9.34873	8.66613	8.45494	6.68671	6.70953	6.53145	6.59635	6.54193	6.74586	6.8261	6.96698
ILMN_1805543	ADAMTS9	10.2652	8.89696	9.76615	8.94677	8.81615	10.1056	9.67787	9.42506	9.11932	9.35126	8.43927	7.93971	8.96484	8.55684	9.45267	9.36947	7.70532	7.84085	6.88646	7.12643	7.48218	7.13989	7.34775	7.20071	6.66398
ILMN_2400759	CPVL	12.0803	10.1893	10.9603	11.2168	11.7033	10.8306	11.5597	10.6232	11.2177	12.1829	12.3571	11.0037	10.6295	11.1724	10.5303	10.1791	9.94723	10.2692	9.55432	8.65846	8.14141	8.70484	9.23716	8.65618	10.2753
ILMN_3235221	LOC644936	7.17514	7.17783	10.1755	9.28879	11.1092	9.19547	9.09406	10.7825	9.94197	9.68854	11.1929	9.14094	9.6772	8.7312	9.18891	8.91458	11.1541	6.83562	6.93077	7.99687	8.74436	6.75133	6.76152	8.3842	8.5021
ILMN_2412380	TSC22D1	7.01063	7.6654	10.1183	9.65052	9.82792	10.7698	10.6811	10.5893	11.1253	10.6069	10.1497	9.9581	10.0851	9.16006	11.2006	10.1873	9.94992	8.26863	7.59584	8.07085	8.22203	8.12952	8.50591	7.66239	7.79792
ILMN_1792138	UQCRH	7.75587	7.78736	9.22923	9.47302	10.1893	9.60524	9.74803	10.1323	9.9724	9.03667	9.45335	9.1111	9.89547	9.92628	10.1162	10.05	10.7947	7.56443	7.59796	7.89069	7.84132	7.63267	7.61758	7.58638	7.48944
ILMN_1736178	AEBP1	9.0013	10.3227	10.7305	11.1181	10.7258	10.9682	11.0277	9.93182	11.3064	10.3382	10.3149	11.518	10.9425	10.2343	9.6289	9.29097	9.2662	8.90806	8.89862	8.95232	8.82427	8.45108	8.72278	7.78323	7.47474
ILMN_1664718	CYP51A1	7.60393	7.58069	8.97345	9.06563	8.96717	9.99457	9.85157	9.38404	10.0096	9.156	8.73493	9.24242	9.58921	8.72685	10.5274	9.75007	8.9662	7.58832	7.12796	7.28605	7.32319	7.09606	6.96086	7.47492	7.50278
ILMN_1778595	SLN	13.2108	10.9288	9.42796	10.4046	9.72858	12.6322	8.31048	10.1931	8.78408	12.6484	12.1896	9.16255	12.2038	8.55406	10.4115	7.635	10.9748	9.40412	8.12687	8.48473	8.99633	9.12909	8.23002	7.89832	8.12638
ILMN_1811238	ALPK2	10.8949	9.69694	7.88606	9.29933	7.67569	8.73438	7.10579	6.58891	7.20162	9.6088	7.70384	9.08634	8.4355	9.66932	7.85779	6.46929	7.17013	6.41231	6.38936	6.43678	6.44682	6.46299	6.35679	6.40863	6.42507
ILMN_1654268	HMGB2	10.3202	11.0418	10.4111	10.6498	11.0756	10.3864	10.9041	10.6728	10.6225	9.59492	10.1942	10.4434	10.198	11.1856	10.3028	9.94723	12.2853	8.76043	8.50927	8.45514	8.88797	8.69818	8.91015	8.78967	8.76883
ILMN_1656369	C8orf4	8.34383	9.22514	11.8177	9.6171	9.43345	9.80323	9.14298	8.51296	7.99757	8.25557	8.9438	9.02207	10.1393	9.1569	11.9089	8.88252	7.94661	7.35524	7.03407	7.42881	7.72129	7.25107	7.59194	7.78736	7.22801
ILMN_1785732	TNFAIP6	8.34241	10.2024	11.6607	9.49076	9.8337	10.1301	10.6016	9.8941	10.4503	8.49099	10.1527	10.0887	9.74727	9.47375	10.6794	7.95556	8.90266	7.75051	7.79847	7.58677	7.74291	7.60598	7.71253	8.65255	8.29761
ILMN_1668863	LYPD1	8.70871	9.60637	10.5177	10.4539	10.4364	10.839	10.8686	10.9083	10.3044	9.34812	9.92199	10.304	10.8024	10.6534	10.9871	11.2711	9.43629	8.90837	8.5268	8.59924	8.3058	8.47003	8.50461	8.11903	8.08846
ILMN_2389844	SP3	7.08342	7.24498	8.75017	8.77274	8.98622	8.79946	8.70723	8.70286	8.37632	8.24496	8.78794	8.92362	8.94227	9.38553	9.03162	8.93717	8.92417	6.95317	6.55319	6.66806	6.78339	6.76429	6.69369	6.59788	6.97385
ILMN_2131861	SOCS2	11.9146	8.93611	9.22304	10.0834	12.2269	11.5735	11.4044	9.35495	11.1652	10.334	9.42854	9.37795	11.2434	9.55755	11.3043	10.2373	10.9556	9.15333	8.43296	8.30984	9.01192	8.75292	8.79889	8.11817	8.33878
ILMN_1705442	CMTM3	10.8002	11.1357	11.2491	10.9367	11.0952	10.6959	10.9793	10.7248	10.8735	10.8942	11.1583	10.2676	10.722	11.2261	10.8782	11.2692	10.1515	9.33886	9.13687	8.99901	8.68461	9.10468	8.69236	9.00885	9.12995
ILMN_1713636	S100A6	12.0927	11.161	12.4081	12.0573	11.9914	11.8948	11.1734	11.5155	11.8356	11.9146	11.9174	12.0787	11.8873	11.9516	12.3217	12.1546	12.6986	10.4053	9.95687	10.158	10.1327	9.98835	10.7832	9.56051	9.63095
ILMN_2224103	PAPSS1	6.62533	7.23357	7.9979	9.04215	8.47857	9.51065	8.87348	9.03948	9.09666	9.14241	8.76146	8.94653	8.71359	8.84402	9.9266	8.91174	8.46851	6.99627	6.79947	6.80404	6.69067	6.67015	6.63376	7.04666	6.8986
ILMN_1809590	GINS2	9.30672	10.3544	8.67707	9.70525	10.0821	9.54554	9.32809	9.38583	9.93966	9.12723	8.93229	7.92969	9.35242	10.0225	8.74827	9.04778	12.1203	7.62236	7.48878	7.55103	7.29692	7.63439	7.74454	7.98499	7.80478
ILMN_1697268	EMILIN2	11.0326	10.3487	9.67337	10.3864	9.76095	9.3197	10.8623	9.24621	8.45535	9.54318	9.34781	8.95177	9.12631	8.748	10.2597	8.7285	9.21973	8.34566	7.75781	7.82349	7.50961	7.8901	7.16638	7.52219	7.78404
ILMN_1792679	ITGA5	9.60712	8.66978	11.8216	10.9035	9.67058	9.12631	9.24188	9.42739	9.26711	9.18977	9.61365	9.30672	9.02156	9.15494	9.47067	9.13161	8.43737	7.76727	7.49677	6.98124	7.51979	7.67866	8.18016	7.54732	7.71759
ILMN_2409220	HMMR	8.04955	7.86502	8.36993	8.47361	7.74871	8.52393	8.06644	8.54719	8.06666	7.6548	8.19277	7.90516	8.00002	9.17715	7.78695	7.72985	9.62312	6.42694	6.36412	6.2845	6.33804	6.26709	6.32017	6.46772	6.41026
ILMN_1721868	KPNA2	8.34916	8.74966	8.99868	7.80929	8.27335	9.42991	9.28785	9.26314	9.52037	8.81832	9.02396	8.48208	8.69091	9.34943	7.95658	9.25708	9.60914	6.81613	7.01075	7.10352	6.95711	6.91306	7.05453	7.07733	7.19133
ILMN_1669032	PPIC	10.825	8.52279	9.12776	8.25433	11.0407	9.55253	9.11405	10.2204	9.49008	10.1188	10.3492	8.87122	9.5633	10.423	9.77836	8.92387	9.05445	8.02191	7.70323	7.97802	7.84549	7.59447	8.10374	7.38978	7.31046
ILMN_2398388	APH1A	7.9331	7.43879	9.22971	8.93048	9.52698	8.73055	8.76742	9.16938	9.322	9.08292	8.64767	8.57491	8.74413	8.45639	9.06667	8.96339	9.2133	7.08391	7.04759	7.03432	6.77329	6.90202	6.876	7.05516	6.86527
ILMN_1727815	CFI	10.0604	9.02309	9.53557	9.17659	8.34965	9.71815	8.55707	9.32367	8.16367	10.1543	11.1092	10.4108	8.99791	9.8671	10.1193	10.1734	7.90562	8.50805	7.4961	7.61799	7.67866	7.22393	7.44354	7.5018	7.29556
ILMN_2148459	B2M	12.9421	12.505	12.8	13.0015	12.7528	13.0509	13.0089	13.1858	12.8674	13.0015	13.2689	13.0283	13.0307	13.3409	13.2899	12.622	12.4415	11.4325	11.7638	10.2135	10.8825	11.1427	10.9225	11.161	11.2516
ILMN_2347888	LARP4	8.32671	8.2707	9.73052	10.1931	9.79154	9.97886	10.0578	10.0726	8.65117	9.30301	9.67278	10.2162	10.0925	9.19186	10.6114	9.2261	9.22871	7.90411	7.5773	7.69497	7.85253	7.51756	7.4322	7.93497	7.80239
ILMN_2092536	HSPE1	7.66928	7.98593	9.38937	9.20916	9.7923	8.80324	9.73575	9.30092	9.88916	8.70063	9.71127	9.4557	9.50484	9.57753	10.8037	9.09088	10.232	7.54375	7.55549	7.34579	7.10669	7.63131	7.44402	7.59911	7.73591
ILMN_1764090	AK4	9.19059	8.2049	10.6591	10.2157	10.2852	10.396	10.5514	10.6493	10.7916	9.75718	9.94723	8.71724	10.1396	10.5274	10.9704	9.08112	9.71714	8.4395	8.18194	8.37114	8.24541	8.32766	8.08782	7.7667	7.70257
ILMN_1712803	CCNB1	8.27585	9.20462	8.38128	8.36314	7.76907	9.4005	8.93941	8.44213	9.55728	8.41695	8.2044	7.60758	8.44257	9.12823	7.96298	8.0584	9.73787	6.68724	6.80636	6.9629	6.83655	6.67899	6.74184	6.61453	6.54677
ILMN_2202940	CHPT1	9.37629	8.5454	10.4012	9.83625	11.3027	10.7439	10.2214	10.8618	11.3644	10.8434	9.76501	9.78544	11.0317	9.53524	10.9019	10.7847	9.4794	8.57602	8.41398	8.72104	8.55598	8.58689	8.60216	7.9945	8.03268
ILMN_2098616	ANXA2R	9.07262	8.95848	7.78472	8.01637	10.7498	9.81235	10.0092	9.85045	10.9355	10.1285	8.57219	9.37974	9.23477	9.79307	9.36824	9.68064	7.73924	7.52957	7.44936	7.36415	7.47086	7.37773	7.44019	7.79847	7.67302
ILMN_1730628	RNASE2	8.15443	8.33126	9.22011	9.29662	8.77522	7.81507	7.55723	8.04564	8.10374	8.49906	8.42569	9.20544	9.20169	8.49884	8.49365	9.33727	7.56888	6.82174	6.84989	6.40694	6.76043	6.52793	6.57391	6.45983	6.86098
ILMN_1783852	CD164	7.19973	6.90435	9.03218	8.49365	8.41298	8.86565	8.06853	8.65526	7.99378	8.87093	8.90667	8.62373	8.52019	8.12098	9.15862	8.50371	7.39938	6.476	6.48606	6.4197	6.35102	6.52273	6.55467	6.5475	6.58723
ILMN_2177156	SOX2	10.326	10.5136	10.5937	11.0338	11.2955	11.9941	11.9634	11.656	11.8334	11.6198	11.7958	11.8445	11.6797	12.1111	11.4151	12.0397	8.74436	9.74399	9.48782	9.54495	9.51823	9.84266	9.06563	9.26253	9.38791
ILMN_2400613	SNX7	9.85999	8.46563	8.89749	8.57058	9.70422	9.58597	9.0842	9.3904	10.0415	9.85693	8.73778	9.22672	9.64836	9.47619	9.39619	10.0191	9.51156	8.51671	7.35822	7.32441	7.42862	7.43149	7.58732	7.37929	7.30616
ILMN_2130525	TSPAN13	7.75007	8.00725	9.62042	9.62115	10.1234	9.12425	9.60073	9.86375	9.51615	8.60528	9.25065	10.0834	9.97276	8.49995	9.68216	10.58	10.2466	7.58502	7.28544	7.88105	7.90057	7.98839	7.65402	7.06861	7.30676
ILMN_1761833	SLC40A1	8.15907	6.89264	8.67611	7.3511	9.75472	9.01567	8.57465	9.52994	9.26314	10.0811	9.00937	8.65299	8.33466	8.03223	8.10525	8.63165	8.41376	6.82639	6.66358	6.61438	6.69702	6.7535	7.02373	6.9921	6.69325
ILMN_2094587	USP8	7.58677	7.43496	9.22148	9.14991	8.58472	9.65698	9.71309	9.76459	8.52604	9.42924	9.20945	9.00031	9.47067	9.62182	9.96749	9.18339	8.56936	7.18641	7.27628	7.29213	6.97558	7.29282	7.01635	7.42095	7.39311
ILMN_1722532	KDM3A	8.28187	8.68572	10.5018	9.83325	9.6796	9.38615	9.16255	9.27644	9.08691	9.41659	9.66989	9.9659	9.32999	10.0569	9.87939	9.14712	8.30293	7.55243	7.57045	7.33473	7.62986	7.36306	7.59065	7.7378	7.72523
ILMN_1665865	IGFBP4	9.90049	9.10558	10.1527	9.97963	9.73608	8.03944	8.19647	9.02396	10.0847	8.04955	7.84192	8.62896	8.7051	10.0973	8.00897	8.58111	9.41765	7.32362	7.27331	7.32664	7.18869	7.1141	7.85109	6.81505	6.74225
ILMN_2156953	ZFAND6	7.61719	7.77932	9.51647	9.07829	9.21435	9.12823	9.18939	9.1839	9.25118	8.92755	9.59278	8.66004	9.40913	9.40305	9.39121	9.33458	8.8662	7.37898	7.07462	7.14028	7.0576	7.14973	7.11398	7.32708	7.39114
ILMN_1788166	TTK	8.32032	9.26253	8.30696	7.88284	7.99346	8.9018	9.04654	8.48082	7.91814	7.69854	7.79034	8.34894	8.32469	8.84438	7.58216	8.36791	10.3686	6.68137	6.56177	6.51932	6.50731	6.60384	6.51967	6.57446	6.92347
ILMN_1731184	MELK	8.71922	9.01915	7.74609	8.19391	7.35259	8.80074	9.26177	8.10247	8.47672	8.07655	7.80758	7.42595	7.8087	9.23659	7.49244	7.68723	9.57927	6.36559	6.48954	6.46719	6.51487	6.45327	6.40577	6.4739	6.54874
ILMN_1663390	CDC20	10.3413	11.1222	9.79861	10.4677	10.0301	10.7568	10.5159	9.9119	10.5148	9.71675	9.87141	9.04716	9.6722	10.3369	8.8373	8.93022	11.328	8.0631	8.30696	7.55119	7.45205	7.92906	8.479	9.25043	9.02423
ILMN_1662619	TFPI	8.27622	9.27059	10.2859	9.19427	8.99294	9.20767	8.12843	9.46932	7.34046	7.55678	10.1393	8.76528	7.72849	8.46729	10.2918	8.75556	7.81723	6.90987	6.94976	6.91917	7.00873	7.00811	7.56529	6.80663	6.77139
ILMN_1703531	S1PR3	8.9508	9.40878	10.4507	9.07178	9.2538	9.15563	9.37719	9.58992	9.61196	9.58954	9.6922	8.49631	9.66651	10.0834	9.14182	8.72	8.34198	8.2456	7.27222	7.21487	7.90248	7.38947	7.93158	7.06973	7.11246
ILMN_1796949	TPX2	8.37866	9.35428	8.54995	8.30029	7.87072	8.96924	9.06514	8.34463	8.93343	8.36882	8.35889	7.88386	8.01762	9.38233	7.43673	7.96862	9.43814	6.6278	6.60085	6.62432	6.9445	6.76098	6.69753	6.71564	6.59158
ILMN_2298511	BOLA2	8.01694	7.82238	9.20791	9.59993	9.87645	9.27121	8.91647	9.47515	9.58631	9.03325	8.83453	8.37917	9.66454	9.03325	10.304	9.59557	10.6875	7.31876	7.7855	7.44391	7.2615	7.28865	7.55175	7.45187	7.43295
ILMN_1657234	CCL20	6.81954	7.79767	13.0184	11.0666	8.12321	7.50337	7.00199	7.66258	6.51318	7.72544	8.14326	10.7321	7.62025	9.64836	10.9205	6.86157	8.10269	6.53822	6.6281	6.67299	6.503	7.00946	6.86724	7.2434	6.44639
ILMN_1766955	VCAM1	7.68252	7.13932	11.2744	8.68782	7.67666	8.91174	7.42113	7.6907	8.84582	10.4877	9.05445	8.15534	9.09464	9.97783	9.97963	6.97823	7.22885	6.75047	6.76241	6.72444	6.62234	6.65924	7.18007	6.93267	6.77063
ILMN_1654966	SCARA3	8.47529	7.94497	8.47725	8.71695	8.61023	9.16291	8.90984	9.41859	10.1113	10.5244	9.73608	9.58185	10.5094	10.0084	10.2732	8.76965	8.56453	7.87784	7.18626	7.49153	7.78124	7.61222	7.64532	7.26224	6.96173
ILMN_1652003	GNG10	7.01018	7.4532	8.72956	8.1496	8.87703	8.75048	8.3452	8.74053	8.07531	9.07129	9.13874	8.77884	8.91647	8.83643	8.91202	9.73942	8.983	6.93249	6.74011	6.8928	6.72759	6.92411	6.68157	6.63194	6.986
ILMN_1798926	SOCS2	10.2263	7.50638	8.00404	8.10948	11.0884	10.0054	9.89846	7.8102	9.87554	8.67424	7.77749	7.71796	9.84181	8.13714	9.57539	8.80684	9.61836	7.49624	7.01625	7.02233	7.41896	7.2135	7.24936	7.01982	6.98375
ILMN_1685433	COL8A1	8.02387	7.91399	10.825	9.11626	7.50566	8.05897	6.42158	8.24958	6.81981	8.96511	11.1541	9.53981	7.78955	10.6682	8.69701	9.20462	7.55387	7.15435	7.01458	6.72668	7.26389	6.4881	6.9445	6.52598	6.41613
ILMN_2320888	CXCR4	10.1409	8.16757	11.0568	9.54839	8.80433	8.0428	7.78761	8.71071	8.5834	8.82026	9.10794	9.41023	7.97802	9.448	9.2641	8.31921	8.06944	7.41449	6.65593	6.69261	7.02739	7.28889	7.29162	7.28148	7.15004
ILMN_2367020	SEC61G	13.9783	12.5951	13.166	12.6694	13.6888	13.632	12.712	12.1896	13.8488	11.8899	13.4275	12.9421	13.6489	12.879	13.6276	12.4627	12.8695	11.1724	11.277	11.2733	11.233	11.2744	11.5203	11.2597	11.1907
ILMN_2181060	CKAP2	7.22192	7.46113	7.9981	8.25532	8.15822	9.51156	9.35003	9.13026	8.92224	8.28013	8.00296	8.89551	8.17104	9.25355	8.41027	8.15398	9.23363	6.84293	6.66953	6.56918	6.61181	6.74336	6.8591	6.60632	6.69584
ILMN_2147517	CD58	9.66035	8.78081	9.4428	8.75723	9.39542	9.51518	9.23477	9.85873	9.71608	9.00645	9.5852	9.42124	9.91873	9.75175	9.43287	9.42302	9.79404	7.99198	7.2987	7.46848	7.77082	7.50375	7.7317	7.58422	7.91225
ILMN_2116556	LSM5	7.04688	6.91588	8.13776	8.1042	8.75474	8.28415	8.79946	8.27819	9.33673	7.71488	8.76827	8.35843	8.75888	8.44911	8.89526	8.26713	10.0847	6.63807	6.431	6.67611	6.61194	6.7119	6.68866	6.62825	6.53305
ILMN_1810725	FAM129A	10.7242	8.94115	10.4555	10.1502	8.80738	10.7716	10.096	9.25065	8.50025	10.34	11.278	10.1902	9.44506	8.9835	10.5141	8.14166	8.47164	7.87072	7.91634	7.4674	8.15425	8.12393	8.04079	8.01637	7.738
ILMN_1672565	TRMT10C	7.8132	7.9459	9.21942	8.62827	8.87183	8.69186	8.78022	8.92618	8.32671	8.37632	8.46883	9.31948	8.67071	9.40588	9.51647	9.39232	9.39856	6.91751	6.94516	7.14474	7.0397	6.89224	7.07403	6.99326	7.12045
ILMN_3237627	LOC154761	8.06701	8.82981	9.17155	9.06989	8.46312	7.79442	7.64193	7.89735	7.98524	7.621	7.74904	9.94765	7.54794	8.49285	8.47191	7.93794	7.5453	6.55488	6.50213	6.42705	6.43	6.46938	6.39365	6.50786	6.37493
ILMN_1701114	GBP1	10.1099	8.85105	10.3032	9.14958	8.52706	9.67651	8.74775	8.7203	9.31288	9.29289	10.0851	10.7355	10.3037	10.9522	10.6361	7.96997	7.97948	8.00843	8.26469	7.30286	7.60017	7.84435	7.49469	7.56178	7.53761
ILMN_1733176	LIMS1	9.9914	10.0829	11.3439	11.3322	10.7825	11.1237	10.6069	10.7852	10.2166	10.7253	11.0249	11.1427	10.9748	10.644	11.1889	10.764	9.55728	9.33854	9.07829	8.5146	8.56667	8.91385	8.44527	9.1111	9.49853
ILMN_1737195	CENPK	8.55552	9.39177	8.11885	7.57351	7.8349	8.86384	8.84725	8.51093	7.97055	7.98457	7.92169	7.75809	7.9657	9.54094	7.48005	7.94157	9.14537	6.59265	6.50688	6.47145	6.5404	6.39511	6.56939	6.607	6.5513
ILMN_2101885	TUBB	11.864	11.8873	11.9851	11.5679	11.8311	12.1168	12.5553	11.3513	11.7823	11.7189	12.1001	11.4008	11.2733	11.8822	10.8319	11.2561	12.2142	9.87867	10.026	10.0505	9.95687	10.1919	10.0199	9.66333	9.84676
ILMN_1791759	CXCL10	11.2443	7.75266	8.98448	8.95049	9.49076	7.91777	8.99901	8.9704	7.8357	7.56241	8.80266	8.43135	8.4721	10.1703	9.37719	7.3832	9.41625	7.24515	7.09753	7.10277	6.91461	7.03432	7.10981	6.81606	6.85382
ILMN_2183885	MPLKIP	6.9207	6.95284	8.18433	8.12338	8.42139	8.5244	8.65587	8.4721	8.96004	8.14708	7.94012	8.50439	8.82742	8.3842	9.52668	8.19907	9.35654	6.52143	6.55072	6.50956	6.45215	6.51352	6.58826	6.6534	6.8062
ILMN_1804611	TMEM263	7.58052	7.5836	8.56371	8.38993	8.65875	8.87733	8.77593	8.3249	8.43619	8.57549	8.9623	8.37632	8.69033	7.86359	9.17603	8.73967	7.63328	6.68011	6.72977	6.6783	6.71081	6.5074	6.58733	6.58852	6.64277
ILMN_3236156	OSTC	11.548	11.395	11.0529	11.1636	11.2653	11.3297	11.2484	11.5332	11.4823	11.211	11.7022	11.6261	11.8311	11.5746	11.9516	11.7638	11.5092	9.94818	9.6462	9.52126	9.5033	9.52262	9.75207	9.87342	9.83016
ILMN_1691466	YES1	9.37859	9.14991	10.0933	9.81526	9.85406	10.4295	10.5671	10.2112	9.83704	9.78104	10.1373	9.87465	10.3868	10.5191	10.6498	11.0849	9.88274	8.49261	8.27622	7.99854	8.12238	8.35647	7.87909	8.66592	8.76588
ILMN_1684217	AURKB	7.93054	8.91015	7.98991	8.69818	8.49968	8.06701	8.36766	8.0813	8.71385	7.5194	7.66451	7.25371	7.68551	7.93497	6.54301	6.95338	9.67755	6.31208	6.14134	6.19291	6.20418	6.27616	6.34975	6.2496	6.28837
ILMN_1798975	EGFR	8.62654	7.75422	8.83975	8.23698	10.8531	12.1111	12.3281	7.62772	11.3615	8.56213	10.175	7.84681	11.6754	9.05315	11.8849	7.64879	7.19093	7.88542	7.75126	7.9581	8.12393	8.0415	7.63835	7.54419	6.97316
ILMN_2318643	TGIF1	9.1001	9.89811	10.627	9.39856	10.2951	9.21648	9.14265	9.08564	9.44739	8.87525	9.90454	9.71279	9.6682	10.0077	9.28447	9.21912	8.0871	7.98881	7.51641	7.60619	7.59127	7.81228	7.99109	7.4467	7.58638
ILMN_1737283	TMSB15B	8.4852	10.3354	7.63246	8.71865	8.35963	7.77189	8.41166	7.36622	9.44345	9.09498	8.62373	9.34694	8.64408	9.16853	7.656	10.2276	11.548	7.35624	6.96757	7.1441	6.79983	7.053	7.24966	7.12643	7.07892
ILMN_2143155	KIF11	7.45064	8.43757	7.48113	7.83822	7.47527	8.74991	8.81237	8.13519	8.7003	8.07744	8.26495	8.21067	7.98933	9.21404	7.19358	8.17745	8.88694	6.4675	6.40377	6.49268	6.2612	6.32197	6.31854	6.50747	6.48547
ILMN_2146761	FABP5	11.4224	9.58697	9.83704	9.68027	11.8887	11.2049	11.7232	10.5509	12.1139	12.1653	10.1893	11.6303	11.4257	9.57019	10.7366	11.603	11.0741	9.85615	9.18266	9.14682	8.8662	9.16255	9.04358	9.22734	9.04085
ILMN_2350634	EFEMP1	12.5838	10.7502	11.8269	10.9256	12.1532	11.7684	11.3074	10.7168	10.6025	11.4806	13.13	11.1208	11.4523	11.7101	12.2492	11.5251	9.59586	9.81167	8.89035	10.0163	10.1226	10.6769	9.40878	9.65376	8.94653
ILMN_1662359	HIST1H4K	8.50509	7.62066	7.99597	7.92717	8.99759	8.28675	8.70384	8.0584	8.68813	8.0649	7.69481	9.0034	8.63565	8.02151	9.08026	8.7034	8.49201	6.70234	6.69969	6.6266	6.80226	6.59024	6.60936	6.35153	6.5016
ILMN_2231985	HSPA13	7.03241	7.39612	8.78302	9.2771	8.26776	8.84003	8.48556	8.66004	8.60891	8.19907	8.57426	9.41251	9.3852	8.92936	9.6088	9.35526	8.71672	6.97316	6.90837	7.11388	6.86656	6.96778	6.96872	6.74838	6.71642
ILMN_1760727	ANG	9.96385	8.55574	10.4225	11.0857	9.5366	8.6705	8.35565	8.84582	9.45998	9.53875	10.0423	10.1367	9.53875	9.63974	10.643	9.20523	9.19059	7.93661	7.56723	7.83185	7.66258	7.62255	8.15102	7.89442	7.82349
ILMN_1689001	CDK4	10.8557	11.4116	11.1063	10.9614	11.538	10.7963	10.7716	13.7751	11.2339	10.8924	12.7301	10.9754	11.1549	10.6065	10.4236	11.1602	11.9444	9.57447	9.7138	9.38708	9.16165	9.36824	9.59386	9.82109	9.76018
ILMN_1810274	HOXB2	7.34579	8.71227	6.94568	6.82094	10.5291	6.60697	8.77939	8.7485	9.74976	6.73608	9.16603	8.31598	9.32138	6.60024	7.2102	10.334	6.73832	6.3474	6.40277	6.53128	6.33598	6.44778	6.30606	6.45897	6.30215
ILMN_1658709	LAMB1	10.0321	9.18506	10.8879	9.9434	9.40528	9.97084	9.74976	10.3149	9.07639	9.16466	10.684	10.3727	9.42476	9.6049	9.36407	9.76204	8.70098	8.22556	7.81088	8.06597	8.40559	7.77164	8.81494	7.19119	7.55751
ILMN_1730998	TSPAN6	10.5683	10.0016	9.27371	9.11795	10.7105	9.96054	10.3737	10.1174	10.1795	10.666	10.1442	10.0207	9.91365	10.496	10.3023	9.85927	8.69933	8.80154	8.13298	8.60577	8.36096	8.28675	8.40101	7.90734	7.61339
ILMN_1702973	EVA1A	7.58186	7.80645	11.0891	8.70803	8.44029	6.53128	6.45982	7.21473	7.32338	7.14715	9.29038	8.98327	8.01938	9.04244	6.5171	9.68382	8.18302	6.61997	6.41429	6.25729	6.16522	6.28443	6.32673	6.34458	6.48319
ILMN_1747630	DEK	9.8276	10.0991	10.3694	10.3708	10.1886	10.6555	11.5901	10.3506	9.51293	10.2272	10.761	11.2022	10.7016	11.503	10.616	10.8074	11.5148	8.91856	8.93941	8.41376	8.72307	8.78941	8.53767	9.13656	9.33371
ILMN_2082585	SNAI2	8.48034	8.30759	9.7198	8.1443	8.365	9.39856	8.61223	9.07856	8.79406	9.16131	9.05188	8.63356	7.7072	9.43908	8.66978	7.88708	8.59751	7.27363	6.73353	6.94878	6.8686	6.94772	7.43512	6.83706	6.58466
ILMN_2062701	GAS1	7.60642	7.97131	8.901	7.76789	8.93911	9.84814	9.09755	8.99475	8.85402	8.33202	9.78835	8.13123	8.18241	7.87511	8.59148	9.72301	7.93219	6.87476	6.83592	6.7902	6.49987	6.75588	6.96236	7.11425	7.092
ILMN_2124769	YBX1	12.0674	12.577	12.6303	12.479	13.0089	12.6436	12.8264	12.5006	12.802	12.1168	12.1297	12.3824	12.4607	12.7941	12.2662	13.239	13.2026	11.1943	10.885	10.3386	10.3968	10.7011	10.8507	11.1162	11.2552
ILMN_1716859	TDO2	10.6769	7.99279	8.60779	8.43277	8.66592	7.71271	7.51296	7.81428	9.83989	8.83074	8.68073	9.0335	8.79645	8.79024	7.03764	6.73216	6.72293	6.50622	6.44011	6.67807	6.94258	6.63694	6.53634	6.46844	6.55054
ILMN_1806040	TYMS	9.83445	10.8804	9.63803	9.80755	10.6322	10.3583	10.7333	10.0459	10.6851	9.78182	9.68562	8.84465	9.61536	10.9542	8.78457	10.108	11.5775	8.06089	9.30821	8.00897	7.42268	8.03533	7.80491	9.05899	9.2261
ILMN_3239445	ZBTB42	9.1379	8.50541	9.28676	9.04436	9.0481	9.26505	9.14182	9.43744	9.34847	8.89826	8.73146	8.58391	9.62272	8.79973	9.63868	9.81045	9.51972	7.61737	7.54732	7.39278	7.13238	7.40545	7.42064	7.29177	7.52611
ILMN_2113074	UFM1	7.40797	7.22742	9.72399	9.19497	8.94137	9.26561	9.34694	9.40412	8.50779	9.01053	8.75536	9.24983	9.11762	8.77335	9.87907	9.14241	8.28301	7.19453	6.97612	7.00127	7.15607	7.35205	6.9543	7.30957	7.2331
ILMN_1724407	TACC3	8.10374	8.74271	8.84438	9.05615	8.76851	8.58757	8.77335	8.12713	8.72083	8.09799	8.17838	7.93054	7.99708	8.44327	7.1128	7.45874	9.52485	6.81107	6.73083	6.71572	6.71486	6.73987	6.61489	6.50428	6.24287
ILMN_1669409	VSIG4	9.76459	9.11576	11.3878	11.529	10.5804	8.62373	8.35003	9.29784	8.4797	10.658	9.10272	10.0585	9.77425	9.21813	8.18456	9.40821	8.31598	7.90204	7.85779	7.55406	8.39832	7.62875	8.30293	7.24426	7.31277
ILMN_1778401	HLA-B	13.0739	11.8968	12.7726	12.8674	11.8873	12.479	11.6157	12.4244	12.3363	12.0282	13.0358	12.8397	12.2195	13.4015	12.0445	11.1098	10.6345	11.0545	11.1565	10.3448	10.3758	10.3911	10.2956	10.2783	10.351
ILMN_1671928	PROS1	11.3579	10.657	11.3504	10.6976	10.7759	10.9688	9.94373	11.0891	9.08264	11.3799	11.7211	11.7454	9.95482	11.9727	11.7609	11.9366	9.38404	9.53126	9.13026	9.14745	9.19001	9.14017	9.24761	8.8844	9.22127
ILMN_1740319	IFI27L2	9.40273	8.479	10.8905	10.722	11.3112	10.0333	10.2812	10.2381	10.7847	11.3105	10.098	10.7439	11.4566	10.3564	10.9898	11.2316	11.5433	9.13982	8.88694	8.68015	8.62177	8.46954	8.86645	9.13494	8.92732
ILMN_2299072	LUC7L3	8.31298	8.41797	10.1515	10.3583	9.908	10.2202	10.4499	10.3173	9.29344	9.45335	9.83733	10.423	10.2052	10.4813	10.9497	10.4539	9.68027	8.3653	8.16397	7.94348	8.15166	8.19817	7.84887	8.50461	8.39522
ILMN_1675325	ENPEP	9.24591	8.70824	7.71845	8.13847	8.0442	9.4349	8.89797	9.82658	8.83505	8.42181	8.37781	8.14519	8.29164	9.42991	8.80053	8.84229	7.95537	7.02485	6.9517	6.74554	7.03232	7.2685	6.76653	6.74822	6.78128
ILMN_2123743	FCER1G	10.4666	10.2306	11.5985	11.8772	11.1173	9.45804	8.92312	9.60556	9.67364	10.5712	10.1099	11.3289	10.5438	10.7005	9.37974	10.2753	10.4698	8.95104	9.05188	8.1042	8.37435	8.38519	8.56127	8.76501	8.87677
ILMN_1752592	HLA-DRB4	12.1189	9.68562	11.2223	10.5722	10.7588	10.1376	9.43744	9.37283	10.4466	11.9227	11.6157	11.8834	10.4639	10.8326	9.39681	8.69909	9.67576	8.7628	9.35395	7.94458	8.59048	8.51388	8.26053	9.28347	9.29873
ILMN_2355665	MTFP1	9.58385	9.49283	9.67576	9.75253	10.5625	9.00692	9.9119	9.8758	9.69523	8.34647	8.98648	8.85447	9.64114	9.57301	9.58764	9.97569	10.538	7.88579	7.71719	8.12524	7.98364	7.80383	8.41622	7.42113	7.53136
ILMN_2049766	NFE2L3	8.55106	7.29854	9.84896	8.89096	8.7558	7.51662	9.11987	8.55201	8.51713	8.28415	10.8333	9.7018	8.0954	8.72083	6.69157	8.02857	9.19933	6.76886	6.98353	6.57174	6.66483	6.64933	6.89947	7.31482	7.28865
ILMN_1709880	RPLP0	10.3232	9.64221	9.6208	9.32744	10.475	10.2139	10.5448	10.2541	10.9986	10.548	10.6959	10.2413	10.2992	9.43464	10.1229	11.1705	11.0998	8.76388	8.70661	8.31863	8.35872	8.44888	8.80594	8.50633	8.60356
ILMN_1801257	CENPA	7.93942	8.70435	7.82952	7.87616	8.06398	8.42395	8.29642	7.93388	8.58263	7.64511	8.10873	7.26311	7.79312	8.42769	7.1973	7.7382	10.1358	6.37909	6.51267	6.40291	6.49266	6.3064	6.21401	6.37167	6.40508
ILMN_1678841	UBD	8.6852	7.74216	9.50875	9.38147	9.18732	7.37715	8.382	6.73935	7.83507	7.19911	9.02366	8.63828	8.34876	7.45855	8.44029	6.70292	7.93522	6.50129	6.49485	6.44662	6.52762	6.39619	6.38264	6.34481	6.29227
ILMN_2136133	PABPC1	9.38643	9.23209	10.0811	10.6102	9.69793	10.5643	10.4349	10.4072	10.7105	10.4368	10.5297	10.9603	10.684	10.1515	10.951	10.7889	10.6131	8.63272	8.6489	8.41212	8.28437	8.53143	8.66771	8.86062	9.06989
ILMN_1704418	FOXD1	9.61444	9.1859	9.3003	8.78081	9.23059	8.92051	8.4721	8.59094	8.64348	7.9917	10.2357	9.3441	9.2351	8.87317	6.73925	10.2546	8.18898	7.25092	7.27238	7.19106	7.19702	7.20371	7.44511	6.97051	6.99304
ILMN_1694075	GADD45A	10.1902	9.63267	10.0371	9.81606	10.1947	10.173	9.9906	10.0096	10.3646	9.76388	9.84632	9.16131	10.823	9.97963	11.3332	10.7173	9.71193	9.33727	8.05464	8.26156	8.48449	8.3923	8.43296	7.88013	8.16325
ILMN_2415439	NAE1	7.46829	7.99257	8.8724	9.00885	8.95797	9.06724	9.13322	9.26177	9.07151	8.81994	9.15714	8.63046	9.47169	9.1732	9.45599	9.45482	10.0726	7.32502	7.2334	7.14192	7.16132	7.19336	7.46665	7.39665	7.31222
ILMN_3178302	FNDC3B	10.8757	10.5597	11.211	10.271	10.0681	10.3001	10.0367	9.89785	9.25065	9.7977	11.1167	11.0059	9.93966	10.4429	10.2505	9.35126	9.01694	9.00692	8.39886	8.38925	8.61068	8.48893	8.23912	8.41351	8.25148
ILMN_1693192	PI3	6.48754	6.7413	13.6116	12.2335	7.72507	6.57433	6.94276	6.93986	6.5448	7.3925	6.62784	10.1725	8.26585	10.1845	7.03479	7.13532	7.54678	6.3009	6.33121	6.40083	6.30344	6.60962	6.37067	6.59906	6.32814
ILMN_1681283	HIF1A	8.6489	7.79442	9.72891	7.4294	7.9485	9.50484	9.22514	8.95049	8.64003	9.88591	9.25281	8.93827	7.8824	9.33673	8.73284	8.47808	7.27075	7.21807	6.6978	7.02889	7.03648	7.13835	6.72233	6.8772	6.99479
ILMN_2062524	RBBP4	6.67635	6.95771	7.82458	8.41545	8.40375	8.75093	8.71542	8.54316	8.78892	8.62206	8.34692	7.90223	7.99773	8.58263	8.58035	8.28626	8.86041	6.75379	6.56386	6.57337	6.54153	6.40409	6.42564	6.45638	6.52904
ILMN_1731048	TLR1	7.22742	6.43027	8.73311	9.29539	8.36695	8.15371	7.79442	7.82182	7.75324	8.76093	8.69838	8.78187	8.34692	8.17583	8.93312	8.13453	7.74609	6.50734	6.56	6.37081	6.48907	6.26187	6.34168	6.52724	6.67551
ILMN_2242463	CTSC	9.88425	10.419	11.3177	10.4185	9.44345	8.71542	9.01215	9.68419	9.48268	10.8319	10.0054	11.1459	9.68676	10.5922	9.52365	10.3424	10.2783	8.80074	8.47876	8.12452	7.98607	8.3255	7.99978	8.56391	8.35911
ILMN_1681503	MCM2	9.14329	9.7211	8.0897	8.88797	8.49285	8.60084	8.68594	8.43426	8.98622	9.17603	8.73169	7.71253	8.38375	9.44097	7.66369	7.80383	9.95452	6.90331	6.95524	7.03	6.81511	6.78564	7.08781	7.29991	7.00228
ILMN_1685641	BCHE	6.98049	10.0104	8.34021	8.38975	9.75976	10.691	10.8837	10.5722	9.78279	8.94873	10.4139	9.73378	8.37518	8.75206	10.5767	10.7344	8.13792	8.52863	7.77896	7.52343	7.26913	7.63923	7.41466	7.95676	7.98158
ILMN_1698100	ANXA2P1	7.25035	6.85977	9.39509	8.49523	8.34317	8.18433	7.85597	8.33878	8.18357	8.77321	8.61168	8.03153	8.50805	8.64682	9.37205	8.20415	8.57957	6.67077	6.53114	6.43244	6.6125	6.67033	6.78686	6.60004	6.66396
ILMN_1731137	TXNDC9	7.86359	7.77259	8.30511	8.51919	9.28732	8.89368	9.03726	9.36947	8.80711	8.64051	8.94433	8.94567	9.37571	9.44182	9.12482	9.20082	9.71639	7.30301	7.02496	7.0743	6.86758	7.11268	7.14128	7.58444	7.39665
ILMN_1747195	PSMB8	9.37974	8.5209	9.08943	9.70287	9.41386	9.07469	8.57147	9.10579	9.76817	8.52501	9.39889	9.10412	9.69106	10.0291	9.31261	8.78187	8.59275	7.66597	7.72906	7.23327	7.28529	7.59756	7.56205	7.26326	7.43921
ILMN_2225548	ZNF521	7.31029	7.43629	7.92764	8.63096	9.41972	8.9942	9.10499	9.08659	9.24242	8.94479	8.29642	8.44965	9.40478	9.1526	8.99126	6.96367	6.98124	6.97385	6.61181	6.8883	6.74447	6.86699	6.88674	6.5971	6.69469
ILMN_2091347	IDH1	10.885	11.7101	11.5845	11.4142	11.0958	11.9403	11.6474	11.2915	11.624	11.3767	10.6509	11.2339	11.3358	10.7492	10.8346	10.9743	9.66159	9.95892	9.68027	9.35561	9.22272	9.22272	9.29344	9.43908	9.58419
ILMN_2230025	PDLIM3	10.2381	10.1553	11.0612	9.25834	10.5597	9.59557	9.8817	9.38708	10.569	9.63308	12.034	9.61039	10.9964	9.9095	8.93961	9.01415	8.53586	8.69909	7.25789	8.24874	8.59323	8.8256	8.37763	8.1634	7.88345
ILMN_1672611	CDH11	9.99179	9.62042	10.8089	10.4873	9.23973	10.8764	10.1405	10.6875	10.1376	11.2605	11.3707	10.4735	10.4981	10.3712	11.0537	10.2152	9.33217	8.95741	8.6416	8.70999	8.58837	8.7656	8.42012	8.75673	8.65255
ILMN_2125675	HNRNPA1P33	8.51919	9.60345	10.2867	9.23117	10.0497	10.3202	10.6549	10.3572	10.1574	10.4204	10.9955	10.9608	9.85831	10.0867	10.353	11.0154	10.7971	8.60755	8.57058	8.42087	8.1477	8.3796	8.4758	8.59851	8.93022
ILMN_2374449	SPP1	11.7625	13.6743	13.9783	13.615	13.169	13.7023	13.3019	13.2198	13.1337	13.4374	13.4616	13.839	13.6543	13.5486	13.3863	13.9159	12.6599	11.6455	12.1532	10.3851	10.997	11.3297	11.7101	12.4885	12.7423
ILMN_1773459	SOX11	7.40354	11.0832	9.77224	10.2588	9.07151	10.3154	10.4165	9.24951	10.9263	8.78331	9.74533	10.5817	9.60979	8.27234	9.41792	10.4373	10.2615	8.53052	7.9979	8.05864	7.82915	8.16689	7.69212	8.02657	8.05387
ILMN_2183856	TSPAN6	8.37161	8.47419	7.77391	7.61261	9.15714	8.54941	8.71071	8.59692	9.04332	8.95797	8.77157	9.08971	8.74927	9.19933	8.51967	8.97925	7.51461	7.15393	6.69921	6.94772	6.97092	6.86499	6.88131	6.77823	6.8698
ILMN_2050617	CCT6P1	10.038	9.9963	11.4135	10.5574	10.6408	11.1404	11.5735	10.9661	11.5617	10.496	10.7602	11.1867	11.138	11.5012	11.077	10.7982	11.4422	9.46305	9.1457	9.20638	9.3051	9.12584	8.93125	9.39988	9.52154
ILMN_1798360	ACKR3	11.0347	10.4017	10.6924	10.3733	10.3084	10.6253	10.3694	10.3115	10.8037	11.5955	10.3283	10.2881	10.7498	12.0308	10.638	8.43569	8.2899	8.85953	8.30955	8.96033	9.08871	9.0091	9.90574	8.12734	7.61942
ILMN_1773262	ESM1	7.86082	7.1944	8.10771	7.60825	7.87949	8.23698	8.365	9.07962	7.94089	7.93219	7.84871	7.32978	7.30301	8.41649	9.16884	7.90516	7.9259	6.33757	6.27734	6.29315	6.37647	6.32859	6.29303	6.28298	6.31575
ILMN_1699071	MAP3K7CL	8.79333	9.50212	8.41756	8.61995	10.9735	8.28489	10.0896	10.086	9.83898	8.65926	9.69932	10.7156	9.07178	10.5834	9.61815	8.83789	9.45804	7.66274	7.81251	7.79185	7.76888	7.81111	8.13519	7.72352	7.66
ILMN_1708105	EZH2	8.31478	8.5263	7.90264	8.59346	7.88708	8.34001	8.7018	7.90937	8.83864	7.87426	7.59305	8.29546	7.89903	8.36314	7.98183	7.71271	10.0597	6.74056	6.56268	6.62841	6.45201	6.52329	6.60055	6.54153	6.69203
ILMN_2344971	FOXM1	7.85366	8.81412	8.20291	8.60973	8.12414	8.48631	8.84694	7.98158	8.73778	7.92241	7.65424	7.28067	7.86733	7.82819	6.91697	7.27467	9.55787	6.40371	6.47426	6.37777	6.5331	6.34517	6.45429	6.44083	6.3846
ILMN_2145250	NACAP1	7.45016	7.23628	8.97364	7.82777	9.59797	8.02454	8.27091	8.41298	8.27989	8.13093	8.99678	8.39955	8.49834	7.98524	8.91015	9.27059	9.23546	6.75366	6.64277	6.59614	6.62326	6.73221	6.99335	6.73637	6.95262
ILMN_1691508	PLAUR	8.08018	7.92948	10.9166	8.88958	8.89414	7.48067	7.30443	8.3452	7.55879	7.06912	8.50229	8.65817	8.13298	7.86733	9.37997	8.23108	8.17692	6.55656	6.45711	6.4094	6.3929	6.79439	6.75743	6.8791	6.80562
ILMN_1796629	EDNRA	10.4677	9.26063	9.35126	9.27428	9.68097	9.59212	9.20882	9.98983	9.2447	9.63513	9.48887	8.0855	8.74001	9.30272	9.7794	8.64433	8.71724	8.01487	7.6997	7.66122	7.64092	7.69799	7.42443	7.39363	7.54343
ILMN_2122374	FAM49B	7.18216	7.50733	9.28785	9.35968	8.55157	9.07928	8.73514	9.06076	8.47857	8.93689	8.71332	9.45831	9.16255	9.05103	9.11525	9.43024	9.53252	7.2399	6.92896	7.13059	7.0874	7.44454	6.71698	7.3657	7.48826
ILMN_1771599	PLOD2	11.9216	12.7423	12.8977	12.1139	11.3975	12.1383	9.80847	11.1451	10.647	10.8595	11.4976	12.0308	11.8295	12.5618	12.4057	11.0945	9.19186	10.4877	9.87939	10.0024	10.379	9.90197	9.54037	9.39681	9.29416
ILMN_1664511	NDC80	7.08963	7.84986	7.79599	7.75509	7.66653	8.60661	8.78866	8.25217	8.32742	7.76933	8.1585	7.5773	7.88708	8.86384	7.54597	7.97888	9.75139	6.33565	6.3932	6.38477	6.37267	6.73243	6.41683	6.31636	6.36273
ILMN_2151739	CAT	8.26863	7.2836	9.17099	9.5439	8.83123	9.37795	9.2693	9.74012	8.72278	10.4285	9.22489	9.86792	9.84781	8.66478	10.0338	9.16341	8.68919	7.63957	7.45153	7.38443	7.32429	7.29512	7.32804	7.69151	7.90281
ILMN_1727055	PARPBP	8.11676	8.29164	7.88328	8.02367	7.7287	8.70535	8.81642	8.18016	8.2851	7.61819	8.05187	7.72694	8.02266	8.23672	7.56853	7.87052	9.52783	6.53825	6.57419	6.38125	6.49374	6.3911	6.4863	6.54813	6.38219
ILMN_3200717	LOC643387	7.89264	7.68076	9.62952	9.42003	9.62748	9.56562	9.52154	9.00525	9.40114	9.17099	9.38463	9.05936	9.32002	9.42078	9.83821	9.30183	9.53981	7.46377	7.51833	7.42902	7.39968	7.47086	7.38905	7.70458	7.9776
ILMN_2402936	H3F3AP4	6.81851	7.05101	7.74849	7.91116	8.1067	8.27234	8.18955	8.2666	8.81129	8.23723	8.22203	8.54995	8.48939	8.38626	8.34647	8.96065	9.71279	6.63952	6.50447	6.54266	6.5328	6.31875	6.60985	6.66877	6.67799
ILMN_2367883	GEM	10.5375	8.61635	10.005	8.42274	9.29843	9.0043	8.33006	8.24609	9.92628	10.0043	10.1873	9.45699	10.1618	9.70765	10.4908	9.35157	8.93048	8.01197	7.59262	7.29763	7.781	8.69524	7.86584	7.56493	7.38193
ILMN_2048822	NUDCD2	6.96681	6.92538	7.90774	7.57825	8.64652	8.51783	8.49261	8.60891	9.15437	8.50419	8.59751	8.00334	8.84306	8.72927	8.95177	8.62328	9.11664	6.64038	6.91228	6.56036	6.43262	6.67309	6.60423	6.83774	6.82114
ILMN_1655642	FANCI	7.41408	8.61343	7.70296	7.95373	7.51476	8.74492	9.06019	8.25683	8.38639	7.56789	8.07744	7.33658	7.83677	9.53126	7.6907	7.39538	9.37342	6.39445	6.46199	6.46019	6.49833	6.57845	6.41951	6.54134	6.39925
ILMN_3310840	MIR21	8.07085	7.97017	10.7492	9.28899	8.66882	8.60832	7.98859	8.22749	7.58615	8.05134	9.28226	9.91666	8.6657	8.12638	8.63139	9.18029	7.0955	7.09733	6.74696	7.05627	7.13582	6.99369	7.00653	6.71597	6.60207
ILMN_1707312	NFIL3	9.1655	9.03019	10.9735	10.3227	9.43101	9.02914	8.79466	9.15056	9.14403	9.2519	9.76128	10.2778	9.66333	10.3534	10.3851	9.48137	9.55467	8.07816	7.6911	7.67845	8.03202	8.00404	8.38678	7.85088	7.95772
ILMN_2167011	ECHDC1	7.3385	7.53136	8.63379	8.47445	8.14009	9.47447	10.2052	9.65608	8.24741	8.90868	8.45535	9.22923	9.06989	8.31809	9.59243	9.49555	9.21648	7.08104	7.47129	7.05396	6.9872	7.15563	6.95241	7.31016	7.19119
ILMN_1712708	TRIM47	9.292	8.59851	8.85209	9.57783	10.1739	9.16466	8.68114	8.9104	9.66124	9.32871	8.8867	8.37518	9.4883	9.32909	8.33274	9.52154	8.68259	7.61819	7.60682	7.47693	7.27585	7.44551	7.27865	7.43727	7.35674
ILMN_1815292	RPL7	9.17603	8.91303	10.891	10.2248	10.8618	10.3173	10.1782	10.7215	10.5375	10.3125	10.3207	10.7956	10.5878	10.027	11.0142	11.0932	10.9256	8.8428	8.63046	8.59823	8.55623	8.77522	8.82924	8.78271	8.87479
ILMN_2196588	C18orf32	7.28573	7.44248	9.11491	8.91277	9.34244	9.41532	9.34973	9.72371	9.82867	9.1829	8.32119	8.60891	9.54063	9.02823	9.68786	9.77717	9.8523	7.4618	7.31369	7.31435	7.38488	7.53648	7.09956	7.56192	7.63923
ILMN_1695763	PDIA5	9.72399	8.01956	9.27897	8.72579	8.85234	8.20818	8.03044	8.11454	8.2091	9.29487	9.68249	8.79846	7.99153	9.23059	8.36969	7.5916	9.02484	7.29943	7.02191	7.03224	7.2876	6.79987	7.00032	6.90734	6.56846
ILMN_2183510	MANF	11.6072	11.4502	11.4832	12.1466	11.7695	11.2561	11.1652	11.4586	11.529	11.0749	11.375	11.4	12.1532	11.9587	11.9174	11.5352	11.5332	9.90095	9.83582	9.94818	9.7211	9.73131	10.1362	10.0706	9.94574
ILMN_1799667	KIF4A	8.64982	8.62373	7.84247	8.06445	7.88966	8.35179	8.47445	7.6508	8.44735	8.03342	7.45223	7.35077	7.74724	8.66004	6.49392	7.15814	8.773	6.31399	6.34144	6.20195	6.27242	6.38434	6.41802	6.24649	6.35222
ILMN_1740015	CD14	11.1821	10.8704	12.0847	12.1725	11.0871	9.4039	8.94962	9.9585	9.23633	11.0932	10.755	11.3913	10.5042	10.228	9.3064	9.60073	10.0187	8.71813	9.23307	8.53767	8.61936	8.94851	8.62766	8.52526	9.19343
ILMN_1782788	YBX3	12.5253	12.2438	12.5951	11.6728	12.0639	12.1139	11.8887	11.5834	12.0296	11.7734	12.712	12.3449	11.7414	12.387	12.2987	12.4686	10.6674	10.6863	10.1897	9.70325	10.4913	10.7588	10.7452	10.2347	10.429
ILMN_1776347	TCP1	9.80715	9.69793	10.6102	10.426	10.5789	10.7847	10.8361	10.6498	11.022	10.5232	10.6885	11.1829	11.0945	10.7271	11.7033	10.9243	11.4659	9.064	9.16097	8.97098	8.80931	9.02101	9.1001	9.28706	9.29784
ILMN_1689353	APLN	11.8968	9.78317	9.66651	9.19624	9.47447	11.0634	10.2495	9.94129	9.94687	10.366	8.85346	9.26535	10.3572	9.98074	9.40331	8.2384	8.12734	8.34084	8.36626	8.0967	7.9134	8.19526	7.89735	7.85984	8.08946
ILMN_1696622	SLC38A6	7.8357	7.26486	8.89862	8.77447	9.03764	8.80485	8.42645	8.69346	8.6888	9.2532	9.23148	9.43128	8.27402	8.57984	9.30216	8.5398	8.6055	7.01873	7.09099	7.04387	7.12744	7.05953	7.04783	7.09354	6.73679
ILMN_2061043	CD48	8.25217	6.95703	8.07705	7.94947	8.68015	7.06394	7.20333	8.36649	8.04126	8.24091	8.31983	8.63688	7.77729	8.22348	8.71025	7.48666	8.56054	6.45337	6.49058	6.24192	6.26151	6.40821	6.4336	6.40669	6.30171
ILMN_1748911	SNAP23	7.26953	7.13795	8.77718	8.99951	8.13519	8.68837	8.68073	8.8598	8.26284	8.65117	9.29005	8.29255	8.68148	8.18258	9.62777	8.49261	7.71845	6.87505	6.6941	6.60978	6.89659	6.59333	6.64682	7.25052	6.83112
ILMN_1655827	COPS2	7.00349	6.72857	9.08141	7.86234	8.02313	8.38295	8.393	8.42811	7.20979	8.28073	8.2456	8.03317	8.39404	8.69478	8.93156	8.98382	8.83453	6.60735	6.64121	6.49722	6.60331	6.49291	6.60823	6.41264	6.54175
ILMN_1813240	EIF1AX	8.24517	7.75739	9.49593	8.99539	9.46146	9.79307	9.78079	9.47375	9.31728	9.69493	9.8545	9.81481	9.92124	9.69015	9.95239	9.67994	9.94765	7.9913	7.91034	7.64157	7.82862	7.656	7.76008	8.02029	7.65643
ILMN_1712684	FAM20C	10.5615	10.1313	11.7734	11.0376	10.5443	10.6591	9.96519	9.02456	10.271	10.3925	9.83051	10.8494	10.2913	9.50407	10.2584	10.1422	9.05808	8.6976	8.60107	8.50161	8.66004	8.51567	8.59692	8.53096	8.67611
ILMN_1705876	NAP1L1	7.44317	7.7605	8.90463	8.592	8.77335	9.31506	8.85567	8.92673	8.99096	9.48268	9.62677	9.63308	9.18538	8.86925	9.11357	9.8671	9.11727	7.56423	7.08295	7.03488	7.16723	7.22564	7.10028	7.53482	7.80364
ILMN_2404154	SERPINA1	8.75093	8.43453	11.353	10.4042	8.85927	8.25072	7.84002	8.07234	8.36908	9.42038	9.33824	9.9266	8.67394	9.04406	7.97948	8.17001	8.33006	7.12413	7.20383	6.88366	7.29151	7.16938	7.27877	7.32078	7.68355
ILMN_1737015	RPL39	11.6919	10.8333	10.8844	10.774	11.4044	11.0368	11.2177	11.3761	10.951	11.5052	11.3081	11.1418	11.2949	11.1846	11.4388	11.7795	11.8922	9.54587	9.62272	9.36645	9.39232	9.64039	9.97928	9.63015	9.8432
ILMN_2052208	GADD45A	10.3506	9.73075	10.2533	10.3386	10.173	10.5656	10.3246	10.3984	10.3717	10.0799	10.1869	9.25281	10.9928	10.287	11.6822	10.7729	10.0287	9.53414	8.4464	8.4608	8.78818	8.7381	8.87348	8.22872	8.46027
ILMN_1751086	ATL3	9.26474	8.49862	8.95439	9.65087	8.69701	8.58472	8.50279	8.67092	9.41859	8.59509	8.79199	8.92755	9.06308	9.42768	9.40305	8.99928	9.72677	7.53895	7.42795	6.9029	7.23436	7.14525	7.45749	7.63906	7.54375
ILMN_1776602	RNASE4	10.2298	8.71452	10.3391	10.5032	9.54695	9.23426	8.47557	8.69933	10.5249	10.202	9.7198	10.5181	9.89811	9.70554	10.6621	9.17948	8.54375	7.9957	7.84932	7.92926	7.94519	7.85597	8.41715	8.18357	8.1362
ILMN_1727194	CALU	11.4467	10.5368	11.5607	11.1334	10.1285	10.9405	10.8474	10.3424	10.7698	10.5191	10.4644	10.7396	10.658	10.5063	10.5154	9.64078	10.0036	9.29998	8.96199	8.76649	8.87434	8.84199	8.81615	9.17684	9.13267
ILMN_1686981	SULF2	6.61235	9.01641	8.63285	8.18603	7.55879	8.95687	8.91774	7.15072	7.94893	8.48893	9.05485	8.85642	8.28715	8.57915	8.97299	9.09698	7.12113	7.08066	6.66816	6.56256	6.78391	6.63747	6.45526	6.59471	6.6003
ILMN_2093027	MYO1B	8.79466	8.18603	8.35819	8.42012	8.95318	10.0317	9.96893	10.6141	9.80244	8.91088	10.1681	8.6055	8.85234	9.82042	9.04485	10.4525	9.43374	8.04376	7.44216	7.72429	7.73037	7.89069	7.53577	7.34808	7.65827
ILMN_1680618	MYC	10.1971	10.1035	11.0453	9.16911	8.90493	9.72371	9.00182	8.87948	9.24406	8.80154	9.03471	10.2644	9.91626	9.58244	9.98952	9.72648	8.50229	8.59823	7.45451	7.38919	8.20522	7.8423	8.45812	7.40712	7.7607
ILMN_2368718	CENPM	8.38463	9.18939	7.65888	8.3923	8.94825	8.46004	8.51713	8.15879	8.67294	7.36064	7.75266	7.49312	8.30955	8.16367	6.94139	7.33224	10.6981	6.45374	6.60969	6.81304	6.66444	6.60304	7.02949	6.41517	6.34416
ILMN_1664630	CHEK1	7.98881	8.6617	8.01182	7.8981	7.77716	8.33274	8.64299	7.86875	8.71896	8.50591	7.79976	7.46334	7.91876	9.15803	7.90878	7.9146	9.92074	6.64796	6.72167	6.57135	6.48439	6.71757	6.69687	6.59399	6.52915
ILMN_1776181	BIRC3	9.21255	8.75416	12.069	10.7237	9.27741	8.33175	8.30029	7.09234	7.62875	7.8981	9.76352	10.6706	10.3317	9.95108	10.0573	9.25655	7.621	7.62727	7.39782	7.58085	7.57527	7.57431	8.0507	7.64859	7.25035
ILMN_2054145	PAK1IP1	7.61737	7.45822	8.66432	8.59073	9.07555	8.6664	8.80074	8.65618	8.43927	8.08273	8.08083	8.36766	8.83039	8.4469	9.73018	8.56804	9.45546	6.75319	6.95393	6.90248	6.87757	6.89193	6.86388	6.92562	7.19575
ILMN_1801387	YEATS4	8.4586	11.7494	8.44735	8.35393	9.47658	9.06424	8.97244	12.4849	9.58664	8.9623	8.46611	9.00313	9.38583	8.96655	9.20221	9.27807	10.0998	7.69481	7.85176	7.53287	7.75071	7.97337	7.67221	8.03944	7.63979
ILMN_2374340	PLAUR	8.4569	8.56641	11.1975	9.48372	8.99654	7.83694	7.71271	8.64503	8.20623	8.84492	9.37205	9.22841	8.57697	8.56076	8.90072	8.24975	8.09301	6.76802	6.80731	6.6022	6.65994	7.94289	7.3033	7.41449	7.4674
ILMN_1727738	RAB33B	7.2636	7.2864	8.29742	8.7612	8.57077	8.47311	8.606	8.42254	7.97531	8.49927	8.64606	8.82292	8.92618	8.2	8.93579	8.84971	8.66856	6.94887	6.64365	6.87681	6.79837	6.63441	6.51409	6.91851	6.97612
ILMN_2377862	RAB6A	6.98314	7.28789	9.04958	8.7051	8.58492	9.46732	9.44773	9.4567	9.4145	9.34277	8.59442	9.10627	9.42366	8.78581	9.63065	9.33673	8.46611	7.24532	7.00977	7.35962	7.48392	7.18518	7.11221	7.16069	7.46922
ILMN_3242038	GPX8	10.0275	7.64703	10.2334	9.37719	9.35526	9.02064	8.31921	9.44437	7.6132	9.24437	10.0855	8.7852	8.24585	8.68435	9.75668	8.36882	8.43375	7.44037	7.41205	7.37108	7.12757	7.1843	7.56789	7.40145	7.25544
ILMN_1802252	GAPDH	11.5445	12.7379	13.4329	12.9977	12.995	12.4035	11.9979	12.2092	12.8397	11.7454	11.9646	12.511	12.6411	12.397	12.1777	12.2867	12.2371	10.9048	10.7698	10.8494	11.0576	10.67	11.0891	10.5018	10.4549
ILMN_1755937	ANXA2	8.77718	7.80031	9.02716	8.52966	8.29255	8.28599	7.63906	8.13776	8.35713	8.38626	8.41183	8.19391	8.57915	8.69818	9.29572	8.17649	8.93524	6.90743	6.65169	6.78219	6.876	6.76119	7.12619	6.69753	6.70346
ILMN_1717261	HLA-DRB3	10.7498	9.15017	10.5438	11.03	10.5181	9.66678	9.66159	9.54495	10.1002	12.1383	10.8513	11.0004	10.9935	11.1558	10.369	9.34544	10.0139	8.69186	8.94931	8.85427	8.44301	8.54793	8.66592	9.04301	9.0029
ILMN_1696839	RPS27	11.8283	10.9675	12.6986	12.8151	12.9315	12.5901	12.5371	12.8	12.4574	12.6622	12.7402	12.6173	12.646	12.505	13.0283	12.6436	12.7669	10.85	11.0044	10.629	10.6055	10.8203	11.1389	11.0791	11.2194
ILMN_1677198	C1R	8.00048	7.96551	9.86417	8.07961	8.1886	8.41913	7.6544	7.86469	8.63285	9.65472	8.75888	9.34185	8.51296	8.22846	8.3138	7.56942	6.67807	7.13759	6.66319	6.84108	6.62819	6.56683	6.83019	6.40818	6.64937
ILMN_1770678	CBX2	8.31573	9.41733	7.14231	9.01415	7.87969	8.16823	8.65317	8.64323	9.58892	8.31699	8.70002	8.60718	8.18058	8.43206	8.14654	7.14205	10.2667	6.86766	6.96106	6.99703	6.88687	6.57719	6.8022	6.85955	7.15393
ILMN_2365465	XBP1	11.0671	11.2237	11.8027	11.0692	11.3599	10.8448	10.8924	10.8002	11.1489	10.5131	11.4902	11.6421	11.5283	10.9556	11.2469	11.1063	10.7187	9.95075	9.28347	9.3793	9.31202	9.40553	9.75685	9.66896	9.4316
ILMN_2330861	SMC4	10.0419	10.6596	9.36168	9.06424	8.89035	10.0973	10.6082	9.99223	8.80206	9.14211	9.89698	9.54285	9.29634	10.547	9.40174	9.21753	10.3598	8.41045	8.08383	7.64446	7.81453	7.9134	7.63002	8.61705	8.56097
ILMN_2180677	ARMCX1	7.51128	7.52934	7.77082	7.91897	8.39684	8.42012	8.55179	8.65555	9.12614	9.25631	8.58536	8.91458	8.51867	8.71592	9.39404	9.21404	8.42981	7.07842	6.82269	7.06598	6.90545	6.98304	6.78236	6.73427	6.89215
ILMN_3242011	MOB1A	8.29981	7.91897	9.09436	8.52175	8.9291	8.66146	8.53143	8.63903	9.27873	8.92051	9.01881	9.04032	9.1324	9.58481	9.25355	9.11142	9.23248	7.53744	7.39984	6.98884	6.9242	7.31693	7.30472	7.13355	7.61758
ILMN_1677138	POLR2J3	8.93402	8.93428	9.9333	9.63267	10.6366	10.0233	10.9091	10.0893	11.0081	9.50171	9.79902	10.3308	10.432	10.2303	9.18826	10.5353	10.8312	8.43902	8.66251	8.572	7.91616	8.27819	8.18433	8.56028	8.94295
ILMN_3272603	FAM60A	9.28317	9.22759	10.0535	9.16819	8.84694	9.32585	9.4128	8.8348	9.67686	8.58617	10.1379	9.66159	9.04001	8.81642	10.1565	8.86796	9.35751	8.19235	7.74233	7.53017	7.40684	7.48807	7.54564	7.79994	7.97287
ILMN_3263329	GAR1	8.80001	8.88091	9.30672	9.32909	9.57641	9.66366	9.69932	9.31629	9.74012	9.36407	9.67123	9.52097	9.87422	9.67123	10.2075	9.62115	9.43049	8.08365	7.90774	7.88187	7.58763	7.8349	7.96459	7.97017	7.98933
ILMN_2205350	NDUFAF4	7.01394	6.8034	8.18879	7.8001	8.757	8.04061	7.72785	8.21464	8.54375	7.75849	7.67302	8.46385	8.70871	7.96252	8.983	8.81073	9.47339	6.63635	6.46938	6.55143	6.52679	6.58837	6.65722	6.5821	6.51362
ILMN_2132982	IGFBP5	13.2754	13.0769	12.0593	11.9473	11.7912	13.5524	12.1168	11.2185	11.9159	11.3624	13.1987	12.1948	11.7368	11.6486	12.3589	11.1805	10.9542	10.9007	10.4662	10.6372	10.6328	10.2537	10.5032	10.6448	9.86417
ILMN_1800276	RCN1	11.722	11.9914	12.3553	12.1777	11.7338	12.1257	12.2038	11.2831	11.6198	11.8356	11.7566	12.106	12.211	11.8546	12.1896	12.0913	12.0674	10.8032	10.3708	10.7326	10.7871	10.428	10.4941	9.70252	9.52839
ILMN_1787815	TRIB3	9.31202	9.83704	9.19971	9.35003	9.72621	8.29981	8.74603	7.86113	7.8817	7.83208	10.3115	9.57301	9.43908	8.61371	9.40986	8.65092	9.379	7.34775	7.39045	7.62214	7.62897	7.42825	7.77835	6.97407	7.19805
ILMN_2326713	CD151	12.7013	12.3824	12.7356	12.5472	12.7184	12.9341	12.8712	12.7445	13.166	12.1178	12.657	12.1856	12.8527	12.1683	13.2516	12.4967	12.513	11.392	10.997	11.2676	11.3959	10.7963	11.2194	10.5706	10.7298
ILMN_1813975	ADI1	6.80233	6.92411	8.6248	8.09177	8.83915	8.45759	8.06199	8.19105	8.55623	8.79466	8.17692	8.08018	8.28013	8.00604	7.86502	8.41376	8.49341	6.71006	6.61498	6.46838	6.50252	6.5024	6.53684	6.53791	6.5749
ILMN_1719611	CCT6A	8.61995	9.01381	10.2584	8.1477	9.39197	9.62581	10.266	9.63065	10.4559	9.05568	9.60807	9.79608	9.63803	10.3299	8.93662	9.71608	10.255	7.98203	7.9657	8.06533	7.75187	7.96144	7.87012	8.07587	8.1122
ILMN_1661264	SHMT2	10.6596	11.6091	10.512	11.3658	11.0191	10.6351	10.7215	10.2838	11.3027	9.9577	10.9704	10.8698	11.0839	9.94006	10.7877	10.352	11.1007	9.215	9.15748	9.17155	9.22734	9.16791	9.3045	9.10303	9.062
ILMN_1656285	METTL7A	7.80286	7.72849	8.82292	9.83733	10.5888	10.3794	10.658	10.8238	11.1862	10.7197	9.57689	10.3847	10.4683	9.02914	9.32909	9.53766	7.75893	8.40036	8.00686	8.14708	8.12198	8.26561	8.11817	7.81947	7.81507
ILMN_1651950	TPST1	9.92497	10.5767	10.4986	11.2323	10.2396	10.7305	10.8085	10.3448	10.7011	11.2506	10.4209	11.7881	11.6311	10.7779	11.0832	10.4671	9.97817	9.42705	9.05742	9.34754	9.14927	8.93827	9.10226	9.06838	8.9924
ILMN_1708160	KPNA2	7.00629	6.98682	8.11014	8.43714	7.94036	8.60037	8.41622	8.46356	8.45759	8.07705	8.10199	7.65496	8.22254	8.27024	8.35843	8.25217	8.90411	6.50637	6.56189	6.44249	6.66904	6.49261	6.51194	6.58984	6.53562
ILMN_2220283	HNRNPA1P10	9.39476	9.6292	10.8967	10.1451	11.0468	10.684	10.7556	10.6607	10.2904	10.3864	11.1292	10.6769	10.3018	10.2822	10.6408	11.538	10.9919	9.0021	8.84119	8.54053	8.70098	8.91332	8.9701	9.19522	9.53155
ILMN_1658407	SLC43A3	8.36936	8.39002	10.1915	8.9563	8.54457	7.78599	7.72669	8.33052	8.45956	8.32901	8.01741	8.88531	8.35482	8.53258	8.7863	7.99727	8.94137	6.96716	7.01936	6.78091	6.71156	7.00569	6.90248	6.94458	6.96331
ILMN_2289849	FCGR2A	10.1362	9.05222	11.4232	9.83923	8.5209	8.61936	8.3886	9.01502	8.67707	10.0088	9.82616	10.2008	8.91385	9.87224	9.48442	8.82152	8.50541	7.99854	7.89358	7.46008	7.92284	7.87718	7.79426	7.06137	8.21022
ILMN_1685480	TARS	9.77196	10.0644	10.1234	9.7957	10.0875	10.4842	10.6397	10.2218	10.6154	9.73908	10.627	10.7026	10.5353	10.7894	10.6994	10.8002	10.3236	8.8844	8.92143	8.45446	8.5244	8.67294	8.62705	9.03497	8.97749
ILMN_2328280	ACTL6A	9.7923	9.66333	9.81481	8.53023	9.3138	9.78477	9.88561	9.4895	9.90454	9.61321	9.88788	10.1118	9.59656	10.2753	9.57668	9.35724	10.2206	8.32699	8.26156	7.49441	7.52671	7.89762	7.91399	8.75511	8.67728
ILMN_2413898	MCM10	7.71161	8.64075	7.24272	8.07873	7.28027	8.66978	8.59894	8.26561	9.0554	7.66504	7.53113	7.55582	7.81275	8.10374	7.37078	7.61568	8.90667	6.54694	6.37484	6.35354	6.31719	6.5223	6.41718	6.49443	6.34666
ILMN_1727348	NMD3	8.92863	8.72307	9.97435	8.66505	9.58312	10.0569	9.71858	9.98746	9.49514	10.3063	10.1264	9.80027	9.92034	10.1824	10.3255	10.2499	9.18538	8.62627	8.01433	7.97337	7.99956	8.17769	7.95676	8.17692	8.15583
ILMN_3253456	FNDC3B	10.8175	10.5716	11.2064	10.1574	10.0003	10.2233	10.0246	9.86865	9.13186	9.82904	11.1397	10.8743	9.72301	10.3936	10.2895	9.29843	8.69524	9.02563	8.42087	8.3653	8.69909	8.58742	8.44621	8.32742	8.51296
ILMN_1781942	HMMR	8.83532	8.72055	9.0136	8.15443	7.96909	8.38626	8.06039	8.5691	8.03596	7.65537	8.28279	7.92284	8.00553	9.28447	7.41466	7.85494	9.37571	6.8241	6.69248	6.62031	6.6563	6.68684	6.61943	6.9525	6.8889
ILMN_1698470	SYAP1	7.57431	6.69558	8.2195	7.76998	8.30319	8.01674	8.14914	8.09921	8.15678	8.3452	8.48893	8.04761	8.382	8.55731	9.0136	8.35889	8.59667	6.59703	6.50218	6.54778	6.34468	6.53415	6.70196	6.78557	6.62719
ILMN_1744381	SERPINE1	9.01973	8.07888	12.0296	9.84856	8.04549	8.44257	7.85654	8.48824	8.52154	8.44939	10.212	10.0717	10.7947	10.1812	10.0081	8.99759	7.78079	7.63385	6.85389	6.9583	8.35435	8.22749	8.00194	7.10543	8.00843
ILMN_1732080	SUMO1P3	8.35985	8.2835	9.79025	9.21622	10.0329	9.55534	9.75589	9.8553	9.59386	9.50909	9.78963	9.74727	9.86865	10.0459	10.1523	10.2012	10.6114	8.08688	8.08191	8.15583	8.18603	8.14265	8.11386	8.0233	7.90343
ILMN_1691860	SPRY1	9.92705	10.8898	10.6833	10.0685	11.5203	11.203	11.0388	10.7832	10.989	9.09642	11.1021	10.0375	10.2386	9.98593	10.0653	11.4946	8.33101	9.01973	8.65875	8.93579	8.65643	9.08348	9.20523	8.49968	8.801
ILMN_1740586	PLA2G2A	8.13232	7.68156	7.12857	8.07796	9.11664	9.74368	6.52774	6.555	6.86899	8.90266	8.70609	7.19392	10.2705	8.08409	9.31288	6.35368	6.62741	6.28099	6.42291	6.40142	6.32919	6.35502	6.39836	6.45515	6.37232
ILMN_1651557	KDELC2	10.5279	10.026	9.9367	9.54461	9.41165	9.89846	9.55288	9.30057	9.41091	10.0383	9.89375	9.9914	9.88242	10.6621	9.75589	9.69554	9.84432	8.46909	8.4469	8.07234	8.17176	8.35294	8.17276	8.37201	8.06182
ILMN_1810172	SFRP4	11.3367	8.58294	8.15559	7.61661	8.88745	8.68091	8.37161	9.62503	10.3424	7.47984	10.2195	7.03896	7.97672	8.03268	8.77062	7.29376	8.6489	7.75305	6.95045	7.03679	6.93676	7.0218	7.16383	7.05818	6.65689
ILMN_1710514	BCL3	9.83989	8.81287	10.6258	9.16674	8.82206	8.77593	8.39147	7.94893	8.46851	8.80053	9.74368	9.68149	8.85262	8.67145	8.43832	8.68975	7.5777	7.19894	7.0584	7.39573	7.40895	7.63284	7.58696	7.15131	7.14794
ILMN_2085922	WRB	8.08234	8.831	9.76847	9.90574	10.1668	10.1645	9.58892	10.3723	10.6515	9.90611	9.67755	9.98406	10.4997	10.9775	10.4884	10.822	10.7906	8.58391	8.28715	8.47045	8.41425	8.61826	8.27357	8.6055	8.45108
ILMN_1684368	SMIM3	8.32598	8.39684	10.0338	8.65555	9.87465	8.08667	7.91152	7.6978	8.48082	7.48761	9.25608	8.2356	8.61734	7.6997	8.68837	8.6895	7.79528	7.10037	6.76142	6.59729	6.96455	7.05601	7.00209	6.73569	6.90881
ILMN_1729188	HAMP	8.5124	11.4823	9.39197	12.1975	9.4676	10.0325	9.16911	7.41589	10.1999	9.72975	10.5841	9.16068	10.0855	8.09206	9.46961	10.113	9.44596	8.36791	8.52474	8.29306	7.53978	8.45639	7.68799	7.888	8.07331
ILMN_1689336	HOXA10	7.17169	7.16368	7.80891	7.75781	8.94511	8.28529	9.88949	9.06933	9.72555	7.74589	9.79473	8.56573	8.12993	6.67203	7.21501	6.60113	9.56383	6.62777	6.50146	6.71215	6.77282	6.71238	6.80047	6.61059	6.59393
ILMN_1667966	FAM129A	10.343	9.67278	9.97569	9.84713	8.65788	10.2573	10.1428	9.12215	9.29377	10.106	11.1889	10.4813	9.63445	9.46647	10.3444	8.58131	8.65555	8.11903	8.15277	7.6984	8.63046	7.94731	8.42087	8.28948	8.1521
ILMN_1784532	COL22A1	7.3706	9.64876	9.01747	9.00833	8.37201	10.0939	8.94677	8.56718	7.40665	8.65643	9.02134	10.5519	8.5834	9.99853	8.56097	10.4077	9.27036	8.47191	7.6864	7.29586	7.69017	7.09617	7.55808	6.94585	6.92983
ILMN_1728049	S100A16	10.1587	9.99457	11.6797	10.3911	11.3504	10.2904	10.3915	10.2537	11.1389	10.3984	9.72809	8.92338	11.1812	10.5603	9.80889	12.0172	11.1907	9.23089	8.79536	9.07016	8.78302	9.23832	9.2156	8.7255	8.8428
ILMN_2103720	MRPL15	9.11702	8.748	9.20048	9.25999	9.7198	10.0694	10.4919	10.581	10.3703	9.63192	9.40878	9.82173	10.1414	9.92825	10.255	10.5141	10.8935	8.24758	8.22149	8.4061	8.47311	8.52019	8.57219	8.1079	8.04126
ILMN_1745423	UTP3	7.61568	7.3162	8.46789	8.36862	8.27843	8.65299	8.76364	8.70484	8.52419	8.47249	8.47023	9.04182	8.98382	8.63854	9.50565	9.15885	8.52554	7.15131	6.9257	6.99576	7.09585	6.90856	6.80536	7.05638	6.99437
ILMN_2104877	CMPK1	8.52526	8.35294	9.59858	9.26253	9.57019	9.72891	9.73378	9.9577	9.19059	9.33187	9.25735	10.1419	9.98406	10.1345	9.93816	9.95154	9.58857	8.058	7.87405	7.86341	7.96551	8.06238	7.77661	8.06666	8.16917
ILMN_1782488	RNASEH2B	7.32338	7.07391	7.85631	8.31983	8.84748	8.71302	8.86704	8.52136	9.16853	8.52175	8.3436	8.52067	8.45664	7.4488	9.07829	8.54053	10.0951	6.86999	6.94585	7.03829	6.89498	6.76093	6.85519	6.82356	6.92187
ILMN_1790100	DDIAS	8.24038	9.4261	8.08043	8.01254	8.14474	8.86415	8.93452	8.62627	7.91742	7.80053	7.50151	7.66574	8.15799	8.43569	7.63821	7.92191	9.10961	6.79088	6.84667	6.7491	6.7422	6.64967	6.53947	6.66691	6.61313
ILMN_2109708	TYMP	12.5032	11.0462	12.1466	12.7669	11.9119	10.4387	10.2838	11.3823	10.6005	11.328	11.5944	11.8935	11.4101	11.3027	11.1821	9.93894	11.2049	9.7562	10.9205	9.17795	9.24591	9.92628	9.32002	10.0154	9.92397
ILMN_2396020	DUSP6	10.7105	11.0446	12.211	11.1667	11.6333	11.6857	11.6754	11.6774	11.3474	10.6784	11.8203	11.6147	11.6741	10.829	11.6868	11.7922	10.0415	10.0204	9.60736	9.42165	9.98783	10.3274	9.91408	9.53981	9.63832
ILMN_1751079	TAP1	12.0593	11.0249	11.2269	11.6091	10.8061	11.1495	10.5751	10.9942	11.6167	10.4032	11.2159	11.1237	11.4135	11.7553	11.3219	10.434	9.56029	9.68185	9.91741	9.37974	9.46705	9.55603	9.36698	9.40821	9.33187
ILMN_2364529	EZH2	8.09055	8.65713	7.86502	7.70899	7.74947	8.0651	8.60084	7.87691	8.72714	7.61222	7.40134	7.9913	7.66948	8.21511	7.22295	7.52079	9.82273	6.62227	6.49373	6.42995	6.47066	6.45625	6.43712	6.57958	6.39328
ILMN_2218277	RPS2	12.0986	12.1111	12.447	12.3589	12.6722	12.1532	12.3036	11.8899	12.6303	12.0445	12.3514	11.8772	11.8334	11.7566	11.5155	12.5572	12.8311	10.5735	10.7253	10.2804	10.4345	10.6682	10.9188	10.6509	10.8721
ILMN_1746517	KYNU	9.14594	8.28489	9.23575	9.15149	8.77939	8.15119	7.93678	8.77621	7.97131	8.60577	8.66222	9.5883	8.98537	9.21622	10.2116	8.30029	8.59094	7.63852	7.57242	7.03091	7.02666	7.4322	7.34695	6.93592	6.92926
ILMN_1738767	PLP2	8.81412	7.24564	9.55315	8.64536	8.30142	7.84085	7.25892	7.46681	7.98881	8.51757	7.84486	8.15353	8.18016	8.38742	8.1904	8.02348	8.72977	6.66883	6.6206	6.62678	6.59943	6.64374	6.76741	6.51354	6.57385
ILMN_1785268	CD58	9.32655	8.67424	9.20169	8.50279	9.31602	9.19624	9.07379	9.65192	9.3093	8.94227	9.3003	9.11664	9.57818	9.46961	8.99096	9.16408	9.55852	7.92305	7.51997	7.54499	7.66772	7.58444	7.63246	7.51147	7.74046
ILMN_1753063	KIF15	7.68898	8.63219	7.80953	7.93772	7.13784	8.77939	8.91202	8.0764	8.14096	7.66156	7.747	8.03944	8.27585	9.31602	7.66754	7.64772	9.51189	6.58769	6.70583	6.56364	6.75753	6.65161	6.71185	6.62289	6.3572
ILMN_1674236	HSPB1	11.8601	11.2403	12.8424	12.7445	12.3634	11.8419	12.4669	12.0036	12.8928	12.4607	12.511	12.3653	12.6722	12.1829	13.6233	11.9677	12.2418	11.0596	10.7801	10.8949	10.9667	10.7982	11.1228	10.5951	10.2997
ILMN_1659437	TXNDC17	11.3939	11.619	11.8076	11.7125	12.1653	11.8772	12.0219	12.1492	12.1843	11.4367	11.3431	11.6537	12.2613	12.0202	12.0074	11.7256	12.5095	10.4096	10.1506	10.324	10.2639	10.3686	10.5397	10.2505	10.261
ILMN_1750974	S100A9	8.07655	9.62241	11.656	11.2816	10.9316	9.51089	9.48551	10.8735	10.3448	11.1772	9.78378	11.8177	10.4175	10.3995	10.3617	9.65192	10.3154	7.80891	7.61545	7.52841	10.0991	10.4775	9.36035	9.64114	7.72906
ILMN_1765557	OLFML2B	9.9577	8.70234	9.99179	9.88481	8.84119	7.89442	7.6479	8.80788	7.57129	10.0487	10.1468	9.54881	8.25821	8.30626	7.94311	7.23159	7.75867	7.50884	7.04289	6.92905	7.2624	7.14822	7.31667	7.02019	7.24966
ILMN_2191331	RPS4Y2	7.51096	7.29067	8.7437	7.55191	8.85427	8.36381	8.67257	8.89551	8.6976	8.4758	6.73463	6.4568	8.9162	8.72405	6.78583	9.35003	9.98835	6.63725	6.39773	6.68547	6.515	7.00181	6.58294	6.47371	7.177
ILMN_1763260	HIF1A	9.96554	8.60356	10.249	8.37745	8.56028	10.2867	10.0104	9.82792	9.21021	10.6351	9.9666	9.82658	8.46004	10.1564	9.20435	9.21112	7.4553	8.32766	7.56961	7.53909	7.95556	8.18338	7.62968	7.80512	7.87426
ILMN_1664176	FBLN5	7.10398	7.08731	11.1805	9.30092	8.06165	8.7602	7.95473	8.07622	8.63588	8.89972	9.94459	10.452	9.52783	10.2808	8.39079	8.01552	7.66837	7.46573	7.36665	7.31723	7.3632	7.09415	7.3832	7.15393	6.72597
ILMN_1695299	PDLIM3	9.64541	9.47201	10.5285	8.70384	9.99816	8.92966	9.25514	8.65143	9.84746	9.02563	11.2852	8.85402	10.1889	9.10794	8.37298	8.2356	8.0631	8.109	7.60809	7.56549	8.04884	8.0528	7.86062	7.44169	7.3476
ILMN_2221006	RAD21	8.26199	9.22067	10.44	10.7602	10.5341	10.883	10.2923	11.1862	10.6626	10.7191	10.6591	10.7242	10.6345	10.429	11.2339	10.8367	10.4601	8.10744	9.10303	9.02628	7.99854	9.22923	8.90327	9.52237	9.46023
ILMN_1738326	EIF4E2	10.18	9.59145	10.652	9.72399	10.3874	9.61948	9.63065	9.73343	9.99223	9.68529	9.70626	9.52517	9.87768	10.0522	10.106	9.9803	10.6356	8.43757	8.35205	8.1664	8.30195	8.26156	8.53517	8.65955	8.4729
ILMN_2114720	SLPI	7.19848	6.67337	12.073	10.076	10.06	6.97189	6.58135	6.77655	6.49523	7.89442	8.4378	7.67845	8.63688	8.16757	7.35077	6.6289	8.53167	6.25434	6.34936	6.37306	6.3159	6.37589	7.22755	6.3644	6.47609
ILMN_1709479	YAP1	8.42595	7.6508	10.2564	9.02503	9.84814	9.6308	9.05389	9.6017	9.57375	9.88086	9.87692	9.56594	9.48372	10.261	10.0431	8.9704	7.61942	8.1772	7.82936	8.19863	8.00503	8.36266	7.03468	7.49407	7.24157
ILMN_1802411	ITGA1	8.86512	8.26561	8.98955	8.18338	8.31164	8.57697	8.43375	9.46816	7.40035	7.66837	8.24914	8.07744	7.66274	8.3681	8.18495	7.68355	7.77021	7.0541	6.90621	6.45739	6.7052	6.75708	6.58743	6.52375	6.60592
ILMN_1792978	HAS2	8.34043	8.47336	9.41558	8.40707	7.33917	8.48155	8.38463	6.915	7.64703	8.48186	8.34268	9.97317	8.6866	8.56804	8.65317	7.2991	7.04072	6.75412	6.66622	6.72132	6.57383	6.83148	6.6074	6.72285	6.88111
ILMN_2396996	PPCS	8.38482	8.0784	9.0649	8.90575	9.83124	9.32843	9.59557	9.93597	10.0216	9.85493	9.41251	9.59243	9.86327	9.67686	9.51705	9.78909	9.83957	7.91399	7.75463	7.98738	7.98912	7.97131	7.7728	7.94985	7.95092
ILMN_1722820	KDELR3	8.76909	7.70998	8.35094	7.56389	8.10223	7.97925	7.98839	8.31939	8.08113	7.07638	8.39423	7.9459	8.2991	8.29255	8.04549	7.60063	7.96459	6.67171	6.43028	6.493	6.56048	6.35591	6.68639	6.36729	6.34865
ILMN_2180582	PNPLA8	7.23659	7.37814	8.86749	9.01997	8.5422	8.92188	9.16437	8.71791	9.35561	8.48345	8.0474	9.21168	9.10272	8.17795	9.63015	8.82981	8.23788	7.50375	7.10166	7.16255	7.04315	7.09995	6.70489	7.12362	7.08865
ILMN_1691892	TAGLN2	8.33507	7.87215	9.48508	8.36158	8.95263	8.00462	7.60063	8.06182	8.3172	8.21156	8.51148	8.28675	8.50161	8.82152	8.34286	8.65502	9.13515	6.81334	6.73281	6.98146	6.8817	6.94156	6.93601	7.04303	6.8713
ILMN_2315964	PSRC1	7.97315	8.40875	9.43814	9.98712	10.5767	10.1755	10.0225	10.0399	10.2417	10.0633	9.51421	9.20673	10.0225	10.4434	10.2206	8.19089	9.26747	8.11524	8.04623	7.63554	7.92214	7.62369	8.46982	8.58131	8.37889
ILMN_2358980	ILK	7.17141	7.27662	9.13737	8.78794	8.84834	8.16215	8.28553	8.09686	9.45037	8.2595	8.1083	8.33984	8.72767	8.37161	8.13169	8.4775	8.56412	6.85231	6.69853	7.01168	6.54104	6.60389	6.89097	7.09956	6.91927
ILMN_1815745	SOX4	9.62471	10.4244	9.84746	10.2657	9.95892	10.6682	10.5982	9.10794	10.3611	9.63765	10.4225	11.2568	9.51089	9.49593	9.89785	9.23454	10.1084	8.99501	8.39981	8.41027	8.35414	8.43883	8.13298	8.1477	9.02237
ILMN_1780465	CLEC5A	7.71627	7.12233	9.21255	8.37763	8.59751	7.36944	7.31178	8.14632	7.47674	7.65038	7.5751	9.00692	8.3452	8.11321	8.01197	7.49865	6.65908	6.4794	6.36346	6.22746	6.62302	6.32427	6.28395	6.3332	6.23376
ILMN_2062468	IGFBP7	12.8311	12.216	12.8695	12.2254	12.3889	13.0959	12.3049	13.4015	12.2648	13.3288	12.4686	11.6766	12.0155	12.511	11.7671	12.8424	11.1312	11.8935	10.827	11.0791	11.1583	11.3256	10.9126	9.75718	10.2237
ILMN_2288784	CCDC34	8.7628	8.37989	8.79466	8.45557	8.89775	8.75232	9.00364	9.01215	9.47269	8.3265	8.69396	8.54127	9.11702	10.1459	8.46337	8.90837	9.79821	7.26723	7.30361	7.58655	7.56888	7.54193	7.72708	6.95367	7.08329
ILMN_1715748	FLNC	10.3255	9.21813	11.7285	11.9941	9.11874	11.8392	10.2748	10.202	11.1071	13.0089	10.5074	11.0839	11.7722	9.58892	11.9321	10.3386	11.0037	9.69346	9.68275	8.87183	8.44782	8.76093	8.96591	10.2728	10.117
ILMN_1804351	FZD7	9.87141	8.10291	10.2593	8.2134	9.16466	9.3416	8.42981	8.801	8.9	8.83614	10.0081	7.98457	9.09698	9.19059	9.14927	7.97046	7.65966	7.84602	7.44987	7.45335	7.61908	7.39818	7.42527	6.87606	6.73441
ILMN_2232121	GPR65	7.91441	7.31786	8.10808	8.89972	8.3172	8.02172	7.7388	8.19334	7.71684	8.29546	8.53167	8.76827	8.37745	8.09975	9.13186	8.48345	8.26223	6.76429	6.71974	6.72733	6.8336	6.66336	6.56861	6.70716	6.74
ILMN_2135272	GIMAP2	7.25175	6.65046	8.10399	7.75739	8.58757	7.95092	8.35504	8.62793	8.24999	8.12029	8.27897	8.34965	8.22824	8.13429	8.5181	8.05236	7.1748	6.56366	6.5802	6.4879	6.36995	6.42652	6.51221	6.48373	6.52561
ILMN_1748591	ODC1	11.296	11.7059	11.0037	10.9188	11.4553	11.1882	10.8138	10.9628	11.7069	10.6322	10.6005	10.7906	10.8367	11.5421	11.0037	10.9661	12.0537	9.6289	9.51448	9.40913	9.54881	9.73908	9.77752	9.62417	9.69139
ILMN_1658182	MEX3C	8.39858	8.79333	9.67092	9.0335	9.24761	9.93437	9.29596	9.55144	9.80323	9.29903	9.23307	9.12691	9.7316	9.63868	9.88877	9.75799	8.71452	7.86773	7.83527	7.74807	7.63478	7.82238	7.7396	8.0764	7.93862
ILMN_2077905	PTGFRN	8.80863	9.00313	8.36243	8.90411	8.63219	10.2743	9.76501	10.2768	10.0477	8.94096	9.26343	8.97821	9.49777	9.46273	9.82943	8.91112	8.07475	8.01392	7.57225	8.10701	8.00782	7.91702	7.63421	7.28118	7.15879
ILMN_1719303	P4HB	12.4124	11.8509	12.2835	12.5331	11.9967	11.4806	11.3513	11.5092	11.3725	11.1929	11.6693	11.5999	11.7285	11.5362	11.2378	10.6065	11.1758	10.1716	10.0787	10.1354	10.0151	9.92858	10.2546	10.1433	10.0317
ILMN_2115434	RAB32	11.4458	9.18482	10.9425	9.34107	10.7407	10.0237	9.33596	10.12	10.4027	10.4698	9.63803	9.86091	9.96749	9.56656	10.7391	9.86952	9.7364	8.64348	8.92571	8.3859	8.17745	8.37379	8.634	8.53586	8.77621
ILMN_1656463	HIKESHI	6.6508	6.7971	7.73762	7.38664	8.32059	8.10199	8.24038	8.09848	8.27688	8.11791	7.65574	7.56409	8.20159	8.00969	8.84613	8.64182	9.42038	6.46551	6.46945	6.44429	6.51095	6.38957	6.46849	6.53759	6.54912
ILMN_1719975	HOXC4	7.23488	7.38159	8.09799	8.38463	8.00175	8.47336	8.77999	7.55808	8.42788	7.70475	8.84786	8.4946	8.44401	6.94472	8.49995	6.93191	8.05046	6.44939	6.53301	6.50146	6.54164	6.39014	6.4588	6.59708	6.46793
ILMN_2170949	SNX10	8.22699	7.81925	8.76202	9.5381	9.05315	9.83246	9.46524	9.53489	9.30727	9.57927	9.71193	9.21194	10.3766	9.95421	7.83099	10.4677	8.83946	7.81489	7.4481	8.12278	8.15353	8.24281	7.79792	7.07842	7.2876
ILMN_1779711	DTL	7.38935	8.49631	7.60084	7.84325	7.75403	8.39062	8.37763	8.45226	8.22149	7.49091	8.08621	7.29673	7.79697	8.35459	6.82931	7.58516	9.08794	6.47404	6.55776	6.39816	6.32116	6.29584	6.58964	6.37086	6.38312
ILMN_2063532	SLC10A4	8.25709	6.77408	7.61405	7.32831	8.8792	8.91385	8.47672	8.66801	10.0512	7.95493	8.47091	6.91798	7.71588	6.54143	6.32819	10.4971	8.69859	6.60943	6.45301	6.84363	6.61346	6.78105	6.49737	6.59635	6.42954
ILMN_1766505	COMMD10	8.64712	8.54891	9.25065	8.57674	9.7211	9.88758	10.1285	9.59921	10.0811	9.31485	9.35724	9.03019	9.34485	9.61974	9.69988	9.73305	9.53908	8.14694	7.76314	7.90586	7.98669	8.04209	7.80364	7.74156	7.78323
ILMN_1669323	BACE2	8.95263	7.73022	9.37342	9.25655	8.6109	7.23584	8.24161	7.91742	8.40375	8.01456	8.24852	8.22254	8.74392	8.89204	8.84119	8.79747	7.54794	7.01862	7.06613	6.78981	6.76022	6.76054	6.99345	6.83025	6.93384
ILMN_2180606	NAA50	7.46589	7.18091	8.7003	7.62291	7.81489	8.77335	8.5098	8.56775	7.92144	8.8175	8.69933	8.30373	8.29593	8.47835	9.07432	8.27378	8.30436	6.7521	6.83011	6.85335	6.79161	6.77213	6.68627	6.6651	6.77157
ILMN_1675462	LSM6	6.98146	6.75951	7.91718	7.66467	8.81907	8.10544	8.13688	8.15371	8.43344	7.93054	8.40901	7.9957	8.36766	7.82557	8.7912	8.67525	9.11576	6.75978	6.57683	6.64999	6.62051	6.49176	6.68706	6.56093	6.49807
ILMN_1695414	ASF1B	8.1521	8.51642	8.29981	8.23862	8.49341	8.17001	8.26799	7.53924	8.30094	7.68617	7.86829	7.30676	7.68705	8.12759	6.6563	7.24993	9.77387	6.57648	6.38543	6.49057	6.37268	6.68509	6.48602	6.48787	6.53953
ILMN_2390299	PSMB8	10.7595	9.70919	10.0204	10.5023	10.2446	9.74496	9.25631	10.1269	10.2162	9.43941	10.3878	9.64695	10.173	10.7982	9.73411	9.29903	9.12853	8.71976	8.8324	8.2731	8.43058	8.22536	8.47311	8.17393	8.365
ILMN_1705407	NOP56	7.37636	7.58378	8.56667	8.57825	8.46219	8.5354	8.93553	8.40508	8.9123	8.47228	8.99565	8.46704	8.55856	8.36335	9.13569	8.44621	9.83088	6.9883	7.2405	6.99903	6.94986	6.87342	7.04202	7.12732	7.18727
ILMN_1729801	S100A8	7.87993	10.117	12.387	11.9677	11.4649	9.84357	9.93515	11.3467	10.2724	11.7232	9.8532	12.3107	10.959	10.0943	11.3439	9.97647	10.7916	8.1607	7.76971	7.82755	10.6225	10.9847	10.0787	10.1699	8.04482
ILMN_1651699	EPS8	7.29034	7.28042	8.27135	8.1065	8.40637	8.5291	8.37518	8.85722	8.89614	8.53632	8.80788	9.08241	8.60084	8.31678	8.96004	8.60528	7.78055	7.02802	6.63694	6.75379	7.05323	6.77453	6.81831	6.89832	7.07789
ILMN_1778691	TIA1	7.51962	7.77639	8.61079	8.85138	7.97698	8.93961	9.1732	8.54691	8.70847	8.30891	8.98678	9.38147	8.9018	9.4567	9.44248	9.04085	9.06989	7.37601	7.2134	7.06127	6.96093	7.18248	7.10137	7.46377	7.50304
ILMN_1652787	PIK3AP1	7.08684	7.08226	9.55603	9.59243	8.45911	8.09991	7.49201	8.17254	7.71341	9.01215	8.45366	8.62099	7.89479	8.07796	8.89551	7.60825	7.91933	6.55169	6.98069	6.59883	6.60156	6.72025	6.54204	6.69239	6.96257
ILMN_1717714	CDKN2A	9.97569	6.74267	6.63511	6.83735	6.86656	6.69796	6.65535	9.8276	6.62236	9.98436	9.00242	6.57046	6.64253	10.9235	6.67	9.88758	10.553	6.47242	6.55294	6.48552	6.67265	6.47645	6.50419	6.71601	6.53572
ILMN_1682774	TEX30	8.6866	8.22725	8.72631	8.26495	8.92732	9.11357	9.16165	9.34046	9.59174	8.2049	8.59226	8.59874	9.02984	9.30672	9.55852	8.62206	11.3707	7.72352	7.51817	7.35643	7.33473	7.55406	7.50638	7.50533	7.56612
ILMN_1685077	SNX7	8.69838	8.27946	8.43714	7.5622	9.21532	9.04244	8.64253	9.02207	9.77121	9.51574	8.43296	8.74461	9.05615	9.00969	8.65846	9.69523	9.14329	7.4875	7.34545	7.2399	7.40298	7.42681	7.42279	7.2866	7.33721
ILMN_1788180	RAB13	8.88531	8.5691	10.5319	9.75297	9.98117	9.07583	9.32367	9.87615	8.82206	9.25834	8.85262	9.62581	9.47515	9.18698	10.5492	9.60666	8.96146	8.33633	7.79958	7.78242	7.60106	7.79508	8.18648	7.92926	7.94616
ILMN_1759513	RND3	11.3219	9.89996	11.8589	10.2804	9.92455	9.76501	9.69106	9.42705	9.63192	8.97244	9.42237	11.406	10.7704	10.9763	10.9597	9.07639	9.74579	9.18266	8.56718	8.66478	9.16644	8.9757	9.00313	7.87576	7.97531
ILMN_1723486	HK2	8.48208	10.2533	11.5921	10.7481	9.51257	10.0399	8.84492	8.8505	9.6428	9.48372	10.9153	10.7492	9.60637	11.0284	10.3995	8.98327	8.47506	8.69524	8.60661	7.65311	7.93862	8.19277	7.81577	8.85138	9.07178
ILMN_1674458	KLHL7	7.2991	7.87886	8.53767	8.87061	8.47695	8.8893	8.87292	8.66222	9.49409	8.393	9.19688	9.02484	9.17038	8.61853	9.0114	8.94629	8.26609	7.16997	7.32454	7.2369	7.09537	7.2866	7.12007	7.14904	7.0399
ILMN_1757406	HIST1H1C	9.58954	8.88958	9.3138	10.8226	10.1841	9.52097	9.69988	9.41221	10.2665	9.19547	11.4025	8.83188	9.51823	11.3119	10.157	9.60242	9.34485	8.18208	8.09647	8.20159	8.15822	7.90754	8.37716	8.80523	8.86163
ILMN_1707727	ANGPTL4	12.0054	11.6728	13.2653	13.1392	11.1489	12.1271	9.86534	11.1327	12.1337	10.8692	11.4378	12.1843	12.046	11.9351	10.959	9.75548	10.5008	10.2732	10.1229	9.83201	10.5971	10.2555	10.098	9.84024	9.27325
ILMN_1758418	TNFSF13B	9.99775	9.58453	8.8965	9.02716	9.12161	8.7959	8.20576	10.2933	8.33662	9.07205	9.82412	10.3752	9.49257	8.76941	9.30124	8.93638	8.68015	7.92284	8.2316	7.27025	7.42993	7.72369	7.29838	7.98607	7.87112
ILMN_1780298	EEF2KMT	7.87886	7.61661	7.45665	7.72148	7.96298	8.28371	8.21131	8.04399	8.55656	7.91914	7.91996	7.85755	8.55656	8.30739	8.1917	8.29086	9.27121	6.62538	6.5496	6.75718	6.49927	6.8085	6.55519	6.68214	6.47634
ILMN_2085236	SNX24	6.80921	7.02222	7.8087	8.2007	8.1428	8.3436	8.02339	8.19502	8.08846	8.32963	7.9481	8.02217	8.7755	8.64831	8.43902	8.35935	8.3452	6.61542	6.55015	6.58085	6.57697	6.68829	6.32869	6.63533	6.73281
ILMN_1675117	HSD17B11	7.09072	7.34745	8.44002	7.37532	8.80074	8.13169	8.10771	8.60755	8.9508	8.42876	8.9757	9.01747	8.52331	8.65973	8.89391	10.4798	7.89052	7.09146	6.82492	6.94258	6.96586	6.70393	7.0184	6.96504	7.12757
ILMN_1764709	MAFB	11.3692	11.0805	11.392	11.5756	10.5115	10.0799	9.93709	10.056	9.85656	11.8419	10.9728	11.3211	10.5514	10.9139	10.4677	9.12398	9.65821	9.25795	8.91984	9.27428	9.14852	9.60807	9.04539	8.74901	9.05678
ILMN_1807106	LDHA	12.9517	13.4374	13.2863	13.2349	12.6846	13.1723	12.8451	12.7528	13.2516	12.7941	12.9199	13.2947	13.3523	13.6116	13.3331	12.6643	12.8283	11.6808	11.2711	11.8295	11.8712	11.7347	11.7484	11.1541	11.3975
ILMN_1782050	CEBPD	12.094	12.2254	13.1464	12.8553	12.9696	11.5671	11.7705	12.211	12.2285	11.8922	11.7156	13.1171	12.5371	12.6023	12.5878	11.7327	10.7045	11.354	10.0493	10.0383	11.2074	10.8456	11.9967	10.0784	10.324
ILMN_1685012	EAF1	8.2365	8.1598	9.76352	9.17514	8.40901	9.33702	9.47233	9.15912	9.4969	9.69075	9.24316	9.72174	9.76054	9.77342	10.0304	9.54285	8.52581	7.68231	7.50831	7.89211	7.74133	7.85755	7.6978	7.85176	7.91933
ILMN_3235216	IFT20	8.00089	6.9436	8.75093	7.92455	9.34544	8.21022	8.4852	8.87603	8.68322	8.48208	7.96887	8.09505	8.98193	8.59622	8.56746	8.19817	9.38318	7.07045	6.87574	6.78308	7.05372	6.81511	6.94918	7.01032	7.03419
ILMN_1708375	IRF1	9.24188	8.46636	10.0054	9.50049	8.68975	8.56127	8.2431	8.26585	8.16195	8.71095	9.68822	9.61815	9.18005	9.22272	9.57375	7.9039	8.45579	7.28148	7.69252	6.86853	7.34745	7.4631	7.77214	7.50222	7.43396
ILMN_1738578	FILIP1L	10.0998	9.1818	9.8817	8.76827	8.57523	9.00031	9.03948	9.84599	7.81111	9.49593	9.21168	10.0745	9.18339	9.74164	9.0182	8.78581	9.56111	8.01741	7.37814	7.37511	8.28229	7.98342	8.13847	7.45288	7.45836
ILMN_1726327	AMY1B	7.25544	6.94018	9.57861	8.8901	8.92417	8.77062	8.14166	8.69253	8.16983	8.68148	8.94825	7.28836	7.96435	8.49261	9.4519	7.53978	7.90973	6.78274	6.73298	6.9484	6.87358	6.84438	6.72439	6.92728	6.89602
ILMN_1732151	COL6A1	10.6403	9.67576	12.391	11.1889	9.36789	11.0191	9.24347	9.67923	8.48702	10.9355	11.195	10.126	10.1446	10.4305	9.92124	8.35072	8.74413	8.86357	8.74139	8.93371	8.98748	8.38463	8.3888	8.36335	8.14474
ILMN_2393765	IGLL1	7.02214	7.74004	8.20951	8.48853	9.0172	6.54906	7.55549	8.70661	8.00002	7.98477	12.2351	9.21912	7.99468	8.1362	6.47115	6.7087	8.61404	6.61873	6.55719	7.31578	6.46836	6.45534	6.46571	6.83309	6.62383
ILMN_1743655	TMED9	11.0004	11.0394	11.3358	11.4795	11.6843	11.0699	11.2524	11.0277	10.7469	10.9603	11.6344	10.5454	11.0185	11.0462	11.0477	10.9316	10.556	9.59656	9.59145	9.55913	9.67312	9.57668	9.76577	9.47269	9.51123
ILMN_2168992	FBXO30	6.52905	6.81375	7.9481	7.57186	8.07194	8.1634	8.1514	8.20415	8.11057	8.12258	7.99516	8.67424	8.43035	7.76492	8.69253	8.35225	7.24876	6.52671	6.54399	6.49152	6.50663	6.40889	6.32146	6.37142	6.39141
ILMN_2337241	RPS15A	12.6436	12.1913	12.8283	12.8577	13.1723	12.762	12.2967	12.9727	13.0713	12.9041	13.3409	12.9882	13.2265	13.0984	13.1392	13.3172	13.2198	11.5445	11.5607	11.0666	11.0998	11.3289	11.7576	11.5222	11.7743
ILMN_1707339	BTG3	10.8782	11.3903	11.3265	10.512	11.1014	10.8456	10.5476	10.4657	10.8764	10.3655	11.0826	10.8507	11.0612	11.4334	11.3119	11.5746	11.2942	9.80111	9.09986	9.41792	9.35592	9.32937	9.42392	9.77577	9.87867
ILMN_2167416	MR1	9.28513	7.62214	8.58948	8.25683	8.6013	7.74547	7.66985	7.80094	8.22186	8.56775	8.28742	8.12098	8.35131	8.44056	8.20735	8.33578	7.59776	6.73302	6.78385	6.8469	6.74817	6.71553	6.53249	6.61141	6.89256
ILMN_2246083	CCZ1B	6.46751	6.21798	9.39338	7.85475	10.2024	7.91074	8.30247	10.1755	8.20461	7.76834	7.71271	7.93678	8.01637	7.54678	8.83217	7.78451	10.6833	6.30037	6.45337	8.483	6.27326	6.61942	7.58238	6.4678	6.30825
ILMN_2330307	SLC43A3	7.69461	8.17371	9.77644	8.39955	7.93678	7.4486	7.48616	8.1042	8.37279	8.03893	8.01591	8.51321	7.96275	8.36649	7.90625	7.86875	8.44448	6.63316	6.75167	6.66809	6.63566	6.59409	6.769	6.73163	6.52793
ILMN_1692948	CCDC90B	7.27222	7.29009	8.20391	7.58677	8.52115	8.56883	8.6655	8.86565	8.82895	8.5374	7.89232	8.6793	9.10335	8.64932	9.06262	9.72858	9.16731	7.00904	6.8615	7.04666	6.92152	6.95617	7.08911	7.2107	7.09415
ILMN_2369286	NME7	7.31277	7.40084	8.03202	7.22818	8.53096	8.37138	8.38786	8.79889	7.75648	8.27045	8.19883	8.40212	8.94931	9.03764	8.58063	8.80711	9.21753	6.91034	6.78002	6.95633	6.95957	6.89291	6.83328	6.66574	6.63978
ILMN_2067607	TMEM106B	7.66081	7.59756	8.84971	8.91252	8.69091	9.40725	9.73874	9.1959	8.87505	9.07282	8.18677	10.1285	9.47976	8.62793	9.48079	9.04139	7.94985	7.42979	7.36636	7.37165	7.18789	7.34268	7.0785	7.73674	7.64976
ILMN_2214144	TWSG1	10.0367	10.5756	11.5901	10.4274	10.8203	11.2223	11.0009	11.1245	10.6345	11.4314	10.7621	10.7595	11.3037	10.978	10.6306	10.6596	9.04115	9.51972	9.38056	9.06173	8.98981	9.2519	8.85722	9.65821	9.55315
ILMN_2363621	RBBP8	10.3798	10.379	10.4867	9.60712	9.61295	9.64005	9.88425	9.64411	9.20378	9.91226	9.0007	9.06284	10.1725	10.9654	10.1599	9.57668	11.1228	8.73076	8.48186	8.35692	8.44128	8.42205	8.27234	8.55281	8.34103
ILMN_1670353	RAD51AP1	8.77751	10.0066	8.3881	8.44666	8.4353	8.94433	8.9018	8.44158	8.77321	8.19758	8.47808	8.5426	8.76909	8.84613	7.54265	8.24784	9.41499	7.0618	6.98692	7.09827	7.18814	7.21418	6.95998	7.53879	7.3648
ILMN_1795715	DPYD	8.66902	7.95844	9.56908	8.30826	8.21659	9.48079	7.52858	8.80996	7.48335	9.52783	8.9835	10.0469	8.86466	9.90263	8.23808	8.4598	7.05113	7.29022	7.31876	6.81176	6.99049	6.93979	6.87658	7.6907	7.48197
ILMN_1688231	TREM1	7.6	7.31345	11.2194	9.84432	7.70806	6.82317	6.83681	7.50057	6.86742	7.14205	7.24742	9.43547	7.83057	8.09233	8.61826	6.72691	7.34409	6.31099	6.33023	6.3172	6.36136	6.41312	6.56848	6.29214	6.71979
ILMN_1715616	LRR1	8.92884	8.65555	8.25733	8.34647	8.53358	8.8505	8.91174	8.83946	9.02716	8.37781	8.67635	8.42957	8.41695	8.7246	8.47271	8.7384	10.4833	7.35	7.39905	7.03522	7.10241	7.12045	7.19832	7.62428	7.32011
ILMN_1685005	TNFRSF1A	10.8441	10.3418	11.049	10.883	10.9775	10.3588	10.0871	10.1574	10.81	10.7825	10.4735	10.6564	10.5141	10.0338	10.473	10.627	9.14852	9.44097	9.02101	8.817	8.99359	9.02563	9.11025	8.77826	8.87434
ILMN_1712950	PFN1	10.8873	11.2323	11.6832	12.2195	12.0104	10.9608	10.8916	11.092	11.864	11.1468	11.0037	11.5012	11.8243	11.7232	10.4457	11.203	11.7169	9.89143	10.0951	9.52197	9.54285	9.80175	9.92785	10.4046	10.0933
ILMN_2400326	DYRK3	7.90476	7.49789	9.24347	8.10723	8.03874	7.67461	7.60246	7.66467	7.6748	8.3184	7.63385	8.13429	8.79486	9.3093	9.11957	8.1428	8.08992	6.85527	6.59779	6.63972	6.75598	6.65505	6.77713	6.68671	6.70948
ILMN_1682015	GAL	6.97765	7.186	11.6273	7.60194	7.63178	6.74406	7.54477	6.36655	6.82592	6.79334	7.67529	6.80995	6.89711	8.58948	7.77522	7.41271	12.0266	6.45525	6.36818	6.35037	6.24859	6.18513	6.40494	6.35212	6.27973
ILMN_1791511	TMEM176A	9.14428	8.27688	10.2182	9.67154	8.89059	8.93941	9.8671	9.40796	10.4046	9.06099	9.65743	9.61536	9.09314	8.49129	9.47765	8.1454	9.10412	7.77541	7.72708	7.89735	7.78242	7.95556	8.09559	7.55534	7.6137
ILMN_1676528	BTN3A2	9.68149	8.95232	8.63828	9.40763	9.09026	9.19883	8.87677	9.13846	9.41251	8.55856	9.51293	9.67994	9.37205	10.4475	8.86013	8.53937	7.56723	8.13123	8.26053	7.64737	7.55808	7.57527	6.99388	7.75545	7.31969
ILMN_2223130	SMARCA5	8.46264	8.57491	9.46305	9.13463	11.2868	9.64502	9.63267	9.39379	9.06778	9.37422	9.46182	9.6271	9.67487	9.78664	10.1008	9.61094	9.05021	8.27843	8.03734	7.72212	7.72985	7.99727	7.64045	8.42957	8.44158
ILMN_1723962	LXN	8.87479	8.47023	9.00833	8.15051	10.0829	9.5381	9.92628	10.5074	9.47658	8.76202	8.05957	8.12479	8.81073	9.62379	8.65765	9.81259	9.06898	7.88564	7.67177	7.77021	7.48026	7.80645	7.70532	7.43077	7.52032
ILMN_1758281	CALCRL	8.39933	8.67878	8.33175	8.48939	8.26585	8.64299	7.62629	8.67852	7.27557	7.51548	8.1477	8.08823	7.24256	9.40174	8.88111	11.4025	7.82755	7.60307	7.1301	6.93169	6.81629	6.73592	6.93337	6.83134	6.62051
ILMN_2062370	NOL8	7.55566	7.37183	7.93661	7.92792	6.95987	8.56453	8.55779	8.4332	7.28904	8.13714	8.59924	8.84438	8.48824	8.56957	9.0029	8.48495	8.03129	6.71226	6.64303	6.73508	6.62709	6.74095	6.47802	6.81639	6.93915
ILMN_2151441	FAM103A1	7.91167	7.90669	9.51228	9.53557	9.57188	9.15149	9.2665	9.08393	9.49945	9.01997	9.3534	8.86091	9.65341	9.30542	9.90338	9.62471	9.87615	7.89378	7.59756	8.00987	7.47146	7.8539	7.86324	7.81651	7.7897
ILMN_1653205	C8orf59	10.353	9.84432	10.5008	10.6141	10.978	10.5363	10.5165	10.8905	10.7258	10.4539	10.0573	11.1021	11.0249	10.8825	11.296	11.1743	11.4467	9.37997	9.20082	8.92618	9.13294	9.10627	9.43908	9.46371	9.59033
ILMN_3306997	METTL1	10.4311	10.256	10.2142	10.1506	10.2715	10.1026	10.1548	13.0426	10.2259	9.60807	11.5103	10.125	10.4986	9.18939	10.2682	9.86649	10.2941	8.729	8.83453	8.99359	8.85187	8.93941	9.26314	8.93524	8.78609
ILMN_1771835	NUP54	7.94661	7.98183	8.94825	8.22989	8.69672	8.91674	9.25355	8.73311	8.46192	8.64932	8.40832	8.96289	8.80996	9.04332	9.28226	8.90022	9.34544	7.35705	7.45892	7.10341	7.25484	6.91165	7.08645	7.54597	7.60932
ILMN_1677920	LTF	10.4873	7.68016	7.20938	7.61942	8.8024	7.23112	6.56388	6.6166	7.05438	13.5276	6.68866	6.9883	9.42124	9.66962	6.83689	6.51033	6.64611	6.58961	6.51668	6.53402	6.56151	6.52073	6.38719	6.498	6.5998
ILMN_2043109	TOP1P2	6.75621	7.02062	8.52242	8.09157	7.66574	8.21087	8.13792	8.22968	8.11177	7.98079	8.22302	8.26585	8.04623	8.0784	8.87061	8.01833	7.43755	6.46113	6.46238	6.64408	6.50232	6.50989	6.49851	6.64151	6.54566
ILMN_1746465	FJX1	9.62312	10.128	10.301	10.0625	10.0256	11.6157	10.06	10.9992	10.6448	10.2202	10.027	9.89063	11.4586	9.67278	11.0884	12.1948	9.91444	9.24927	8.87948	9.74976	9.41091	9.31506	9.03162	8.24517	8.27989
ILMN_1667224	SLAMF8	8.60473	7.75988	9.63367	8.80154	7.26255	6.94576	7.02405	7.40779	6.84965	9.10927	8.46921	8.71865	7.80324	7.6838	7.42168	6.87165	7.9411	6.48407	6.48928	6.43555	6.39253	6.50317	6.51071	6.43566	6.38375
ILMN_1809400	FAM49B	7.94052	8.07451	9.27674	8.88064	8.61971	9.31602	9.07962	9.34445	9.1404	9.35459	9.11379	9.70385	9.24437	9.15942	9.20945	9.63868	9.5852	7.87549	7.52163	7.49677	7.45722	7.50981	7.35142	7.94573	8.07176
ILMN_1726437	EFCAB3	7.20598	6.79477	10.6965	9.99413	7.94639	8.26683	7.00456	7.53999	7.03295	7.24468	7.65023	8.67257	7.65514	8.36048	8.21223	6.39732	7.0359	6.34763	6.469	6.40953	6.46452	6.45645	6.26975	6.53875	6.41636
ILMN_1798030	XPR1	10.1584	9.93073	10.2847	9.64802	10.1591	10.7385	10.038	11.1502	10.0237	10.44	9.88758	9.59797	10.4349	10.7801	10.0043	10.3936	9.16704	9.08056	8.56308	8.79671	8.93252	8.87505	8.53052	8.41649	8.59
ILMN_3251145	LDHA	7.43281	7.34678	8.85187	8.22872	7.66634	8.18694	7.31359	7.55255	8.13576	7.54832	7.61838	8.28882	8.28764	8.01254	9.04301	7.65827	8.18208	6.266	6.43168	6.54438	6.73726	6.59072	6.55705	6.49549	6.54257
ILMN_3251246	PIGH	8.30556	7.73532	9.0325	9.16437	9.03976	9.45126	9.20169	9.55496	9.48625	9.65021	8.94265	9.67123	9.13114	8.7455	9.88949	9.82412	9.74611	7.57045	7.99062	7.776	7.72928	7.77617	7.90057	7.6581	7.7603
ILMN_2326712	BACE2	8.62958	7.42713	8.71724	9.26284	8.0192	6.87358	7.72253	7.53879	8.08191	7.54815	8.15583	8.0472	8.44965	8.91711	8.16	8.55598	6.98671	6.70502	6.68478	6.47871	6.51119	6.53362	6.80104	6.58664	6.70819
ILMN_1791647	ASIP	9.78909	7.0457	7.58131	8.93797	7.27363	7.13388	7.67902	6.98261	7.71367	9.35179	7.9917	7.5756	8.45318	7.74378	8.91088	6.97336	8.25411	6.58413	6.55248	6.36134	7.14688	6.19483	6.53932	6.32216	6.51425
ILMN_1667460	SULF2	7.9981	10.9682	9.63192	9.9906	8.31454	10.3492	10.2233	8.3653	9.43629	9.74579	10.5767	10.5335	9.96294	10.1433	10.6959	10.5712	8.82742	8.69005	8.18787	8.37407	8.31454	8.42927	8.32598	8.20841	8.25683
ILMN_1756992	MUC1	9.53092	8.87183	9.30854	9.83776	8.43161	9.47897	9.40174	9.02663	9.24621	10.6869	10.7432	9.8523	9.75325	9.80213	9.48344	8.34623	8.32982	8.74171	7.73591	8.16714	8.07728	7.82415	7.76643	7.80745	7.75587
ILMN_1760280	NXT1	11.0191	10.774	10.5253	10.6769	10.7812	10.3831	10.365	10.1209	10.7588	10.2485	10.6386	10.6591	10.883	10.6031	11.2692	10.5148	11.4984	9.19001	9.20882	9.12012	8.97537	9.19745	9.36974	9.53843	9.44311
ILMN_1744487	C1QTNF5	9.1146	9.09986	8.28437	9.51421	10.3278	9.39232	9.62777	9.86208	10.7373	8.88317	8.08866	8.4066	9.90288	9.90126	8.22374	8.75416	8.82239	7.98649	7.68482	7.861	7.91933	7.73404	8.0889	7.53688	7.57491
ILMN_1766054	ABCA1	12.4397	12.1932	12.6935	12.5074	11.7734	12.0674	10.6682	11.8056	10.4596	12.2598	11.9487	12.3954	12.5174	11.538	11.8243	11.9941	10.4572	10.4511	10.7583	10.4986	10.3032	10.654	10.0487	10.0863	10.5761
ILMN_2329914	SPRY1	10.562	11.6147	11.0462	10.6136	11.8712	11.9131	11.6716	11.5261	11.3607	9.63015	11.7553	10.6241	10.8346	10.4908	10.9489	11.9646	8.9	9.88242	9.42003	9.43258	9.36752	9.78835	9.99816	9.31045	9.49201
ILMN_1777190	CFD	10.5783	9.07205	9.88561	10.2386	11.1427	7.84971	7.87745	9.49945	8.3607	11.6995	9.911	12.7669	9.17197	8.91385	8.60661	8.13382	9.92582	8.37065	8.64831	7.8591	7.71488	8.28649	8.096	8.05864	8.51671
ILMN_2216852	PGK1	11.5535	11.0127	11.1743	11.1063	10.4572	10.7666	10.208	10.6306	11.0783	10.8764	10.9964	11.591	10.7076	11.6551	10.8788	10.3299	10.1587	9.45865	9.3272	9.52925	9.55635	9.54805	9.28402	9.52668	9.46371
ILMN_2196328	POSTN	6.47767	6.84937	7.84045	6.82296	8.38057	8.92936	8.02112	8.27024	7.51854	6.63032	9.73979	8.52042	7.37546	7.17544	9.30249	7.55678	7.49164	6.25905	6.33059	6.50815	6.34107	6.46368	6.43398	6.43904	6.31841
ILMN_1697220	NT5E	8.04169	9.71014	12.2681	7.90476	10.1222	9.81831	11.2049	10.0625	10.2044	7.28501	10.0383	11.503	9.13132	9.40273	8.76093	10.7179	7.17503	8.88198	8.22447	7.99956	8.30673	8.63977	7.79657	7.82878	7.75947
ILMN_1704760	BZW1	6.9353	7.27105	8.31545	6.77967	7.48352	8.1443	8.14747	8.18787	8.25307	7.74529	8.11591	8.26199	8.09055	8.27135	8.20226	8.57851	7.90494	6.38622	6.51375	6.49846	6.37965	6.6704	6.52905	6.35245	6.6255
ILMN_2358919	TP53I3	8.41376	8.34268	7.86875	8.45421	8.66714	8.24012	7.94661	8.31135	9.53061	9.35157	8.17649	7.52107	8.30891	8.44735	7.63517	9.44935	9.03497	7.60896	6.67207	7.13416	6.95367	6.90537	7.37382	6.83068	6.72668
ILMN_1671703	ACTA2	13.195	12.9134	12.3217	12.4146	12.0054	12.094	11.5342	12.8553	11.9227	12.7423	13.169	13.2153	12.6743	12.3653	12.1478	12.052	12.4035	11.4852	10.8569	10.8474	11.8935	10.3058	11.9979	11.0179	9.95421
ILMN_1679438	CENPU	8.03383	8.67092	7.77319	8.06333	8.02217	7.83161	8.61532	8.12778	7.10643	7.26123	7.92391	7.3456	7.9331	7.54861	6.88564	7.3506	10.4575	6.50031	6.36067	6.4567	6.41785	6.43588	6.39088	6.61595	6.91157
ILMN_1696432	IDH1	9.25834	10.5003	10.3444	8.75125	9.66867	10.313	10.1246	9.65472	10.076	9.86909	9.0554	9.66678	9.40553	9.20462	9.22272	9.85831	8.01741	8.62074	7.98625	8.03515	7.97948	8.09729	7.93661	8.30673	8.33549
ILMN_2376108	PSMB9	10.0723	8.80738	9.27036	9.14927	9.37447	8.51713	8.50541	8.66299	9.48105	9.02237	9.43908	9.47546	9.23716	10.1985	9.11874	7.9433	8.06182	7.8327	7.78816	7.31419	7.52362	7.63002	7.49284	7.94264	7.70683
ILMN_1766169	BCAT1	9.49853	10.4807	11.569	9.78104	9.38368	11.3056	11.6091	9.88696	9.23996	9.34344	10.7947	10.1769	10.1158	9.46403	10.6717	11.4334	9.86375	9.10382	8.74027	8.94042	9.05517	9.00525	8.29642	8.93428	8.70413
ILMN_2162860	SLFN11	7.26682	8.26843	7.79767	9.22304	9.45599	7.52957	7.34394	8.12687	7.86755	7.84932	8.89368	10.1246	9.57668	7.9581	7.72369	8.94295	9.15149	7.25718	7.05158	6.8044	6.88697	6.99315	7.00479	6.94546	7.00969
ILMN_1701854	GNG5	10.1539	9.21753	10.4429	10.1376	10.7379	9.65226	9.84632	10.1878	10.1332	9.81045	10.004	9.95381	10.4549	10.2334	10.3611	10.4568	9.74195	8.96655	8.76617	8.63927	8.45403	8.72436	8.80863	8.35985	8.61343
ILMN_1740512	TMSB15B	10.3911	10.5868	8.60356	9.36478	9.72137	8.6895	9.40986	8.08667	10.1043	9.91591	9.10674	9.78835	9.55728	9.98117	9.54915	9.75139	12.0324	8.23524	7.99279	8.47835	8.18834	8.21131	8.18955	8.26177	8.5426
ILMN_1801443	TSKU	9.85656	9.75207	10.1306	9.67576	9.23148	9.58954	8.92841	8.5954	9.35364	8.01506	8.87891	8.68073	9.03497	8.90046	9.05341	8.47191	8.7634	7.65643	7.62214	7.62083	7.5032	7.57295	8.69981	7.26866	7.57969
ILMN_1741003	ANXA5	12.391	11.7587	12.7799	12.0927	12.034	12.0431	12.1565	12.3197	12.4397	12.387	11.9501	12.1777	11.7755	12.0296	12.1492	11.9571	10.5459	10.6204	10.643	10.2588	10.4204	10.7445	10.6706	10.8595	10.8757
ILMN_1811472	KIF23	8.01182	8.81724	8.49523	7.7836	7.55642	8.42619	8.62284	7.94688	8.01414	7.65424	8.0472	7.45417	7.53631	8.7117	7.01268	7.33705	8.7325	6.64807	6.54198	6.56189	6.57854	6.56765	6.62131	6.6215	6.56423
ILMN_1726666	GPX3	8.9417	8.98163	9.85999	12.1431	10.9628	9.08164	8.69162	8.57147	8.57371	9.02765	11.2577	10.0309	10.1099	9.02237	9.35937	8.82127	9.80998	8.01433	7.9662	8.23912	9.01246	8.12759	9.0007	7.33882	7.75443
ILMN_1758895	CTSK	9.33114	10.103	8.67986	8.81332	11.1495	8.32835	9.80755	9.90263	9.56757	9.23575	10.1332	9.62547	10.3717	8.5354	8.87948	9.51647	10.1047	8.23958	8.15051	8.23612	8.0442	7.97531	8.4868	7.79908	7.98524
ILMN_1734740	GPR65	7.9259	7.26568	8.0474	8.3781	8.15734	7.68534	7.54231	8.00919	7.46981	7.91441	8.19789	8.09876	7.9903	7.78188	8.41122	8.02754	7.81925	6.47173	6.56407	6.37465	6.5638	6.52815	6.43296	6.5125	6.59975
ILMN_2156172	HK2	7.46008	8.30293	10.0084	10.135	8.78609	8.93371	8.31431	8.26053	8.73539	8.4801	9.46371	9.4883	8.67852	9.3328	9.9275	8.21369	8.47529	7.50133	7.36452	7.47725	7.43242	7.39725	7.15552	7.71887	7.66391
ILMN_2179397	TATDN1	7.60513	7.49407	8.19542	8.43426	8.30891	8.39423	8.6312	9.01162	8.02978	8.09647	7.98649	8.69524	9.20544	8.17649	9.5953	9.27844	9.24162	7.15786	6.8452	6.802	6.87117	6.93308	7.29314	7.33444	7.36241
ILMN_3235964	HSPA7	8.67257	7.24157	10.0399	9.45831	8.32419	8.46288	7.53498	8.38224	7.3112	8.1915	8.50182	8.49129	8.41231	8.29526	11.7587	7.35	7.01278	7.26601	6.9696	6.84328	7.1437	6.81129	7.07612	7.05627	6.99263
ILMN_1769245	GLIPR1	9.69652	8.23188	10.9335	8.43883	9.23633	7.8917	7.52735	8.6664	7.86666	9.50974	9.47853	9.29998	8.59175	9.2597	8.80811	9.22184	9.16165	7.80836	7.61645	6.94694	7.21405	7.66239	7.5065	7.53175	7.81651
ILMN_2183331	RBM7	7.57927	7.70735	8.83453	7.72487	8.09729	8.34061	8.34816	8.29572	8.40508	8.26129	8.2161	9.11551	8.47228	9.07349	8.88371	8.97452	8.32881	7.02318	6.87803	6.82426	6.8229	6.8814	6.88285	7.2404	7.23877
ILMN_2389876	TGFB1I1	8.46151	8.35911	9.26968	8.86466	8.24209	8.5263	8.01215	8.1872	8.47619	8.21793	8.36577	7.65928	8.63927	8.44711	9.06045	8.05621	7.84271	7.1631	6.99787	6.62699	7.11799	6.95912	6.90856	6.99646	7.0569
ILMN_1673721	EXO1	7.94688	8.69933	7.65151	7.42268	7.62586	7.94367	7.77141	8.05263	8.23746	7.14485	7.52688	7.28922	7.46829	8.17021	6.85217	7.29702	9.76751	6.38851	6.48155	6.34071	6.39643	6.57397	6.29543	6.33855	6.39103
ILMN_1809433	XBP1	11.3136	11.4968	11.5128	11.2049	10.9542	10.8929	10.766	10.7385	11.3446	10.4081	11.5545	11.847	11.6975	11.1743	11.3202	11.2223	10.7636	10.2458	9.4541	9.54881	9.47515	9.78014	9.99537	9.93709	9.76459
ILMN_1775170	MT1X	12.387	11.1698	11.9662	11.9253	11.9279	11.0952	10.4333	10.6857	11.4051	11.199	11.7881	12.1478	12.0489	12.0772	10.1603	10.8507	10.6764	10.3299	9.23546	9.6772	10.4195	10.2593	11.3095	9.50212	9.23333
ILMN_1668039	GYPC	10.7355	9.06691	9.17065	10.056	11.3863	9.34973	8.52042	9.58075	10.1938	10.271	10.3074	9.2133	10.1332	8.53586	8.94711	10.7417	9.67154	8.1756	8.54196	8.07331	8.22968	8.24038	8.66613	8.3138	8.52526
ILMN_1661637	TRPM8	7.22801	7.41189	7.03979	8.32963	6.48566	8.26053	7.0145	8.95823	6.6792	8.64503	9.70765	7.94497	7.40779	7.26752	8.95925	7.44248	8.66658	6.49038	6.52151	6.49138	6.31437	6.42469	6.44995	6.42656	6.40044
ILMN_1752932	MPZL2	10.5285	9.46647	9.07469	9.21139	9.4917	8.97186	8.6463	10.1332	9.10825	8.88418	9.0013	9.22489	9.04387	9.30758	9.79506	8.9588	8.85346	8.12198	7.46796	7.42239	8.04603	7.81507	8.5372	7.63002	7.90878
ILMN_1815190	METTL1	9.10359	8.97299	9.2748	9.25449	9.48166	8.68148	8.9193	11.9796	9.0131	8.40352	10.2555	8.84814	9.32367	8.07475	8.89914	8.79513	9.41558	7.75223	7.65257	7.93406	7.86291	7.74156	8.09157	7.80239	7.6524
ILMN_1797793	BLVRB	9.01997	7.54089	9.1404	9.5852	9.2771	8.60377	7.7915	9.42639	9.2981	9.18123	8.82584	8.93497	9.40845	9.07671	10.0077	8.86466	9.16191	7.54832	7.51548	7.73305	7.66239	7.80993	7.80133	7.23628	7.51733
ILMN_2326509	CASP1	10.0573	8.56475	9.46992	9.15437	9.62677	8.94137	9.16791	9.76204	9.74461	9.14537	9.47169	9.797	9.50836	9.71279	9.77196	9.04513	9.11987	8.12176	8.42957	7.59447	7.78225	8.06089	7.87886	7.87598	8.33758
ILMN_2402392	COL8A1	7.11767	7.02732	10.0947	8.56076	7.08811	7.46273	6.42198	7.50018	6.66008	7.96752	10.3679	8.748	7.20979	9.85656	8.03108	8.56453	7.10616	6.79184	6.24468	6.61987	6.92995	6.4123	6.70369	6.72444	6.2318
ILMN_2404407	ABAT	6.39766	7.27821	7.10177	8.59803	8.57172	9.85615	9.93476	10.2417	9.3608	9.87465	9.87867	8.79199	9.05341	9.75207	9.34107	9.0481	6.87842	7.47984	7.34678	7.77121	7.61043	7.47918	7.31465	7.11113	7.23206
ILMN_2235137	FANCD2	8.12952	9.29128	8.26799	8.71724	8.17444	8.91065	8.98046	8.18648	8.7956	7.96838	8.1067	7.99935	8.06361	9.1457	7.67687	7.50358	9.06148	7.0017	6.99228	6.91306	6.94556	6.81908	6.71974	7.39594	7.28501
ILMN_2115135	MSMP	10.0062	7.40532	6.60858	7.05396	13.6697	7.67687	7.76789	8.60918	9.87512	6.83119	7.52219	6.53304	7.06922	7.38286	6.96894	8.11817	7.67158	6.53989	6.57488	6.64815	6.56669	6.68986	6.66517	6.73726	6.73544
ILMN_1669376	DRAM1	9.51065	8.91088	9.78873	9.4685	9.05963	8.30891	8.8505	8.73332	8.24808	9.44122	9.26901	9.64005	8.5635	8.86796	9.19186	8.64348	8.14166	7.85051	7.6838	7.67302	7.45016	7.66258	7.4294	7.49091	7.38549
ILMN_2376258	SMARCA1	7.33457	7.44789	8.43508	7.5339	7.7308	8.33707	8.45889	8.23299	6.80965	9.44699	8.24874	7.85323	8.10873	9.09373	8.82742	8.49834	7.7607	6.79419	6.82551	6.82888	6.85168	6.84108	6.64512	6.55429	6.47243
ILMN_2285375	SORD	6.36774	6.73637	6.70074	7.6911	7.2015	7.6878	8.19123	7.60981	7.76314	8.68572	8.67449	7.70825	7.67943	8.07744	8.4242	7.56805	8.60377	6.32005	6.29271	6.47216	6.31052	6.28312	6.27684	6.39597	6.26896
ILMN_2187830	CCNH	7.67845	7.79577	8.42113	8.81994	9.47515	8.94537	9.1959	9.03726	8.78794	8.47311	9.19129	8.57725	9.32554	9.09986	9.73233	9.74533	9.87554	7.36136	7.43167	7.50668	7.43091	7.75366	7.64157	7.75071	7.53519
ILMN_1719256	CKS1B	10.1204	10.6021	10.3567	9.72583	10.553	10.0811	10.1056	10.1475	10.8537	9.27897	9.90906	9.84474	10.0811	10.3607	9.48476	9.6271	11.7083	8.82503	8.9588	8.36243	8.26401	8.78967	8.69859	9.10163	9.14017
ILMN_1693226	SMIM12	7.42496	7.34128	7.76888	8.24741	8.06422	8.16304	8.15879	8.64831	8.35028	8.28034	8.33729	8.09897	8.3255	8.26156	8.57523	8.56308	8.39581	6.84965	6.74817	6.71385	6.84308	6.5491	6.73121	6.89274	6.89824
ILMN_1806790	ROBO1	7.12709	7.14624	8.28788	7.8824	8.19863	8.79695	8.25148	8.04482	8.60832	8.29742	9.12347	8.86726	8.57269	8.20461	8.56853	10.1957	7.31296	6.89193	7.07624	6.98861	6.776	6.92654	6.57611	7.02222	7.14
ILMN_1815023	PIM1	8.9563	8.77497	11.0741	9.90611	8.64831	8.40901	9.26505	7.98032	8.52474	9.0102	9.5883	8.93961	9.00645	8.94137	9.07282	8.34021	9.31417	7.67423	7.38782	7.65257	7.91544	7.60703	7.92503	7.47904	7.53959
ILMN_1670305	SERPING1	9.88788	8.73539	11.0407	10.157	9.94429	8.55281	7.77238	8.7215	8.6721	11.1481	10.764	9.787	10.261	9.51574	9.49257	10.0134	8.07259	8.33296	8.41274	8.17348	8.31895	7.90956	8.64536	7.67666	7.87166
ILMN_2410038	FAM111A	10.1961	10.2909	10.3984	10.4466	10.0566	10.175	10.4623	10.0593	9.61909	10.0216	10.369	10.2263	9.91064	11.1475	9.47033	9.4145	9.4895	9.12044	9.01215	8.48345	8.53565	8.63046	8.35435	8.70413	8.84037
ILMN_2196347	CDKN1B	7.73022	8.46385	8.21635	9.8817	8.58063	9.87645	10.0754	9.70952	9.90714	9.91553	10.0139	10.0518	9.78079	9.62833	10.217	10.2202	9.37507	8.09848	8.08365	7.91566	7.88648	8.04955	7.71607	8.69957	8.495
ILMN_2313730	RHOC	12.0445	11.9689	12.0397	12.073	12.1725	12.0233	11.9662	12.069	12.6283	12.1285	11.639	11.9458	12.5331	12.333	11.9967	12.4374	11.6528	10.9768	10.7836	10.558	10.7651	10.721	10.9841	10.3841	10.4827
ILMN_1803977	GALNT1	7.9136	7.60932	8.50072	8.17769	8.39933	8.49523	8.45108	8.34566	8.07283	8.45108	8.28576	8.16845	8.495	8.42274	8.62654	8.97244	8.26736	7.04147	6.9543	6.89832	6.93887	6.96447	6.72056	7.19425	6.82924
ILMN_2126706	LMNB1	7.6595	9.16321	7.93522	7.56704	7.7338	8.41147	8.40235	7.4433	8.4978	7.96124	8.29666	7.66837	7.46504	8.54815	7.03104	7.69092	8.66197	6.57429	6.67573	6.63215	6.76333	6.60507	6.48376	6.66462	6.56226
ILMN_1667748	ANKRD33	10.229	8.96562	10.0899	11.3095	10.1362	8.88091	8.74827	9.39338	9.81693	10.7532	9.71899	10.0738	9.48859	9.58732	9.48305	9.15176	9.5439	8.15653	8.21087	8.34942	8.56184	8.51002	8.56617	8.09434	8.2691
ILMN_1810901	RNASEH2A	8.65526	8.94851	8.67226	8.84492	9.09596	8.97153	8.80573	8.18039	9.12533	8.63139	8.14708	7.70735	8.4775	8.23412	8.0428	8.36716	10.6607	7.21115	7.26503	6.97558	6.8818	7.19278	7.39998	7.7503	7.66597
ILMN_2318011	PSMA3	9.06933	8.45812	9.75407	9.33638	9.78809	9.27769	9.68496	9.72773	9.44968	9.07432	9.28676	9.74126	9.50737	9.63952	9.56361	9.92266	10.3327	8.03574	8.10525	8.10873	7.95288	8.18039	8.2384	8.20159	8.13008
ILMN_3262936	LCLAT1	7.54089	7.75965	7.95676	7.76599	7.84065	8.5691	8.89151	8.45146	8.62875	8.44965	8.46954	8.45226	8.11726	8.65502	8.24448	8.14326	8.12594	6.83532	6.78076	7.05386	7.03032	6.84831	6.88665	6.77493	6.60748
ILMN_2400935	TAGLN	8.62309	9.04688	10.5115	8.98844	9.29416	8.27091	7.75663	8.93048	9.0102	9.91141	8.39858	9.01192	10.0469	9.47826	8.47311	8.34001	9.57482	7.69017	7.27852	7.2507	8.21748	7.21795	8.7634	7.69349	7.1118
ILMN_2370365	RFC4	9.65987	10.2997	9.00806	8.6416	9.38262	9.32171	9.62952	8.99041	9.64078	9.26253	9.23659	9.3192	9.29716	10.1548	8.94227	9.32684	11.0932	8.09829	7.99773	8.02172	8.00897	8.11623	7.94751	8.32857	8.25283
ILMN_1677092	GEM	10.2044	8.3452	9.68318	7.73095	8.78478	8.56054	7.91244	7.7983	9.43228	9.44311	9.65922	8.83402	9.64186	9.2168	9.9528	9.0034	8.53463	7.73651	7.48049	7.31209	7.65311	8.29306	7.7103	7.37953	7.2249
ILMN_2327994	AZIN1	6.33654	7.1814	8.67587	7.50764	7.10981	9.07639	9.02716	7.61282	9.00556	9.10652	9.18564	9.26284	8.93343	8.44758	9.23948	7.71627	8.13143	6.4644	7.17156	6.88569	7.45153	6.88285	6.77732	6.97123	6.94516
ILMN_1724994	COL4A2	8.83373	8.38224	8.6324	8.58742	8.75723	8.81724	8.5124	8.99394	8.03176	8.15188	7.936	7.62066	7.97611	7.96338	8.00987	7.20197	7.39844	7.06127	6.8417	6.81129	7.04356	6.73857	6.74426	6.65185	6.83489
ILMN_1688877	DIRAS3	9.50875	7.7867	10.0346	7.4442	8.18648	9.20404	7.92144	8.38295	7.95959	8.25072	9.42124	7.59048	8.80738	8.23543	9.50944	9.52668	8.33336	7.21927	7.1414	7.56013	7.31345	7.45366	7.00489	6.87483	7.12347
ILMN_1674941	ANO6	10.023	9.97358	10.8649	9.43228	8.96534	10.2941	9.70134	10.2918	9.77157	10.5549	9.99223	10.0644	9.71309	9.26561	10.1654	9.49722	8.73967	8.84694	8.52935	8.53565	8.48473	8.52783	8.31598	8.24541	8.20208
ILMN_1681754	GGH	10.1773	10.355	9.74012	9.26838	9.68419	10.5159	10.0933	11.0229	10.3444	10.2386	9.46932	9.94649	10.1897	10.8557	9.80964	10.1845	11.2469	8.92673	8.70925	8.89096	8.87378	8.83074	8.90022	8.69524	8.60661
ILMN_2228938	ECM2	9.46647	8.63519	8.2537	8.84551	9.18826	9.18564	8.6895	10.0355	8.74271	10.9826	9.6435	11.1938	9.56268	9.59314	9.3138	8.69033	7.81507	8.43005	8.01166	7.48049	8.06115	7.46647	8.5244	7.67805	7.58327
ILMN_2151522	CRISPLD1	7.22393	8.57398	6.52872	7.83879	8.27604	9.17827	7.2053	9.11904	8.99155	8.65817	7.021	8.25501	9.03267	7.78124	8.26311	7.56825	6.46961	7.0785	6.53712	6.59832	6.45272	6.56948	6.43131	6.80117	6.48441
ILMN_1684114	TPI1P2	8.93048	9.0182	10.4539	10.2508	10.2107	9.68249	9.6428	9.65891	10.2142	9.32843	9.54519	9.69206	10.0943	9.72583	10.7067	9.67187	10.5391	8.35985	8.20886	8.66525	8.82795	8.64051	9.0162	8.02678	7.98759
ILMN_1802377	IQCG	9.26095	8.18374	10.6448	9.56624	10.2644	9.66092	9.14878	10.1118	9.5139	9.71639	10.9231	10.1897	10.296	11.6573	9.14907	9.32104	7.84756	8.4229	8.2899	8.22599	8.46171	8.4332	8.29481	8.29546	8.41376
ILMN_2172202	NUDT15	6.73149	6.70953	8.11769	7.7263	8.48893	8.20461	7.96637	8.03574	8.23723	8.00273	7.54695	7.25323	7.82936	7.89069	8.73408	7.80758	9.07698	6.55566	6.49142	6.47244	6.55248	6.45969	6.56141	6.60101	6.51084
ILMN_1777263	MEOX2	6.75276	6.95684	7.58238	6.67362	8.60661	9.12482	9.35781	9.08082	9.30272	7.0565	7.40222	6.46804	8.43714	6.65024	8.29189	6.25887	6.36781	6.24713	6.2423	6.30967	6.19098	6.37783	6.38282	6.25485	6.32277
ILMN_1783909	COL6A2	8.45664	7.60574	10.3723	9.46524	7.41449	7.16283	6.98217	7.24141	6.97073	7.90281	8.25411	8.70063	8.48539	8.9374	6.59148	6.8868	8.2223	6.6409	6.61852	6.70831	6.77198	6.55968	6.60941	6.58667	6.32948
ILMN_1687301	VCAN	9.66495	10.6934	11.4726	11.2949	9.64981	11.407	11.2753	10.8955	10.2206	11.4795	10.978	12.0555	10.9231	10.5265	11.354	9.58597	8.68353	9.91029	9.46426	9.0043	9.12776	9.0637	8.94433	9.71941	9.47765
ILMN_1672661	SP110	7.94458	7.50831	8.65399	8.65255	8.3653	8.43737	8.51433	8.96289	8.67657	8.64767	9.13846	9.02603	8.57398	8.89391	9.13846	8.24281	7.91132	6.90386	7.55862	7.18739	6.91122	6.99892	7.00887	7.30157	7.50337
ILMN_1705301	TEAD4	8.02625	8.01182	8.40901	8.67449	8.18769	7.67261	8.18208	7.93497	8.1065	7.70806	8.37065	7.62389	7.98912	8.4464	7.40914	8.37201	9.28226	6.83141	6.82484	6.72467	6.92634	6.73726	6.83423	6.73382	6.52588
ILMN_1654109	EGFLAM	10.5353	7.47725	7.89563	8.67611	8.48231	8.21273	7.58085	9.08005	8.45889	7.68799	9.79735	7.75648	8.00296	8.87122	8.01506	7.49596	8.07705	7.158	6.69592	6.74	7.10726	6.82484	7.93772	6.65368	6.76741
ILMN_1724489	RFC4	9.87645	10.5574	9.18564	9.64911	9.52485	9.92124	10.0671	9.68185	9.93368	9.88133	9.9648	9.79902	9.87512	10.6959	9.63445	9.48039	11.3775	8.53889	8.54053	8.44993	8.46729	8.52474	8.50342	8.87162	8.70803
ILMN_1712766	ERGIC2	7.36289	7.20766	8.39684	8.67	8.15353	8.39655	8.55281	8.63639	7.67118	8.18879	8.6063	8.81775	9.17924	8.26933	9.1818	9.31837	9.12879	7.15513	7.03173	6.88855	7.07391	7.1817	7.02832	7.16708	7.14043
ILMN_1687583	CAV1	7.44354	7.55048	11.3644	8.64182	7.12204	8.53167	7.25848	7.50921	7.1153	9.3192	8.67852	9.74164	9.18673	8.44527	7.82498	7.94923	8.89465	6.93308	6.75484	7.19513	7.2434	6.78981	7.45205	6.94716	6.81981
ILMN_2194229	TMEM128	6.48227	6.60487	7.27917	7.44205	7.60284	8.70125	8.54488	7.88421	8.36004	7.69151	8.49228	7.87761	8.95405	7.36255	8.26199	8.98537	8.26423	6.59543	6.60189	6.44058	6.49338	6.63174	6.66802	6.64202	6.4033
ILMN_1670439	FYTTD1	9.0131	9.38583	9.53944	9.80998	9.5646	10.352	10.4631	9.93744	10.3255	10.1865	9.99298	10.4564	10.1942	10.2446	10.58	10.2441	9.94089	8.83812	8.6367	8.55372	8.46337	8.58948	8.44128	8.84971	8.79846
ILMN_1812995	CTSL	12.0787	11.6101	13.1337	12.9917	12.1238	11.4852	11.211	11.9677	10.6187	12.4988	11.8712	12.5859	11.9914	11.9994	12.35	11.3265	11.4232	10.5683	10.6044	10.2482	10.4536	10.3572	10.8434	10.9014	10.7445
ILMN_1716895	RPA3	11.0407	10.9728	10.4971	11.0509	11.4334	10.6814	10.9712	10.7602	11.6126	11.098	9.86242	10.9992	11.5944	11.7769	10.644	10.9942	12.3363	9.7138	9.62777	9.60591	9.58185	9.70952	9.9184	9.84432	9.6931
ILMN_1670542	AK2	10.5773	10.225	11.0413	11.0127	11.0692	10.5884	10.7366	10.6166	11.3624	10.4209	10.7187	10.7049	11.0368	11.4502	11.7945	10.8543	11.6147	9.70252	9.7247	9.0637	8.8433	9.21168	9.68348	10.1927	10.1071
ILMN_2362549	ZWINT	7.83546	8.23788	7.67902	7.4618	8.05408	7.71627	8.06917	8.12971	8.16593	7.64092	7.56648	7.21621	7.52876	8.41183	6.45905	7.6304	9.37367	6.44808	6.49474	6.32888	6.49592	6.506	6.51381	6.55191	6.42939
ILMN_1660027	FCGR2B	9.50909	8.06398	10.322	8.64377	9.60104	7.02911	7.3064	9.02101	7.63575	9.92074	10.0216	10.1493	8.70561	8.97153	9.2969	7.89232	8.35482	7.6544	7.50867	7.45302	7.33736	7.40629	7.55582	7.563	7.41646
ILMN_2120247	SLC2A10	10.9133	9.94992	10.0221	9.63547	9.96619	10.1548	9.86134	10.0415	10.351	10.918	10.4549	9.98202	10.2272	10.1994	9.99179	8.94479	7.72313	9.28482	8.43105	9.15803	8.77201	8.88719	8.41045	7.97631	7.86647
ILMN_1726138	EI24	7.70404	7.88307	8.52279	7.92348	8.96984	8.75673	8.98622	8.72579	9.59656	8.56371	8.06361	8.56617	9.29163	8.98274	8.43508	9.48508	9.787	7.3971	7.18936	7.44371	7.39166	7.4726	7.33937	7.38055	7.24742
ILMN_1678766	DYNLT1	11.2685	11.1459	11.1616	10.7784	11.3707	11.1734	11.0797	11.03	11.2627	11.0172	11.0728	10.7759	11.5421	11.0783	11.3413	11.4814	12.3217	9.9585	10.0407	9.52964	9.76847	9.72174	9.93073	10.0608	9.92858
ILMN_2383913	WDR33	7.62685	7.35624	8.68148	8.10049	8.57915	8.17148	8.07451	7.99062	8.65276	7.85436	8.41695	8.19789	8.40707	8.92469	9.38085	8.52501	9.32367	7.05581	7.00733	6.83668	6.94576	7.09585	7.01625	6.94705	7.14688
ILMN_1651354	SPP1	12.4706	13.9724	14.0777	14.0777	13.8323	13.9724	13.6813	13.6371	13.5837	13.6853	13.6853	14.0324	14.1029	14.0054	13.72	14.0591	13.3102	12.4225	12.8283	11.2744	11.7424	12.1514	12.4284	13.0688	13.2689
ILMN_2233493	GPBP1	7.80343	8.26156	8.98648	8.55453	8.88252	9.37137	9.47976	9.20194	9.24829	8.9563	9.36645	9.56051	9.39177	9.6358	10.1506	9.59961	9.16437	7.79426	7.90586	7.69172	7.60063	7.59796	7.56348	8.04932	8.14009
ILMN_1678669	RRM2	7.03253	8.8373	7.5339	6.89291	7.42643	8.58985	8.2726	8.12759	8.51217	7.59177	7.78831	6.94178	7.13708	8.28882	6.41603	7.39527	8.42691	6.38951	6.33961	6.42436	6.36505	6.36983	6.2991	6.31995	6.35177
ILMN_1784884	LILRB3	9.69346	8.60422	10.9147	10.3063	8.31699	8.0341	7.83118	8.69672	8.04169	9.44182	9.19624	9.75407	8.47475	9.06615	9.71349	7.67704	8.4729	7.13059	7.19067	6.60186	8.28742	8.37632	7.77062	8.06625	7.33206
ILMN_2069286	CHRNA9	8.1893	6.37232	8.63977	7.08548	7.6654	8.78714	7.43921	6.52575	7.06053	8.68114	7.3832	6.64577	7.98032	7.28933	8.96339	8.66831	7.76789	6.31564	6.35807	6.43011	6.34249	6.36352	6.30322	6.26816	6.45395
ILMN_3307700	SPCS3	8.73284	8.39559	9.13114	9.59921	9.40273	8.61168	8.61995	8.68867	8.92584	8.17176	8.91277	9.03976	9.20945	8.71645	9.32964	9.30672	9.8671	7.6941	7.67943	7.28067	7.44919	7.64301	7.5855	7.86113	7.7728
ILMN_1681103	AQP1	7.52998	8.219	6.69966	7.7728	10.8379	9.60275	8.73493	8.33074	11.352	9.47765	8.85234	7.08446	8.98224	7.10714	6.74121	6.47169	7.97672	7.55678	7.09986	7.00598	6.68101	7.02266	6.61007	7.20498	6.66721
ILMN_2041046	CKS1B	9.5953	9.77342	9.66414	9.42854	10.1654	9.24951	9.20858	9.38233	10.2956	8.62573	9.11551	9.19396	9.48782	9.62014	9.25411	9.00833	11.2661	8.20798	8.41166	7.75867	7.77913	8.06875	8.19502	8.67071	8.4353
ILMN_1745005	GGCT	8.47023	8.15734	8.7656	8.51757	8.93156	9.1146	9.72773	9.36134	9.74195	8.59645	9.40763	9.18123	9.78347	9.75297	9.27036	9.15437	10.8175	7.86359	7.73554	8.11177	8.0786	7.66274	8.13668	7.60412	7.70936
ILMN_1737728	CDCA3	7.28977	8.15371	7.31919	7.71101	7.81507	7.92481	8.28948	7.68058	8.12338	7.56148	7.31083	7.29282	7.41818	7.738	6.78213	7.50164	9.1569	6.38991	6.43524	6.26553	6.40284	6.26752	6.38323	6.33267	6.34128
ILMN_1659895	MSN	12.5349	11.443	11.7873	11.4422	10.8728	11.6679	11.4081	11.4116	11.7967	12.4014	11.5115	11.5985	11.3128	11.9555	11.3305	10.6857	10.3303	10.5111	10.2512	9.9041	10.0773	10.262	9.66246	10.2028	10.2657
ILMN_2053527	PARP9	8.81465	8.12952	8.29716	8.5374	8.1503	8.89972	8.65092	9.52069	9.09275	9.00806	9.33334	9.22039	8.85427	9.39232	9.34812	8.78844	7.86189	7.6838	8.03108	7.22988	7.186	7.64722	7.23924	7.24354	7.42253
ILMN_1701434	RAP1B	8.3991	8.05945	9.01162	9.05963	8.67191	8.88281	8.94196	8.69117	8.73649	8.83157	8.4758	8.81587	9.0029	8.30436	9.69863	8.92051	8.59175	7.51189	7.33361	7.29943	7.20949	7.55175	7.28529	7.6132	7.50057
ILMN_1727360	MAOB	9.36195	9.37317	9.41733	10.165	9.50255	10.1234	9.01502	9.45725	10.5443	11.8571	9.31602	10.6322	10.7271	10.8916	9.9963	9.79089	7.96597	9.41532	8.39581	8.56883	8.96717	8.45579	8.51919	8.05923	7.88579
ILMN_1782459	OSBPL8	9.08634	9.06148	10.5585	10.2933	9.49257	9.59824	9.71236	9.44773	8.91458	9.61011	9.5935	10.3979	10.0666	9.24137	9.66678	10.0666	8.8324	8.23038	8.11129	8.14212	8.38717	8.46704	7.92144	8.37279	8.52231
ILMN_1734229	SPPL2A	10.4507	9.27993	10.2728	9.3817	9.58892	9.83476	9.92397	9.81334	9.17065	9.71714	9.5335	9.6544	9.73209	10.5454	9.88388	9.83016	9.92858	8.61023	8.45889	8.32392	8.38678	8.58294	8.42521	8.27234	8.47271
ILMN_1692133	ZNF226	7.14066	6.79964	8.50394	7.50197	8.0341	8.35414	8.13008	8.48774	8.71479	8.05324	7.51448	8.37866	8.67226	7.6	9.15403	7.98912	8.25784	6.67734	6.64226	6.73993	6.69401	6.72312	6.71042	6.82022	6.76109
ILMN_2324002	CALD1	11.3119	9.87692	11.1969	8.74271	9.38112	10.2373	10.691	10.1204	9.71309	10.2085	10.3593	10.7651	9.84713	10.4702	10.0187	9.26561	8.35819	8.92188	8.49657	8.58536	8.74991	8.43902	8.44863	8.93611	8.85209
ILMN_2365307	CD276	10.1518	9.47067	9.59314	8.97098	8.4066	9.62209	8.97452	8.90733	9.99577	9.58453	9.80511	8.3938	9.26561	8.91745	9.48887	9.29222	9.32073	7.86688	8.12971	7.86921	8.09131	7.9411	7.70683	7.92348	8.07911
ILMN_1776005	OSTC	10.06	9.92541	9.87376	8.92077	10.2237	9.50138	9.52812	9.8711	9.60556	9.55496	10.1162	9.5499	9.67278	9.83168	9.63619	9.83445	9.94159	8.43619	8.33202	8.36182	8.20669	8.40375	8.46808	8.45403	8.47191
ILMN_1757288	KLHDC8A	7.21501	7.00228	7.22564	7.73745	9.57612	8.39012	8.76501	8.21412	8.38013	7.30348	8.34876	8.03456	9.98436	8.35094	7.35442	8.35252	8.15467	6.75921	6.73398	6.97316	6.7803	6.75452	6.63893	6.77774	6.89424
ILMN_1658995	ACOT9	9.30124	8.39886	9.3416	8.01377	8.87733	8.62021	8.72405	8.88867	9.1477	8.91358	8.92863	8.61995	8.56697	9.69456	9.17547	9.12823	8.89059	7.8206	7.4322	7.69946	7.5708	7.5954	7.63923	7.27451	7.32708
ILMN_1791186	ARHGAP18	7.16399	6.61768	7.96252	7.4923	7.70825	7.92018	7.84153	8.29255	7.64423	8.03044	7.7338	8.11957	7.50278	8.15486	8.31164	7.51677	7.1924	6.41125	6.38786	6.43691	6.29401	6.25403	6.35921	6.44883	6.34333
ILMN_1766637	GLA	11.1675	10.5191	9.67312	10.2671	10.433	9.84676	9.62677	9.98632	9.8831	10.4391	10.2951	10.186	9.93224	10.2052	10.6317	9.6846	10.086	8.88745	8.80996	8.67394	8.68782	8.61936	8.93911	8.97421	8.95017
ILMN_2074258	BARD1	9.27925	9.85693	8.61371	9.02937	9.17099	9.56908	9.61974	9.20706	9.05445	9.02064	9.23832	9.26379	9.28376	9.58385	9.36195	8.89914	9.5136	7.61514	7.94731	7.86946	7.30191	7.90121	7.78761	8.63469	8.29189
ILMN_1675085	UBA6	8.57767	8.59823	9.8237	9.8337	8.94741	9.88877	10.1052	9.64836	8.36118	9.51293	9.22148	9.90371	9.46932	9.87076	9.93785	9.19854	9.18611	8.2161	7.98593	7.93497	8.09782	7.94985	7.68016	8.36626	8.30869
ILMN_1730487	CALD1	12.7851	11.8579	12.3297	11.1749	11.1867	12.1125	12.4101	11.9755	11.2378	11.7313	11.6919	12.3486	11.9941	11.9718	11.8369	10.774	10.6097	10.6612	10.3246	10.0333	10.6037	10.3727	10.1327	10.6097	10.5999
ILMN_2184556	SLC4A4	6.61068	6.68007	7.61592	6.94267	10.0998	9.75041	8.69005	9.95482	8.96956	7.74477	8.34241	7.52259	8.83325	7.20083	8.56718	8.35668	6.69273	7.263	6.61377	7.08127	7.05527	6.96005	6.53741	6.58631	6.32682
ILMN_1805646	SS18	9.215	9.55534	10.1433	10.6607	10.2904	10.4971	10.6564	10.5904	10.658	10.3115	10.2748	10.5036	10.8916	11.0749	10.7704	10.829	9.72217	9.07856	9.02237	8.67257	8.81129	9.09314	8.75673	9.47476	9.43196
ILMN_2130180	RPL13P5	8.34983	7.92792	9.6942	9.63341	10.1376	8.68728	8.51757	9.06667	9.13161	8.74118	9.11626	8.67071	9.16758	8.44965	9.18796	9.96853	10.0172	7.81851	7.85009	7.60134	7.70439	8.01278	7.68156	7.56348	7.6748
ILMN_2414399	NME1	8.41074	8.72631	8.41598	8.89775	9.22339	8.69327	8.97629	9.17772	9.1821	8.12176	8.51508	8.33925	9.10861	8.64767	9.28879	10.0081	10.2024	7.50461	7.3599	7.88463	7.86604	7.69652	7.83208	7.18897	7.39388
ILMN_2066066	HLA-DRB6	11.1451	9.66454	10.4919	10.1183	10.1548	8.91774	9.12189	9.48981	9.66538	10.7305	10.9147	10.6177	9.95519	10.4209	9.07898	9.21283	9.70582	8.87434	8.86775	8.45421	8.15534	8.46288	8.36882	8.94629	8.82503
ILMN_2053103	SLC40A1	11.463	9.51741	10.1442	8.93876	11.211	10.6626	10.2686	11.1122	10.9023	11.4918	10.8771	10.6204	10.1071	9.86042	9.21194	10.2615	10.185	9.36345	9.24032	9.0102	8.9757	9.23454	8.88003	8.77096	8.97776
ILMN_2356895	MRPL42	8.67315	8.44356	8.85288	8.58639	8.95049	8.72714	8.81332	8.73493	8.71071	8.17865	8.4958	8.78866	8.86013	8.8756	9.44935	9.19688	10.0765	7.77835	7.3925	7.10714	7.42202	7.49883	7.46273	7.73607	7.62685
ILMN_1812926	ANTXR2	9.79154	8.50117	10.3477	8.5683	8.32272	9.23575	8.70002	9.11626	8.88609	9.68741	9.87939	9.48476	9.25043	9.40501	8.80433	8.37781	7.96928	7.88987	7.67606	7.60981	7.89674	7.98972	7.99956	7.61545	7.19924
ILMN_1781764	HNRNPH2	7.24006	6.98921	7.93075	7.09645	7.79657	8.38106	8.24758	8.34103	7.8466	8.73332	8.39446	8.28117	7.87532	8.52042	8.26223	8.40235	7.29641	6.86274	6.42544	6.65505	6.58735	6.55412	6.46886	6.7912	6.73504
ILMN_1738987	HS2ST1	7.42664	7.36526	8.51361	8.12051	8.57793	8.36791	8.23348	9.09348	7.78404	8.33984	8.82895	8.81073	8.901	8.5062	8.50779	8.71645	7.86584	7.15689	7.02485	7.14066	7.08874	7.13169	6.89264	6.77289	6.85241
ILMN_2077623	RRAS2	7.39179	7.29614	8.9104	7.50164	8.26823	7.78205	7.89145	8.06597	8.28694	8.2447	8.03268	8.02477	9.30958	8.59148	7.9981	8.87948	8.97321	6.81551	6.71435	6.91288	7.05558	6.88057	6.96681	6.63004	6.91636
ILMN_1768115	TSPAN12	7.10314	8.41255	7.53041	7.20111	8.7959	8.96456	9.22841	10.3266	9.56981	8.43426	7.85654	7.82498	8.46192	7.76515	8.05008	10.0784	7.81275	7.37684	6.89028	7.20713	6.89978	7.54695	7.12489	6.79502	6.93374
ILMN_1753910	CRISPLD1	7.18233	8.51919	6.82804	7.64647	8.3255	9.07805	7.6895	9.02737	8.79695	8.65526	6.90519	8.47419	8.64793	7.71706	8.31699	7.52327	6.49696	7.08091	6.62357	6.69337	6.66816	6.51394	6.48275	6.58835	6.55448
ILMN_1769734	NT5C3A	9.17633	10.2131	9.24214	9.02692	9.84713	9.8674	10.1902	9.42366	10.3864	8.45293	10.2899	9.96893	10.2753	9.93634	9.18094	9.47765	10.2241	8.32621	8.52554	8.17518	8.36182	8.30052	8.25873	8.66115	8.41351
ILMN_3245630	ECSCR	9.29873	8.27378	8.35544	8.64408	10.452	9.18611	9.78873	10.0616	9.5136	8.55525	8.06165	7.73111	8.62149	8.65555	8.60718	9.36445	9.36523	7.81762	7.781	7.52814	7.35822	7.747	7.74063	7.49851	7.6034
ILMN_1706498	DSE	10.7215	9.90338	10.1722	9.97276	9.97783	9.24437	8.66251	9.42476	9.23059	10.1919	10.8257	10.7464	10.106	10.0175	9.68938	9.22923	8.71095	8.78271	8.36381	8.21437	8.70361	8.36352	8.61168	8.45446	8.31068
ILMN_1806692	HEXB	12.7356	11.5629	11.9253	11.3043	11.6868	11.3554	11.3002	11.6929	11.2516	11.7904	11.8311	12.0371	11.566	12.1363	11.5867	11.5834	11.3143	10.2938	10.3851	10.4377	10.5013	10.3327	10.426	10.0355	10.3737
ILMN_2103685	DEPDC1B	7.49259	7.85156	7.18869	8.0794	7.61339	8.20714	7.9957	7.60194	8.57935	7.39742	7.47651	7.82862	7.68979	8.2847	7.42202	7.67084	9.64186	6.70086	6.41234	6.41857	6.56244	6.58718	6.60796	6.47088	6.61477
ILMN_3249748	LDHA	13.1574	13.5524	13.4967	13.045	12.762	13.3058	13.1365	12.9249	13.3019	12.9819	13.062	13.2985	13.3743	13.6984	13.3986	12.8977	12.8605	11.8698	11.6693	12.0913	12.1546	12.0674	11.9267	11.4682	11.5966
ILMN_2167915	DSEL	7.31046	7.9522	8.18175	8.69117	8.39981	9.18339	8.95551	8.02978	8.88198	8.07911	7.79697	7.99894	8.74627	7.22742	8.83008	8.32963	7.62332	7.08115	6.89602	6.80575	6.53169	6.8938	6.77563	7.17195	7.14383
ILMN_1745075	RPLP0	8.88396	9.1025	8.8428	8.1003	9.46273	8.5729	8.89972	8.62206	9.56187	8.72307	9.03497	8.70261	9.14094	8.25661	8.10948	10.0745	10.2417	7.81507	7.59524	7.54952	7.55029	7.62408	7.90095	7.46334	7.51077
ILMN_2203950	HLA-A	13.6454	13.1262	13.2785	13.4329	12.879	13.3949	13.615	12.8846	13.3132	12.2565	13.2026	13.4374	13.4015	13.6888	12.8647	12.7356	11.8556	12.6484	11.9529	11.518	12.0573	11.3823	11.753	11.9131	11.0453
ILMN_1739946	VKORC1	12.2052	11.9487	12.539	12.511	12.0414	11.5506	10.9139	11.5976	12.1168	11.722	11.8873	11.4769	12.1271	12.0352	12.1932	12.4146	12.6622	10.533	10.7457	10.5712	10.3598	10.4434	11.0468	10.8771	10.7271
ILMN_1806037	TK1	8.25821	8.58742	8.01526	8.24404	8.59721	7.67976	8.10508	7.94771	7.89649	7.18105	7.90562	7.44092	7.53978	7.92559	6.78446	7.2053	9.45937	6.60082	6.57089	6.45449	6.59281	6.38169	6.72838	6.82599	6.59973
ILMN_1784294	CPA4	10.0482	6.81388	10.5916	8.38295	6.65607	7.56178	6.52703	6.83097	7.95706	7.80445	6.84747	7.83631	8.3527	6.85917	8.219	6.8182	8.96173	6.50707	6.65672	6.56126	6.36147	6.36594	6.48575	6.51324	6.50889
ILMN_1796409	C1QB	12.9606	12.2967	12.4452	13.1227	12.3785	11.2217	10.8107	11.5213	11.3149	12.8995	12.1238	12.2681	12.0505	11.8808	10.4209	11.6455	11.9808	11.2692	10.8864	9.91591	10.0662	10.4575	10.6493	10.7498	11.0394
ILMN_1696537	DDIT4L	10.7432	10.5154	11.6303	9.77091	10.2969	11.138	7.68041	11.334	11.5516	9.91702	9.89506	9.48887	10.135	10.6055	8.69859	7.45302	8.44863	8.19423	9.26838	9.34074	8.6255	9.1376	8.44401	8.14364	7.87488
ILMN_1729130	TMEM248	10.1183	8.5146	9.63095	9.08691	9.17879	9.08264	9.17255	8.70723	9.70977	8.94511	9.48105	9.28899	9.6157	9.18796	9.73075	9.01973	8.84465	8.09782	7.8339	7.86666	7.79241	7.69367	7.92948	8.07744	8.09897
ILMN_3225244	TSEN15	6.70225	6.75712	7.0926	7.57273	7.83118	8.14617	8.08316	8.60661	7.80536	7.89211	7.66467	8.06597	8.3796	7.92262	8.74216	8.0786	8.22675	6.59948	6.64216	6.38004	6.46185	6.51869	6.34045	6.74071	6.54395
ILMN_1710937	IFI16	11.2152	10.7963	10.7133	9.85968	8.5703	10.9786	11.0832	10.1147	9.91808	10.1327	11.3089	11.7755	11.1083	11.7009	11.1268	11.5516	9.31535	9.76269	9.75207	8.77826	9.07349	9.09596	8.83292	9.65608	9.72648
ILMN_1709795	RAC2	9.94373	9.24927	11.0699	10.8589	10.0199	9.16853	9.00742	9.64911	9.45699	9.78218	10.1401	10.7128	9.67457	9.93014	9.21168	9.10652	9.34311	8.39329	8.43277	8.17814	8.62736	8.97345	8.2728	8.60356	8.16527
ILMN_1680626	PDIA6	9.76715	9.87376	10.2451	9.23716	10.0847	9.6017	9.7576	9.71571	9.98476	9.28226	9.82139	9.53061	9.95108	9.93597	9.9333	9.70362	9.02396	8.64408	8.25974	8.3923	8.09897	8.33052	8.4608	8.6246	8.42854
ILMN_1811121	FAM199X	7.8593	7.00694	7.64446	7.53319	7.19178	8.24693	7.95747	7.63421	8.42811	8.69883	7.73674	7.76556	7.99597	8.27157	8.56326	8.17393	7.0258	6.68286	6.55417	6.51808	6.54353	6.5136	6.50495	6.45029	6.54856
ILMN_1707070	PCOLCE	8.44863	8.00969	9.53252	8.98485	8.29433	8.30646	7.98738	8.51688	10.185	7.46997	10.1165	9.33187	7.44587	7.81675	7.55276	7.58216	8.21922	7.44476	7.05079	7.12682	7.00849	6.85092	7.66894	7.13732	6.77001
ILMN_2126832	SEC24A	7.24757	7.28331	8.57447	8.0954	7.58714	8.6063	8.28649	8.14192	7.86062	8.13792	8.36266	8.4242	8.1904	8.03689	8.42723	8.01637	6.99735	6.68559	6.64335	6.57648	6.50958	7.00543	6.5654	6.75114	6.78778
ILMN_2223941	FBLN5	7.66103	7.72583	11.3081	10.0073	8.26311	9.32367	8.50025	8.57915	8.98274	9.18094	10.436	10.9688	9.87977	10.7807	9.04928	8.39655	7.92994	8.17518	7.80463	8.05688	8.29666	7.5777	8.34043	7.82478	7.19587
ILMN_1757781	SAP30L	9.91808	9.06867	9.78014	9.65608	9.94939	9.4519	9.84024	9.38764	9.84556	9.66366	9.90288	9.72583	10.0566	10.2226	9.90995	10.1064	9.90532	8.74139	8.69883	8.13519	8.17535	8.27424	8.40182	8.62705	8.65555
ILMN_1768973	HIST2H2AC	9.68185	8.79671	10.6182	10.2381	9.67576	9.41023	9.21753	9.48909	9.99179	8.77522	9.79439	9.20734	9.66576	10.4391	9.60524	9.14907	10.7105	8.13232	8.42548	7.85614	8.00822	8.16122	8.39173	8.86565	8.97273
ILMN_1801852	SEC61B	11.9755	12.0986	11.9501	12.3705	12.1492	12.1466	11.9755	11.9851	11.6728	11.9062	12.4263	12.3889	12.539	12.3824	12.3036	12.3062	12.397	10.9516	10.7672	10.7407	10.6764	10.7412	11.0728	10.9445	10.9452
ILMN_2338038	AK4	8.92284	8.77567	9.36593	9.48719	8.92815	9.13569	9.0335	9.44699	10.1301	8.7325	9.32104	8.54567	9.22896	9.83733	10.198	9.1025	8.96396	8.33422	7.6533	8.01354	8.0474	8.13847	8.00425	7.49044	7.7157
ILMN_1778625	CD44	7.52858	7.11031	9.34375	7.32652	7.27977	7.70842	7.22952	7.4399	7.66156	8.31235	7.61339	9.00667	9.24927	8.85074	8.66251	7.24532	6.57601	6.86742	6.55038	6.6091	6.51217	6.44698	6.53709	6.58035	6.46929
ILMN_1722135	CNGA3	6.6494	7.69909	7.5075	6.5221	7.95725	9.19001	9.03556	7.93971	8.5954	9.07583	6.86067	6.77713	8.31113	7.32519	8.5492	8.5263	6.5508	6.58297	6.3684	6.79197	6.6027	6.5513	6.45418	6.34571	6.37177
ILMN_1679428	CHIC2	10.3323	10.3113	10.638	11.7033	10.5454	9.80889	9.66842	9.9906	12.3749	10.1558	11.1475	10.4945	10.5643	10.825	10.9542	11.0749	10.8418	9.45908	9.45725	9.18611	9.29128	9.40199	9.45037	9.35032	9.23117
ILMN_1709294	CDCA8	8.33527	8.97345	8.45226	8.50182	8.30646	8.45471	8.80027	8.08576	8.35692	7.90586	8.06115	7.68534	7.8591	8.31649	7.32789	7.6245	9.80511	6.95186	7.00209	6.74926	6.99856	6.91521	6.90717	7.04079	7.17598
ILMN_1666932	FCGR2A	11.3089	10.301	12.4225	10.8428	10.2965	9.4142	9.56268	9.97482	9.64186	10.9188	10.85	11.1575	9.66035	10.6826	9.99577	9.86134	9.40445	9.3852	9.06811	8.38544	8.87183	9.15468	8.89696	9.29716	9.36698
ILMN_2215640	TUBA3D	6.85709	7.02362	8.18751	8.54196	8.39499	8.7628	8.29593	8.17963	8.8756	8.65555	8.02774	7.9485	8.41027	7.69017	8.52154	8.88958	9.97276	6.83642	6.92785	7.08811	7.31482	7.13143	7.44899	6.59962	6.58055
ILMN_2338452	SERPINA1	8.99451	8.73595	11.016	9.74579	8.57426	7.83879	7.65745	7.76335	8.57647	9.15086	8.97683	10.0127	8.65555	9.16603	7.65771	8.3515	8.31545	7.45514	7.38069	7.04155	7.56774	7.47725	7.584	7.49524	7.67024
ILMN_1783226	SSR2	10.0875	10.2895	10.2573	9.80147	10.6397	9.93404	10.0549	10.2298	10.1902	9.5033	10.2075	10.0921	10.2413	9.9666	9.52517	10.2584	10.5225	8.79406	8.76883	8.54588	8.61144	8.75647	9.10039	8.87837	8.85927
ILMN_2184064	ARRDC4	6.82471	8.39037	8.08478	9.27293	7.6544	8.79224	8.03629	9.13055	9.68601	9.1237	9.55118	10.0325	10.0069	8.92551	8.8119	8.95609	7.25718	7.39556	7.07045	6.63085	7.26012	7.42514	7.30104	8.13074	8.15371
ILMN_2053281	L3HYPDH	8.56152	7.56457	8.17292	7.90895	7.53895	8.67962	8.25803	8.26799	8.96984	8.68704	8.93125	9.06933	8.5683	8.4395	9.37062	8.50394	7.92655	7.16952	7.32207	6.77616	6.49649	6.83802	6.97142	7.6941	7.69132
ILMN_1676555	TTC26	8.4868	7.72148	8.21369	8.11591	8.02585	8.06556	8.23078	7.98114	8.29064	8.0444	7.70998	7.98364	8.09756	10.0112	8.28253	7.81228	8.58418	6.9806	6.64822	7.07322	7.03407	6.88467	6.95487	6.89697	6.71761
ILMN_2386100	BUB3	8.10049	7.79958	8.56412	8.7485	8.97068	8.28742	8.40832	8.38463	8.96289	8.62122	8.63774	8.70609	8.55973	9.38147	8.29359	9.43783	10.013	7.2047	7.39921	7.09634	7.17366	7.4273	7.524	7.66634	7.56853
ILMN_1766045	SH3GLB1	10.7344	9.77674	11.5352	10.3395	10.8569	9.94574	10.4396	10.3079	10.3593	10.231	10.67	10.5099	10.4976	10.7509	10.6339	10.9577	10.1558	9.32809	9.20048	8.85953	8.92143	9.07805	9.15885	9.45621	9.56562
ILMN_1772218	HLA-DPA1	12.9013	11.2477	11.7659	11.5586	11.4746	10.434	10.2454	11.0589	11.0791	12.0296	12.2565	12.216	11.2627	11.5342	10.2246	11.029	10.7502	10.2842	10.5131	9.36789	9.72648	9.6772	9.55877	10.6918	10.5126
ILMN_1655913	NUCB2	9.47447	8.84862	9.6171	9.70798	9.74773	8.99813	9.39152	9.53252	8.44571	8.99475	9.13951	10.3037	10.3135	9.97173	9.99028	10.1824	10.4469	8.31406	8.16807	8.07888	8.19235	8.23038	8.62021	8.34716	8.28323
ILMN_2362293	FBXO38	6.69791	6.80663	7.84549	8.16413	7.64859	8.01712	8.06581	7.96838	7.81787	7.83368	8.28694	8.12363	7.98052	8.22989	8.60194	8.15079	7.69461	6.50742	6.59866	6.45349	6.6528	6.63112	6.44073	6.66243	6.56004
ILMN_1789639	FMOD	9.17155	7.26468	7.74358	7.84732	9.91591	7.88945	8.07978	8.40126	9.96054	7.87718	8.74118	8.42139	10.0187	6.95903	7.60513	6.81647	7.58287	7.27628	6.88436	7.03858	6.90501	6.79636	7.2375	6.72883	6.6466
ILMN_1749297	ACTL6A	10.6621	10.5539	10.2303	9.73536	9.96054	10.2933	10.4129	9.97963	10.266	10.3014	10.42	10.6666	10.1143	10.7595	10.0811	9.86242	10.7168	9.11299	9.1569	8.40559	8.34416	8.81642	8.79486	9.65922	9.5642
ILMN_2223720	ATMIN	7.05357	7.26866	8.70286	9.00582	8.62354	9.00156	8.78892	9.0043	8.63951	8.86775	8.4267	8.26823	8.88694	8.36677	9.23633	8.91805	8.69478	7.15172	7.2864	7.29823	7.33192	7.3549	6.99713	7.22008	7.44454
ILMN_2363273	ZNF226	7.62916	6.93362	8.77522	7.49259	8.40465	8.53143	8.40402	8.58689	8.83834	8.24585	7.57656	8.64712	8.97186	7.9331	9.20985	8.26401	8.41398	6.92134	6.74046	7.08166	6.82599	6.96705	7.13592	6.9587	7.1534
ILMN_1782070	NPL	9.54188	9.17514	10.1264	10.0107	9.57927	9.07856	8.57244	9.7794	9.16961	10.9642	8.96429	9.94939	9.28732	9.0013	9.9648	9.07399	9.48079	8.4852	8.26757	8.12435	8.22254	7.94519	8.18898	7.9765	8.42113
ILMN_1661266	HLA-DQB1	10.1239	7.15742	9.48719	7.89783	7.98114	7.48878	6.97706	7.83803	6.36985	8.2991	9.41056	8.68046	6.48367	7.12178	7.64208	7.01812	7.83468	6.75388	6.46753	6.45967	6.66661	6.43579	6.54216	6.48639	6.69092
ILMN_2230683	CDCA7L	8.61826	8.60237	8.14694	7.77952	9.92705	8.68215	8.7852	9.25834	10.1071	8.38482	9.3051	8.1003	8.33296	8.46514	8.2195	8.85876	9.15312	7.41965	7.54884	7.22869	7.39612	7.45749	7.50512	7.50831	7.4579
ILMN_1689655	HLA-DRA	13.409	11.9864	12.7147	12.4849	12.202	11.6321	11.3167	12.073	12.0537	13.3367	13.3906	12.9041	12.1125	12.8605	11.8589	11.7705	11.3878	11.3846	11.3375	10.3825	10.5111	10.4671	10.7469	11.5801	11.7156
ILMN_1771261	SYNC	7.96033	7.32032	8.62435	7.62606	8.5426	8.31743	8.0474	9.71127	9.18538	9.46932	7.5628	8.63715	9.3241	10.6687	9.64078	7.98547	7.69997	7.85274	7.32664	7.18344	7.44205	7.13505	7.29925	6.94121	7.21838
ILMN_1739582	HOXA9	6.55483	6.42304	7.12796	7.00445	8.00334	6.90043	8.65197	7.95288	10.0825	6.97467	10.6655	8.75511	6.81357	6.68347	6.58615	6.54898	10.9928	6.38286	6.58489	6.48719	6.68948	6.3879	6.51841	6.46084	6.48769
ILMN_2283388	C20orf24	10.8263	10.7672	11.4051	10.8361	11.6975	10.8537	10.9023	10.9106	11.2669	11.1724	10.6643	11.0347	11.3043	11.2229	10.9023	11.2185	11.6633	9.82943	9.69269	9.81481	9.68639	9.76459	10.158	9.77497	9.60381
ILMN_1756779	CLTC	7.34979	7.36115	7.85253	7.85274	7.47439	8.77977	8.99394	9.03051	8.48058	8.82269	8.64463	8.37839	8.44056	8.31478	8.8261	8.95551	7.6544	6.98274	6.96568	6.97659	7.06288	7.12478	6.98294	6.90621	7.00426
ILMN_1796589	TRIP13	8.87292	9.82524	8.87434	8.74352	8.78688	9.42124	9.11274	8.99813	9.65954	7.86733	8.75626	8.00362	8.59275	9.24188	8.01166	8.17254	9.98673	7.43643	7.27736	7.96186	7.89032	7.55939	7.78339	7.29823	7.37788
ILMN_2404850	RPL14	11.1623	7.38142	9.59656	10.7391	9.63619	10.3655	10.1832	11.0641	9.5715	9.0172	10.3831	10.4775	11.0884	10.8716	10.5126	10.3288	11.4814	9.42165	9.259	9.35495	10.0411	7.00236	9.79861	9.23148	7.27736
ILMN_2113362	ARL6IP1	6.49441	6.90116	7.52858	7.68516	7.26752	8.64712	7.67529	8.07655	8.26636	8.19695	8.4598	7.55013	7.76789	7.85274	9.0362	8.03923	7.88524	6.60321	6.55442	6.72931	6.49792	6.50474	6.60377	6.37165	6.45022
ILMN_1661485	RBM34	9.1732	9.17772	9.45294	9.40528	9.70489	9.77387	10.131	10.1285	9.76751	9.36004	9.88726	10.3626	10.2339	10.3288	10.3525	10.5643	10.5068	8.53143	8.51171	8.5374	8.37781	8.49201	8.69791	8.81073	8.82127
ILMN_1704369	LIMA1	10.2377	11.3658	10.8519	9.41386	9.9084	10.6687	10.5177	10.0032	9.84139	9.9581	10.8131	10.1222	10.0871	9.49201	10.8418	10.7492	9.50084	9.39437	9.02064	8.42746	8.45293	8.82719	8.5268	9.42165	9.56304
ILMN_2087080	RPL5	11.6741	11.1253	11.8486	12.2351	12.4776	12.1478	12.1203	12.3486	12.1758	12.0249	12.5838	12.2007	12.2546	12.3107	12.7301	12.5074	12.4834	11.0497	10.8692	10.6801	10.8074	10.7871	10.9864	10.8516	11.0756
ILMN_1773389	PLTP	10.262	11.2516	12.0266	12.2953	10.627	10.038	9.79192	10.2947	10.5177	12.2351	10.4559	11.6929	11.098	11.2977	9.73831	9.82792	9.54127	9.73979	9.45804	10.0403	9.46243	9.67994	9.7316	8.80759	8.77274
ILMN_2041483	PCDHB10	6.86699	7.65311	7.80266	6.80523	7.37398	9.11053	8.5575	7.40982	7.36976	8.36554	9.46083	9.14126	7.5987	8.17518	8.50744	8.57244	6.88366	6.84147	6.5777	6.91521	6.71753	6.70165	6.55336	6.51626	6.60049
ILMN_2143261	CXorf40B	8.90411	8.36201	8.37491	8.66381	8.93022	8.65875	8.73028	8.51388	10.1878	9.05415	8.71592	8.70589	9.00242	9.01448	9.12012	8.75771	9.44152	7.77082	7.76378	7.781	7.81154	7.69614	7.81065	7.78889	6.28798
ILMN_1711617	GMFG	9.54037	8.80811	9.92983	10.4503	10.7344	9.24889	9.29377	10.2508	9.57783	9.84781	9.44437	10.0838	9.68804	9.45546	10.1138	9.53591	9.99537	8.41622	8.38609	8.24496	8.46954	8.60256	8.6793	8.41074	8.49631
ILMN_3302919	MYOF	9.44345	8.77718	10.5094	9.1237	8.64299	9.12909	8.7468	9.51421	9.28706	10.3395	10.3466	9.36004	8.38295	9.35654	9.7211	7.95908	7.80031	8.33052	7.888	7.5855	7.89563	7.80239	7.858	7.75947	8.08909
ILMN_1774742	MTTP	8.33296	7.02326	8.12278	7.53761	9.24272	8.47876	6.66668	8.70413	8.05046	8.05897	8.21464	8.22421	7.85475	8.76685	8.09954	6.98283	6.7055	6.69562	6.51946	6.85313	6.60512	6.54255	6.45679	6.74086	6.7372
ILMN_1693552	CD300A	8.61796	8.03291	9.86208	10.0947	9.41558	7.67654	7.59127	8.41096	8.10444	8.57793	8.45039	9.05834	8.29433	8.3058	8.80154	7.70492	8.71592	7.48534	7.40532	6.94214	6.70141	7.11899	7.16448	7.51059	7.84732
ILMN_2174127	DCBLD2	11.1299	10.4135	11.6879	10.9431	9.37342	10.5136	9.76881	10.0784	9.01162	11.0651	11.5516	10.5459	9.82568	11.1418	11.0135	11.6887	10.2701	9.32964	9.22099	9.36309	9.45998	9.21021	9.24731	9.35873	9.13982
ILMN_2404688	NUPR1	9.36374	9.24951	10.1893	10.0154	10.2724	8.34149	7.58996	8.61734	9.33596	9.58094	8.93579	8.91486	9.54695	9.27036	9.89592	8.36993	9.00692	8.31113	7.87928	8.11433	8.10701	7.65966	8.38742	7.39612	7.4049
ILMN_2230579	RABGEF1	6.92145	6.84506	8.91277	8.39147	8.16866	8.64229	8.86589	8.47311	8.58294	8.57984	8.37632	8.41147	8.88982	7.81251	9.27325	7.91053	8.28034	6.77935	7.07756	7.15499	7.28592	6.72424	7.03022	7.19161	6.88235
ILMN_1775743	BTG1	12.1046	12.4706	12.8264	12.6133	12.5273	11.7211	11.8546	11.9089	11.9891	11.6868	12.5703	12.8283	12.3571	12.0913	12.8311	11.9979	11.2685	11.0023	10.9282	10.812	10.9768	10.9464	11.0735	10.6395	10.9522
ILMN_2075189	SLC35F2	8.66032	7.64859	9.23633	8.06072	8.65476	8.56573	8.52136	8.71125	8.06285	8.20735	8.42854	8.57957	8.55809	8.84465	9.51189	8.85846	8.1585	7.31667	7.29627	7.38209	7.11506	7.14231	7.19278	7.32257	7.2107
ILMN_1723358	SCARA3	10.2373	9.58284	9.50407	10.9288	9.18266	9.94723	10.225	10.151	10.5927	11.1334	9.7923	8.86271	10.0803	10.4072	8.82638	8.39933	8.38295	8.86749	8.62373	8.85567	8.70561	8.52	8.57647	7.97409	7.72468
ILMN_2061405	NUP54	9.44669	9.31236	9.82968	9.78982	9.74195	9.89459	10.2368	9.73831	9.6003	9.46403	9.28627	10.3373	10.0904	10.2527	10.1553	10.0863	10.3382	8.56475	8.55598	8.29761	8.54002	8.34876	8.38925	8.84147	8.96065
ILMN_1700306	OCIAD2	12.513	9.99259	9.73744	10.1327	11.9727	11.4475	10.7865	11.0671	8.84306	11.6506	11.1181	9.50296	11.6273	11.4606	11.8628	11.7881	12.6195	9.59725	9.78048	10.0818	10.0573	10.0237	10.2527	9.02309	9.34046
ILMN_1728898	SPINK8	6.47466	7.13564	6.64442	7.30604	9.2532	8.41846	8.83348	9.02503	8.6705	7.11113	6.67945	6.60827	7.74529	7.69429	7.43954	8.5062	8.16304	6.57825	6.36949	6.5275	6.55922	6.51064	6.41667	6.28789	6.36007
ILMN_1797875	ALOX5AP	11.9851	11.5557	13.2725	13.3491	12.6599	12.1189	11.9458	12.1285	11.8193	11.9279	12.2007	12.8233	12.5859	12.5472	12.5174	12.2212	11.2635	11.2546	10.9919	10.2499	10.5999	10.9355	11.0453	11.2168	11.6516
ILMN_1702125	HOXB7	6.98324	6.73103	8.47876	7.32282	7.39612	7.98933	8.42595	8.04982	9.55755	6.65626	9.18673	7.86564	8.30717	6.61212	6.43296	6.84996	6.47968	6.23462	6.36259	6.27536	6.36017	6.35049	6.32982	6.30418	6.27349
ILMN_2124155	ATP11B	7.25408	7.3813	8.59692	8.56054	8.37655	8.2728	8.30805	8.30511	7.47086	8.12524	8.74733	8.75647	8.18399	8.31023	8.65197	8.08909	7.65514	7.08265	6.90414	6.58596	6.76612	6.71451	6.54604	7.34394	7.12843
ILMN_1791575	HNRNPLL	7.89991	7.91634	8.65973	8.07216	8.69446	8.88588	8.89914	8.72927	9.22514	8.46385	8.82239	8.93371	8.74827	8.96456	8.79917	9.03218	9.24621	7.40119	7.42979	7.3264	7.45245	7.44301	7.35509	7.2981	7.57615
ILMN_1696975	USP1	9.41558	9.68741	9.70489	9.89627	10.0943	9.82273	10.0825	9.91626	9.064	9.11932	9.82007	9.47302	10.0024	10.5181	10.0246	9.82829	10.8942	8.81804	8.45366	8.2091	8.33101	8.37316	8.26799	8.94931	9.00102
ILMN_1778668	TAGLN	12.2835	12.3107	13.0829	12.2438	11.8283	12.0202	11.1489	12.387	11.5332	13.1365	11.4597	12.0352	12.807	12.2768	12.6788	11.0596	12.0986	10.9308	10.458	10.3215	11.6704	10.2343	11.9381	10.94	10.2768
ILMN_1740996	CA3	8.37889	7.05386	7.2837	6.69275	6.83269	8.59323	6.59414	6.73669	7.04072	10.0726	7.12744	7.21418	11.4015	7.76789	6.73818	6.49773	10.3139	6.46136	6.50256	6.57162	6.48527	6.53391	6.43967	6.48407	6.45353
ILMN_1769633	CTSO	8.53289	8.46264	8.44281	8.42927	9.12797	9.12853	8.50394	9.02033	9.56689	9.73378	9.78218	9.88086	9.92266	9.78873	9.33568	9.36824	7.67765	7.8917	7.84271	7.83862	7.88726	8.01456	7.54832	7.61085	7.82517
ILMN_1810560	NUPR1	8.77691	8.53289	9.80285	9.46338	9.94859	7.73463	7.19745	8.01012	8.77593	9.09348	8.32368	8.25256	9.03139	8.50894	9.38429	7.84681	8.37567	7.63923	7.28067	7.50337	7.52699	7.12297	7.64069	6.98901	7.16283
ILMN_1662578	C1GALT1	7.28737	6.84972	8.17021	8.33126	7.84002	8.45446	8.04812	8.0472	8.64652	8.6448	7.73484	8.69005	8.7485	9.41165	8.12547	8.32835	8.80967	6.70325	7.00561	6.47886	6.82232	6.77295	6.88579	7.43107	7.53608
ILMN_1712389	CKLF	11.3446	11.3219	10.7187	11.016	11.5489	11.0871	11.2796	11.3043	11.3167	10.9374	10.9898	10.8152	11.3405	11.4212	10.9577	11.5775	12.2681	10.0616	9.99334	9.55496	9.43287	9.84066	10.0452	10.3698	10.3798
ILMN_2338921	TRAPPC11	8.91385	8.95263	10.0497	10.0875	9.86417	10.2537	9.75407	10.1686	9.81908	10.0295	10.3481	10.3418	10.0569	9.99259	10.2852	9.90761	9.33638	8.72977	8.4801	8.4758	8.66401	8.50439	8.41231	8.84834	8.70723
ILMN_1695316	SLC39A8	8.37201	8.41494	11.6965	9.60556	10.42	9.35495	8.9637	9.82695	9.77457	9.379	10.0657	9.53282	9.46732	9.41659	8.33878	8.90868	8.17583	8.14009	8.18648	7.98933	8.18677	8.45019	8.07411	7.79677	8.02568
ILMN_2358540	RBMS1	9.01279	7.71905	8.98816	8.17649	7.87658	8.57426	8.49129	7.92305	8.30115	8.10948	9.36698	8.61193	8.08273	9.24272	9.65021	8.61314	7.80154	7.63779	7.32338	7.2404	6.97198	7.18936	7.04877	6.86461	7.45628
ILMN_2400322	DYRK3	8.73914	7.69192	9.19656	7.6748	7.77319	7.18531	7.06922	7.1559	7.30384	7.76378	7.29838	7.68076	8.23698	8.78663	8.52	7.66634	7.54265	6.75882	6.43079	6.54544	6.48017	6.59619	6.74086	6.44288	6.4439
ILMN_2125010	SKAP2	7.73651	7.20399	9.1658	8.98015	8.82815	8.10508	9.56594	9.76095	9.09619	8.89096	10.0449	9.55787	8.77567	7.77121	8.22302	7.83044	9.11845	7.35844	7.4841	7.563	7.62531	7.56774	7.23584	7.31419	7.52379
ILMN_1759184	C19orf48	10.5274	10.4096	9.86534	10.3955	10.3283	10.2218	10.0253	9.8573	10.1269	9.83289	8.66831	9.64911	10.351	9.06563	9.66616	10.1071	11.4937	8.58088	8.59645	8.67878	8.67257	8.55684	8.87479	9.04745	8.98922
ILMN_1667371	SLA	9.71014	9.12129	10.7645	10.8777	9.48105	8.75771	9.21973	9.34597	9.43073	10.1947	9.60914	10.6312	9.56304	9.42557	9.76095	8.74827	10.2633	9.23605	8.22473	8.03629	8.60577	8.14238	8.63519	7.89336	8.54767
ILMN_1801584	CXCR4	9.30301	7.97064	10.1518	7.25731	7.66894	7.66687	7.61819	8.37018	8.12638	8.26636	8.93717	9.0182	7.43107	9.07399	8.59249	8.1067	7.38576	7.2507	6.59317	6.7187	6.74376	7.29854	7.40929	6.83466	7.20293
ILMN_1692754	VMP1	11.6822	10.7912	12.094	11.7659	11.2744	10.9282	10.6965	10.8513	10.5888	10.7568	11.25	11.6224	11.5233	11.4757	12.046	11.843	10.6545	9.98712	9.91626	9.73504	9.87867	9.84896	10.0346	10.3984	10.2135
ILMN_1728262	SAA2	6.93279	6.3508	8.81287	10.3084	6.55325	7.22755	7.15552	6.47906	6.79831	9.33568	6.29207	6.53072	10.3169	8.13809	7.76432	6.33656	6.78009	6.24577	6.26151	6.29018	6.3676	6.1797	6.24523	6.2518	6.18715
ILMN_1696347	CTSC	10.5904	10.1143	11.1489	9.76054	8.95583	8.83505	8.58639	9.11299	8.53866	10.2426	9.33308	10.4425	8.85674	10.2032	8.77826	9.93404	9.49435	8.69253	8.52393	7.86875	7.96637	8.24693	7.90078	8.38153	8.84582
ILMN_1799836	HOXA2	6.78308	7.17571	7.60718	8.7602	9.0114	7.33404	8.71359	7.13169	8.72367	6.96367	7.91095	8.26609	9.4261	6.58411	6.72458	6.67773	8.30556	6.39615	6.59675	6.44451	6.53698	6.36419	6.41993	6.5683	6.59277
ILMN_2402600	GLIS3	10.3766	9.1658	9.35032	9.79089	8.71724	10.1064	8.83563	9.12129	8.35872	10.7514	10.4536	10.4364	9.99775	10.4311	11.1734	8.35985	7.61161	8.84003	8.19843	8.46129	8.675	8.50927	8.16866	8.02607	7.60718
ILMN_1661197	CLCF1	8.57491	7.102	10.0998	8.58315	7.52653	7.27917	6.84959	7.08019	7.10398	7.21721	7.4107	8.29037	8.79671	7.36762	8.45108	8.69117	7.09305	6.54406	6.52569	6.81047	6.49421	6.54386	6.63273	6.51402	6.53242
ILMN_1652913	EZH2	7.1956	7.82952	7.32238	7.44789	7.58147	8.096	8.30605	7.51386	8.25127	7.39628	7.48392	7.71666	7.48944	8.03967	6.62473	7.32918	9.38672	6.37314	6.481	6.40918	6.43685	6.25688	6.63351	6.39684	6.43255
ILMN_2294751	ASCC3	7.2026	7.21195	8.25411	7.93475	7.64828	8.54287	8.24693	8.62354	8.44056	8.07998	7.8593	8.2595	8.21273	7.87316	9.10499	8.44238	7.7338	6.74397	6.91596	6.6485	7.04103	6.62787	6.67804	7.12141	6.78833
ILMN_1656691	FBXO4	9.10558	8.75771	8.49481	8.43593	9.65341	8.495	8.47143	8.68322	8.80053	8.62682	8.59587	8.69253	9.3272	9.60303	8.76072	9.19971	9.12317	7.69597	7.66258	7.49967	7.43833	7.41791	7.4795	7.71828	7.84435
ILMN_1705297	MYBPH	8.72307	6.75994	8.34043	7.78802	7.39442	7.27585	6.59635	8.92163	6.73832	6.93611	9.44596	6.62267	9.98673	10.4036	8.98448	6.43845	6.82939	6.64231	6.66079	6.45651	6.54749	6.65919	6.70423	6.5993	6.66278
ILMN_1771903	NUP37	10.3001	9.89627	9.84181	9.5942	10.3762	9.73305	9.85012	9.9666	9.70027	9.77425	9.8718	9.62471	9.98333	10.0991	9.86952	9.84713	10.3092	8.57793	8.72182	8.54719	8.50279	8.4758	8.69186	8.86415	8.77184
ILMN_1723846	METTL21B	9.83776	9.56361	10.1017	10.2233	9.04622	9.77457	9.34634	8.67611	10.2315	9.4039	10.9323	10.1952	10.2028	9.46371	10.013	8.74193	8.46219	8.31699	8.58785	8.23862	8.0467	8.3653	8.28117	8.50353	8.74392
ILMN_1751789	HNMT	8.41003	7.94771	9.02207	8.95292	9.04358	7.74454	7.52777	8.63543	7.73856	8.27709	8.70211	9.0296	8.9662	8.17276	9.63832	8.13757	9.06539	7.40849	7.53519	7.16421	7.24006	7.11655	7.39154	7.2074	6.9871
ILMN_1790577	SLC35F2	8.47336	7.56373	9.54285	8.14309	8.88797	8.53911	8.4649	8.60333	8.02244	8.28626	8.39522	8.39782	8.60528	8.8724	9.05315	8.89494	8.01166	7.30513	7.37078	7.34979	7.03781	7.28297	7.22588	7.29329	7.0663
ILMN_1684045	CDCA4	8.30052	7.67976	8.43849	8.62766	8.14238	7.96637	8.16215	7.88524	8.16215	7.7747	7.96252	8.00822	7.89378	8.01741	8.0897	7.83984	9.87692	6.95633	6.91816	6.92634	6.90125	6.85211	6.76295	6.73173	7.09593
ILMN_1696521	EGFR	11.503	6.68593	7.35883	6.91015	9.26253	9.52893	9.75935	6.84877	8.45019	7.10252	8.1362	6.70836	8.959	6.88303	9.45831	6.65979	6.74706	6.77185	6.76933	6.75452	6.78161	6.94214	6.71075	6.77961	6.76064
ILMN_1740903	C7orf49	9.20706	8.01712	9.09847	9.03189	9.28899	8.52554	8.90782	8.73514	9.51934	8.87873	8.03989	9.00266	9.55635	8.45226	8.60832	8.22186	9.58481	7.83507	7.60598	7.40779	7.33013	7.41608	7.52019	7.81887	7.79034
ILMN_2335718	HNRNPAB	10.7704	10.3837	10.1739	9.93515	10.58	10.2032	10.3332	9.79154	10.3712	10.1113	10.5971	9.9068	10.1934	10.1938	9.65954	9.98543	10.8562	8.90327	8.86013	8.64029	8.90046	8.84814	8.88819	9.3035	9.3793
ILMN_1653292	PFKFB4	10.2036	10.9942	11.1682	11.5052	10.0896	10.4042	9.47067	10.0469	10.1104	10.1668	10.8583	10.7445	10.5391	11.3149	11.2627	9.29487	9.88949	9.3241	9.322	8.94931	8.86357	9.04899	9.05049	9.68419	9.37601
ILMN_1720241	TRIP12	9.5499	9.419	10.9235	10.436	10.5945	10.658	10.9419	10.6065	10.7061	10.4798	10.6082	10.7379	10.6092	10.7502	10.6682	10.4657	9.89742	9.27156	9.30183	8.93252	9.05076	9.01797	9.08943	9.59619	9.35806
ILMN_2077550	RACGAP1	8.82667	9.89459	8.43296	8.73284	8.96777	9.00716	9.37317	8.76528	9.52154	8.4068	8.77274	8.6224	8.59027	9.10579	8.02999	8.64377	10.3607	7.68898	7.8423	7.63018	7.51905	7.32682	7.55622	8.03063	7.79347
ILMN_2413650	STIL	8.48058	9.12584	8.10269	8.57984	8.32881	9.1477	9.04387	9.15403	8.97364	8.27207	8.67191	8.23038	8.44379	9.39915	8.03827	7.83653	9.82829	7.43184	7.36167	7.33067	7.48892	7.4102	7.28432	7.60173	7.41408
ILMN_1739050	PIPOX	8.40375	6.40607	8.19334	6.97156	9.19094	8.71385	8.31164	9.49623	9.28482	7.67118	7.80324	6.57313	8.53358	8.06533	7.51245	6.9543	6.82078	6.82565	6.73673	6.91469	6.65669	6.65122	6.67596	6.59124	6.27096
ILMN_2063500	IFT52	8.08383	8.44939	8.30319	8.03361	8.82584	8.47695	8.80523	8.44356	9.28183	8.85542	8.51321	8.91144	9.05678	9.16884	9.12823	9.32305	9.62646	7.48496	7.53498	7.40257	7.35456	7.39556	7.51871	7.72749	7.69497
ILMN_2367428	FAM96A	9.20523	9.10131	9.81126	9.49975	10.0493	9.47375	9.66651	9.91064	9.86042	9.66333	9.76238	9.1379	9.89063	9.73411	9.90714	10.1002	10.2873	8.41896	8.59924	8.30759	8.1489	8.30511	8.29761	8.85542	8.61023
ILMN_1796179	HIST1H2BK	10.9099	9.53126	10.418	11.7638	10.6811	10.5817	11.5393	10.5368	11.4278	10.4644	12.0249	10.5992	10.5773	11.8723	10.763	10.2237	10.8203	9.86134	9.50875	9.34694	9.51859	9.44739	10.0371	9.48305	9.60275
ILMN_1666269	CTSZ	9.9602	7.53319	10.256	10.1485	9.77196	8.08338	7.3511	7.73924	7.67198	9.32002	8.48702	8.94137	8.63903	8.00553	8.80623	8.5119	9.65052	7.92886	7.6581	7.08115	7.30301	7.55642	7.11799	7.5534	7.73404
ILMN_1755303	ZNF217	9.16165	8.02542	9.5815	7.88987	8.68322	9.00242	9.20706	8.89118	8.92936	9.33854	9.79861	9.54945	8.92571	9.57261	9.12723	8.63046	7.22588	7.92948	7.70683	7.37601	7.31969	7.84247	7.17252	7.74378	8.10141
ILMN_2396982	BCL2L12	9.90095	8.28034	9.71193	9.0021	9.39856	9.06838	8.87873	9.34185	8.66115	9.21139	8.54691	8.7656	8.7455	8.87434	9.31766	8.16261	8.11151	7.62567	7.80383	7.53592	7.57862	7.69597	7.49244	7.92305	7.75241
ILMN_1656486	DNAJC10	7.38947	7.26835	8.05739	7.32612	8.27091	8.67657	8.43058	8.47475	7.75206	8.09897	8.48872	8.2431	7.89125	8.38839	8.60446	8.12414	7.17366	7.10958	6.81458	6.53276	6.77139	6.5804	6.5677	6.99609	6.83046
ILMN_3237511	C4orf47	7.79599	7.92326	8.22149	7.86522	7.72212	7.62389	7.17991	7.56348	7.13888	7.64568	7.96033	8.40313	8.32312	9.43049	8.29958	7.26786	6.94868	6.72951	6.56041	6.49543	6.54483	6.52905	6.54501	6.62755	6.61139
ILMN_2109156	RANBP1	10.9431	11.3644	11.231	11.293	11.8534	11.4757	11.8405	11.4232	11.781	10.4662	10.7316	11.1838	11.6435	11.2718	11.4247	11.4957	12.5472	10.1384	10.0829	10.0597	10.1213	10.1039	10.2838	10.2198	10.1787
ILMN_1721113	HLA-C	9.44038	8.35889	8.76419	9.10412	8.8119	8.34334	8.0815	8.365	9.32871	7.92994	9.10927	9.12482	8.38339	9.81167	8.07451	8.11769	7.6144	7.73706	7.30992	7.2249	7.51336	7.15328	7.4083	7.36526	7.2624
ILMN_1714756	YIPF5	7.12957	7.36777	7.7241	8.40036	8.35647	8.51093	8.26334	8.16282	8.47117	8.12414	8.92673	8.61458	8.75962	8.97629	9.28183	8.90606	8.42254	6.92851	7.24498	7.05287	7.24441	7.07963	6.9666	7.1924	7.21101
ILMN_2384158	CNGA3	6.81101	7.635	7.52143	6.53848	7.87138	9.02309	8.92551	7.86324	8.46514	8.97321	7.04851	6.76741	8.20522	7.29298	8.42569	8.27897	6.65755	6.57009	6.52178	6.62926	6.54404	6.41997	6.46276	6.55366	6.47003
ILMN_1790891	CKAP4	10.4735	10.2334	10.8507	10.2757	10.4735	10.1603	10.0867	9.247	10.5213	10.0411	10.5496	9.85012	9.96333	9.49257	10.1971	9.79902	9.8758	8.73362	8.63495	9.24065	9.15437	8.98382	9.01567	8.59073	8.54849
ILMN_1765019	SACM1L	8.46932	8.3035	9.12631	9.65891	8.94851	9.87768	9.94765	9.67994	9.39437	9.83201	9.62241	9.93634	9.69075	9.85406	10.3327	9.22272	9.00313	8.29481	8.03629	8.22421	8.39981	7.97223	8.09233	8.3886	8.23318
ILMN_1660840	DESI2	10.3785	10.6826	10.2454	9.84139	10.208	10.5777	9.59725	10.4725	10.296	9.98543	10.1323	10.1777	10.0916	10.3683	10.1013	10.2075	9.95327	9.03834	9.05517	8.88418	8.87061	8.91174	8.69371	9.02692	9.00582
ILMN_1735499	DCBLD2	10.4617	9.69234	11.7566	10.0216	8.97655	9.47339	8.74627	9.15437	8.13641	10.1832	10.8837	9.47826	8.76171	10.0863	10.2135	11.0284	9.45998	8.38519	8.53611	8.57647	8.88111	8.58226	8.27402	8.51388	8.53632
ILMN_2202637	CRY1	9.11957	9.16603	9.11987	9.45937	9.44506	10.2339	10.0411	8.97068	10.3758	9.63095	10.0431	10.6037	9.93744	9.88561	10.883	9.87692	8.8256	8.62284	8.5291	8.19213	8.21177	8.62122	8.19314	8.85288	8.64275
ILMN_2041190	F2RL1	6.68188	7.01469	8.04908	7.32863	7.51296	7.2063	7.88328	7.94012	8.78745	8.48449	8.55061	7.01438	7.19791	6.87591	7.92655	9.89063	8.25821	6.75172	6.52679	6.60459	6.53082	6.44747	6.41445	6.52968	6.52724
ILMN_1685916	KIF2C	8.00704	8.55938	7.94185	8.03759	7.75347	7.87822	8.37584	7.74627	8.11743	7.29376	7.59934	7.12768	7.54615	8.05739	7.12297	7.17964	9.21076	6.60282	6.59346	6.67596	6.60201	6.54538	6.63918	6.59888	6.52444
ILMN_1804851	MRPS17	10.3424	9.66193	10.92	9.9119	10.5099	9.77796	10.4221	9.77836	10.0925	9.28482	9.74299	9.96254	10.3762	10.5047	10.7847	10.0077	11.0864	8.60973	8.91674	9.02101	9.07829	8.74118	9.40238	8.93717	8.72714
ILMN_2157240	MNS1	8.90292	9.6846	8.2814	9.09154	8.31191	8.61223	9.22242	8.91856	7.304	8.0509	8.64652	8.34286	9.58697	11.5497	9.24272	8.47926	10.1455	7.85514	7.57295	7.47013	7.72109	7.63802	7.51019	7.98203	7.90057
ILMN_1751589	NUDCD2	8.66714	8.63259	9.08871	8.93274	10.0867	9.57689	9.76645	9.75297	10.2024	9.64695	9.91741	9.29487	9.94159	10.1442	9.83957	9.71349	10.1841	8.39832	8.44552	7.9433	7.76008	8.2747	8.2654	8.83812	8.9123
ILMN_1755419	EIF1AX	7.36636	7.16409	7.89107	8.05503	7.89903	8.64408	8.74758	8.70462	7.93388	8.70535	8.86704	8.77131	8.4267	7.9945	8.83532	8.53167	7.88463	7.01522	7.0235	7.04604	6.83466	6.93696	6.99618	7.20513	6.97775
ILMN_1699978	TMEM255A	7.94966	9.08943	7.34062	8.10923	8.11014	8.87677	8.50439	8.47619	8.44301	9.98673	10.0644	8.8965	8.90868	8.64051	8.81832	8.50744	6.90688	7.72369	7.46848	7.23488	7.37108	7.23822	6.87757	7.24978	7.32362
ILMN_1708016	FAM210B	8.94295	8.32006	8.77775	8.89938	9.14428	8.78022	9.24316	9.14403	9.44403	9.2597	9.60946	9.38967	9.40821	9.54253	9.86829	9.73075	9.88086	7.91293	7.98694	8.00625	8.03784	8.13191	8.09729	7.96144	7.89649
ILMN_1699574	NRP1	11.8216	9.77121	11.195	9.67058	9.27644	10.6769	9.28124	10.1039	9.29716	10.6591	10.7156	10.3113	9.21648	10.918	9.37002	9.23546	8.3781	8.98844	8.94537	9.14211	8.94295	9.13186	8.18194	8.1489	8.43849
ILMN_1781039	VPS26A	6.90812	6.81698	7.83368	7.83417	7.87511	8.27565	8.2129	8.20929	8.28626	8.44101	8.26028	8.18241	8.02875	8.19277	8.53096	8.58815	7.78124	6.65963	6.96359	6.67962	6.76168	6.74498	6.81908	6.68776	6.77585
ILMN_1781943	FAM83D	8.45366	9.42924	7.79347	7.14282	7.62047	8.60863	8.19736	7.78599	8.83188	8.05621	8.08909	7.20686	7.64895	9.00313	7.46589	7.55582	9.17976	6.87934	6.76152	6.73491	6.58548	6.56261	6.85412	6.85749	7.71015
ILMN_2103107	ADAMDEC1	10.4555	7.43755	6.87739	7.59464	7.08446	6.87223	6.76054	7.01964	6.82825	9.39509	9.34277	7.40433	7.04783	6.59317	6.49023	6.64265	8.88281	6.36948	6.32152	6.36171	6.31498	6.29582	6.29518	6.21544	6.37775
ILMN_1792712	C4orf46	7.46781	7.67704	7.64685	7.46334	7.63421	8.26713	8.1998	8.06644	8.10948	7.75509	7.89088	8.05779	7.936	8.02791	8.16148	7.57491	8.57674	6.60156	6.67003	6.63328	6.54259	6.53149	6.53831	7.11398	6.64253
ILMN_1707286	PLBD1	9.89063	8.46356	9.05445	8.34598	9.78253	8.56391	7.9949	8.81129	8.69138	9.6846	9.42827	9.76352	8.46288	8.96259	7.95829	8.10771	8.57602	7.67943	7.47114	7.21807	7.75916	7.75051	7.84854	7.60084	7.49131
ILMN_1700337	TROAP	7.94289	8.63939	7.71253	8.41231	7.48807	8.0815	8.27946	7.46391	7.93219	7.55255	7.59291	7.31148	7.32011	7.52048	6.90873	7.37041	8.82584	6.51421	6.58867	6.5043	6.5241	6.57958	6.4615	6.61613	6.47848
ILMN_3243744	EAPP	8.3255	7.85716	9.43629	8.8581	9.61321	9.40528	9.63164	9.61127	9.31317	9.49853	9.95421	9.77717	9.11525	9.2351	9.83776	10.0233	9.97602	8.05448	8.17535	8.04864	8.01377	8.12971	8.20245	8.25974	8.14842
ILMN_2232430	NMD3	10.0043	9.84781	10.2537	9.39509	9.63765	10.5847	10.2357	10.4373	10.18	10.6953	10.5385	10.3246	10.4108	10.5884	10.9748	10.7865	9.81649	9.22456	8.94851	8.98193	9.00969	9.02528	8.85846	9.18506	8.9887
ILMN_2222991	ETF1	8.0794	8.01674	9.36107	8.65299	9.14712	9.11379	9.02207	8.91984	9.12552	8.69818	8.99501	9.07898	9.22579	9.08595	9.31202	9.01947	9.08659	7.71953	7.63645	7.48878	7.78935	7.72016	7.52125	7.86448	7.77021
ILMN_1803819	IQGAP1	9.9041	8.97273	10.5904	9.72858	9.65315	10.2847	9.89506	9.98543	9.14822	10.5955	10.4596	9.61094	9.82273	9.97124	9.99259	9.08516	8.75292	8.51066	8.83864	8.03944	8.17414	8.20245	8.23958	9.19713	9.13846
ILMN_1768176	PBDC1	10.7716	9.65192	9.82109	9.96207	10.0342	9.7562	9.99298	9.76018	9.89658	9.91772	9.797	10.0678	10.3295	10.4221	10.208	10.2787	10.475	8.89972	8.69524	8.84402	8.71976	8.77718	8.84229	8.8581	8.91458
ILMN_1796094	CD36	7.89312	7.71196	6.80425	7.65424	8.27135	8.33527	6.9375	9.37096	7.18626	7.99773	7.34821	8.66456	6.74685	9.44669	7.2015	7.6911	8.37689	6.63767	6.76991	6.50609	6.39014	6.88451	6.49955	6.72458	6.49412
ILMN_3251672	DSG2	9.07615	7.05079	8.69734	8.03437	6.47922	9.04867	6.41602	7.56704	6.4737	8.4267	6.47836	8.38519	6.67542	9.03526	9.36134	7.46534	7.55276	6.58393	6.35153	6.39075	6.48062	6.5217	7.05828	6.39645	6.48037
ILMN_1696708	C14orf166	10.2923	9.62854	10.5353	10.335	10.6694	10.5677	10.9225	10.8537	10.8975	10.5761	10.8629	10.9394	10.5191	10.7253	11.0699	11.1943	11.6665	9.51934	9.44773	9.29634	9.2677	9.39152	9.52485	9.68185	9.68348
ILMN_1781001	SOCS3	7.4995	8.02836	9.53524	9.00614	9.24214	7.41523	7.54118	7.70146	7.01787	7.61203	8.22536	9.19933	8.43296	8.02894	7.86964	7.91244	7.10188	6.66022	6.56206	6.6584	7.05059	6.87852	7.27001	6.85527	6.76037
ILMN_1716026	ARMCX6	8.87624	8.82292	7.98694	7.89232	8.34172	8.35028	8.59924	8.47271	9.0162	9.45804	8.33466	8.40375	8.50044	8.4946	8.479	8.81287	8.28396	7.54089	7.24656	7.24612	6.97292	7.2824	7.09858	7.34294	7.61607
ILMN_2059294	RTCA	8.98955	8.62328	9.83582	9.03325	9.46816	9.3803	9.34107	9.85493	9.40763	9.23926	9.23059	9.43101	9.80889	9.68185	10.0991	10.1976	9.65676	8.48539	8.30913	8.18477	8.28117	8.33507	8.21875	8.12929	8.00647
ILMN_1655261	ERP27	7.56594	6.96158	7.40354	7.87822	8.12993	8.45612	7.22224	8.20351	6.91906	7.38534	8.01637	9.93404	7.38518	7.73573	8.52966	8.19123	7.12543	6.66829	6.50068	6.45002	6.50619	6.51381	6.61723	6.71003	6.69668
ILMN_1662917	LMO1	6.6745	9.69493	6.30038	8.36352	10.3303	7.50197	7.78451	7.43574	8.62122	6.68582	8.01456	7.08781	8.82292	6.81101	7.06394	7.13718	8.26177	6.56156	6.59502	6.70536	6.54206	6.50946	6.50654	6.40065	6.63142
ILMN_2213558	TMED10P1	10.9704	10.3626	11.3149	11.7069	11.1829	11.9979	11.8	11.5405	12.0593	11.4852	11.409	11.8027	11.2128	11.7695	11.9955	12.1028	11.0468	10.5232	10.2983	9.84357	9.67021	9.89506	10.175	10.9483	10.8257
ILMN_1689037	LIPG	9.38873	7.66814	10.2877	7.02424	7.26112	8.76965	7.5703	7.99346	9.02333	7.6455	7.24455	6.97438	7.13431	8.10399	7.35928	6.74426	7.15814	6.39653	7.0858	6.50991	6.45702	6.5951	6.49578	6.60919	6.66243
ILMN_1796642	NCF2	7.64828	7.40665	10.1824	8.82865	8.46241	7.61203	7.58186	8.39655	7.60469	8.73493	8.16892	8.74118	7.95473	8.09407	8.71332	7.58571	8.09337	7.15004	6.7752	6.69653	6.94121	7.21635	7.1196	7.2044	6.76157
ILMN_2172174	PNP	9.54127	8.983	9.80593	9.76095	9.99669	9.13545	9.43196	9.98371	9.51647	9.17976	9.07399	8.83563	9.45998	9.54839	9.83445	9.55315	10.1812	8.32169	8.16413	7.95172	8.3172	8.5398	8.60779	7.96795	8.35341
ILMN_1657790	SRSF11	6.84754	6.8187	8.16054	8.0444	7.65102	8.43426	8.46312	8.46704	7.97823	8.08365	8.28323	8.43902	7.94519	8.35889	8.41822	7.45628	7.7962	6.75927	6.93557	6.71829	6.78981	6.50567	6.64557	6.90699	6.64585
ILMN_1767556	C10orf10	9.71899	9.11436	11.25	10.5615	11.7313	9.12161	9.30672	9.43287	9.65472	9.45482	11.4533	9.37997	10.0912	8.72104	9.52394	9.56223	8.2847	8.7931	8.7157	7.92948	8.30759	9.31766	8.82795	8.18955	8.28437
ILMN_2170595	RRM2B	7.00017	7.13238	7.68516	8.20461	7.88307	8.22165	8.49413	8.54793	7.59657	7.89402	7.72033	8.25588	8.50647	7.82915	8.19391	8.62099	7.33882	6.68829	6.61601	6.64736	6.64317	6.7652	6.57667	6.8341	6.89476
ILMN_1721580	TBX15	8.81312	8.17769	7.90013	7.65463	8.33101	7.79072	7.43879	7.26012	8.37608	7.41947	8.22447	8.11198	7.74199	7.21865	7.69314	6.85584	7.29918	6.48636	6.5663	6.43514	6.74731	6.47059	6.67659	6.51506	6.44285
ILMN_1711470	UBE2T	9.04115	9.90639	8.42876	8.67657	9.03139	8.97421	9.24162	9.16961	9.78218	8.27729	8.79486	8.23883	9.07829	9.77091	7.61531	8.78917	11.9321	7.7287	7.49492	8.3681	8.2691	7.90281	8.11303	7.60758	7.41934
ILMN_1758658	FADD	9.21076	8.87348	9.47976	9.49435	9.64411	9.22814	9.05742	9.3241	9.54461	9.58284	8.817	9.19129	9.52237	9.10558	9.35968	9.44638	9.78909	8.15607	8.20326	8.06165	8.01552	7.86898	8.01787	8.28088	8.14694
ILMN_1685781	GON7	9.29005	8.46219	9.13132	8.52604	9.33966	9.05651	9.24032	9.62182	9.09875	9.00969	8.59125	9.20571	9.99489	10.2329	9.22672	9.88788	10.2178	8.01278	7.96298	8.14497	8.04812	8.1886	8.25283	7.77141	8.12029
ILMN_1729563	UGDH	9.17287	9.94129	9.68786	9.3852	9.24789	9.28247	9.29751	9.00645	9.19688	9.12398	9.83201	9.87907	9.8545	9.19396	10.2625	9.60204	8.97345	8.53961	8.41074	8.05324	8.01354	8.19542	8.09337	8.19526	8.32272
ILMN_2081813	PCSK1	9.00525	7.09366	9.91808	9.4519	6.60113	9.03019	7.95172	7.0618	7.84932	8.35713	10.5857	11.2831	7.96597	9.98406	10.0444	10.4221	9.38708	7.64879	6.77809	7.91634	8.6013	8.37689	7.60659	7.31449	7.37814
ILMN_1712046	CPXM1	7.92481	9.60381	8.88867	9.24496	7.96732	8.73914	9.40114	8.06333	9.07489	8.23771	9.52262	8.07411	7.71905	9.05963	8.42325	7.96522	9.14594	7.58963	7.59682	6.95771	6.84747	7.15056	7.90816	7.81826	7.43107
ILMN_1720526	CENPN	9.4676	9.36407	9.00692	8.42087	9.28785	8.99475	9.24761	8.61936	8.51267	8.53075	8.44758	7.66294	8.96924	8.59751	8.49631	8.59851	10.8837	7.36678	7.62772	7.09376	7.45992	7.57674	7.99013	8.20183	7.89479
ILMN_1777139	MAK16	9.12398	9.22214	9.48195	9.3064	9.01599	9.6846	9.82792	9.99298	9.57668	9.05188	9.15017	10.0444	10.0199	9.52296	9.91666	9.8007	9.75175	8.22186	8.25501	8.16757	8.15102	8.33031	8.28969	8.48774	8.66613
ILMN_3239213	PIRT	6.37241	8.21201	6.55486	8.27486	8.00625	8.43685	8.58663	8.0674	8.40442	8.52706	9.03726	6.96059	8.04231	9.7923	9.27428	6.89697	9.30415	8.03176	6.78553	7.07707	7.0019	6.44207	6.66014	6.92145	6.48124
ILMN_1755811	FBXO4	7.37751	7.16269	7.4414	7.20137	8.25172	7.84906	7.60619	7.75223	8.07587	7.95092	7.80836	7.74437	8.31276	8.44029	7.92559	8.2585	8.02266	6.57768	6.65148	6.63499	6.53063	6.55256	6.65695	6.64665	6.53644
ILMN_1683023	PDGFC	9.02528	9.31699	9.90574	8.50439	9.78769	9.6157	9.5642	9.45294	9.71527	8.18136	9.47734	9.3908	9.42265	8.95583	9.85793	10.4499	7.83099	8.18879	8.10565	8.21769	8.17963	8.18155	7.9329	7.83253	8.04549
ILMN_1750324	IGFBP5	13.6233	13.5605	13.4374	12.6643	12.6112	13.8829	12.7851	12.2508	13.1788	13.1069	13.3491	13.3132	13.0225	13.1015	12.7379	12.4921	12.0818	12.2935	11.781	11.9403	11.8257	11.463	11.619	11.9967	11.296
ILMN_2396444	CD14	13.371	13.191	13.5961	13.7473	13.1015	12.802	12.4014	12.7896	12.1271	13.4663	13.3172	13.6543	13.224	12.9977	12.733	12.3396	12.3379	11.7769	12.2867	11.6321	11.5999	11.7211	11.6009	11.407	12.196
ILMN_2075440	PDIA3P1	8.56775	9.20544	9.4537	8.71095	8.81864	10.0477	10.0054	10.0163	9.53908	10.0246	10.8942	10.165	10.2259	10.6253	8.86884	9.93073	8.5422	8.36577	8.47336	8.33984	8.32169	8.34125	8.11364	8.68173	8.49884
ILMN_1769433	IQGAP2	8.52501	6.88687	7.5306	7.14611	7.98593	7.69718	8.01808	7.93815	7.19848	7.79741	8.39757	7.26468	7.51589	7.84085	7.70806	7.92391	8.0647	6.68079	6.39482	6.32344	6.51846	6.62995	6.53751	6.45808	6.44999
ILMN_1790230	ZNF181	7.15277	7.31148	8.27565	7.33562	8.27652	8.63194	9.02937	8.5502	7.4222	8.25974	8.00404	8.53023	8.35843	7.89378	8.50025	8.12666	7.57906	6.91015	6.68547	6.7405	6.63677	6.71407	6.80899	7.15941	7.07296
ILMN_1680223	PNPLA8	8.55707	8.72767	9.85656	9.89506	9.65987	9.80847	10.1451	9.85157	10.2808	9.71608	9.02456	10.4204	10.2794	9.91591	10.1911	9.81126	9.25868	8.96091	8.27921	8.43902	8.61295	8.52738	8.35911	8.4066	8.40082
ILMN_1780667	POC1A	9.13569	9.80473	8.77672	9.44072	8.89151	9.27617	9.41659	8.90211	9.40821	8.76233	8.53382	8.25532	8.79614	9.38429	8.42494	8.1936	10.6246	7.57952	7.61457	8.07048	7.89903	7.7607	8.26757	7.71161	7.73651
ILMN_1708743	NT5DC2	7.81624	8.63543	8.219	9.18449	8.95823	8.01126	7.99257	7.64003	9.1959	7.93177	7.29823	7.80324	8.11129	8.60779	6.73513	8.85696	10.6086	7.01268	6.93823	7.21158	6.99511	7.07056	7.12709	7.11713	7.32534
ILMN_2373266	SREK1	8.49011	8.49968	8.98898	8.9374	8.38482	9.40199	9.4883	9.24406	8.42158	8.75801	9.42038	8.92673	9.22814	9.75837	9.56029	9.03667	8.14747	7.71905	7.85133	7.29925	7.78713	7.78404	7.39029	8.10808	8.0764
ILMN_2157957	GTF2H1	6.6169	6.76338	7.99468	7.97488	7.73189	8.25683	8.02517	8.13714	7.69821	7.76727	7.44476	7.79288	7.91034	7.68316	8.77497	7.8738	7.99198	6.68323	6.63373	6.54717	6.49058	6.6098	6.61001	6.44995	6.46185
ILMN_1738938	TIMM8B	7.94069	8.19883	8.65739	8.84767	9.56908	8.41545	8.73362	8.68919	8.90667	8.66771	7.94052	8.46054	9.09064	8.31113	9.21942	8.99214	9.80847	7.54193	7.45646	7.4433	7.49002	7.48113	7.79034	7.27793	7.54935
ILMN_1798654	MCM6	11.2968	11.6955	10.296	11.1812	10.6549	10.9166	11.1261	10.7818	10.9661	11.0576	11.1261	10.7225	10.7847	11.8	9.85927	10.766	11.8345	9.71608	9.76536	9.92858	9.72583	9.74773	9.68382	9.88016	9.67487
ILMN_2206746	BGN	12.9666	12.5189	12.5928	12.577	12.0537	12.505	12.447	12.7301	12.1948	12.6961	12.995	13.3019	11.7303	12.5032	12.8674	11.847	11.2223	12.0702	11.1602	11.0509	11.1705	11.0629	11.22	11.1549	10.9437
ILMN_1679382	CCT2	10.7877	13.8039	11.1889	10.3837	11.1628	10.8474	11.3474	13.9724	10.8643	10.4453	11.1705	10.7428	10.731	10.4544	11.1682	11.3314	11.3074	10.1222	10.0066	10.1893	10.1113	10.0123	10.0358	9.90714	10.0342
ILMN_1701875	ZYX	10.9489	10.5271	11.8356	11.1758	10.6607	11.4946	11.8379	10.2859	11.395	10.8757	10.8663	10.6819	10.7759	10.1013	10.7698	10.9	10.2508	9.78624	9.52747	9.63192	10.0472	9.7957	9.54736	9.5139	9.59993
ILMN_1736939	UGCG	9.41023	8.33147	10.7825	10.0123	9.76715	9.62976	9.44009	9.21813	8.41147	9.93559	10.9437	9.64114	9.95327	9.10199	9.67525	9.38338	8.78581	8.36862	8.05263	8.49951	8.44666	8.42139	8.49172	8.08667	8.27819
ILMN_2107068	HOXA2	6.49419	7.03	7.35155	8.396	8.39757	7.25905	8.77567	7.37575	8.47788	7.05661	8.11703	8.03923	9.22148	6.42238	6.58869	6.34553	7.75324	6.32306	6.45755	6.35812	6.36795	6.39521	6.4245	6.36303	6.28617
ILMN_1754272	GINS3	8.80383	9.3045	8.52762	8.57371	8.76202	8.80573	8.88144	8.82697	8.51122	8.90357	8.65555	8.74948	8.60377	8.80383	8.38993	8.23808	9.82139	7.98759	7.36606	7.37898	7.22139	7.3576	7.38338	7.83748	7.88966
ILMN_2358457	ATF4	7.95556	7.89423	9.29956	8.63873	9.20858	8.44029	8.57269	8.27946	8.92021	7.88688	8.16413	9.04778	9.29487	8.20115	9.05711	8.47271	9.09932	7.48681	7.49091	7.13253	7.35351	7.20383	7.30976	7.49259	7.67569
ILMN_1740291	POLQ	8.50692	8.8024	7.68076	8.04209	7.28449	8.25821	8.37407	8.08645	7.42299	7.45706	7.51962	7.43712	7.48807	8.39062	7.46237	6.86922	8.35028	6.77139	6.4343	6.6111	6.69235	6.75794	6.66267	6.54636	6.55633
ILMN_1658695	NUF2	7.30841	7.77352	7.79133	7.5194	7.27001	8.0794	8.55656	8.21369	7.43906	7.28933	7.57145	7.55996	7.67923	8.46636	7.41084	7.57108	8.88037	6.58472	6.50684	6.57456	6.59584	6.57828	6.40538	6.65245	6.64115
ILMN_1730906	FILIP1L	9.47976	8.73332	9.16758	7.8593	7.84986	8.59721	8.54127	9.07205	7.4333	9.00937	8.67525	9.27345	8.40559	9.02396	8.38626	8.19213	8.80883	7.73689	7.2705	6.97324	7.91383	7.29991	7.73674	7.05438	7.20251
ILMN_2366790	DDX52	9.33402	8.82051	9.21076	9.23575	8.73493	9.27844	9.43315	9.89846	9.3003	8.8409	8.7381	9.3035	9.30821	9.17449	9.98202	8.98561	9.42585	8.09055	8.24496	7.79885	7.76378	7.88925	8.10181	8.28553	7.95908
ILMN_1655821	CAPG	7.77729	7.23143	9.2295	9.30958	8.89391	7.7157	7.57013	7.88129	8.95977	8.69859	7.83468	7.97246	8.37279	8.49434	7.29614	7.89032	9.02456	7.06368	6.97324	6.84996	7.15328	7.00703	6.86891	7.03816	7.25396
ILMN_1691436	BLVRA	10.5165	10.1515	10.5063	10.6408	10.2075	10.4345	10.715	10.4325	11.0214	10.2259	10.2772	10.8283	11.1749	10.891	10.666	10.6328	11.5786	9.44152	9.35781	9.70446	9.57046	9.49225	9.66678	9.14464	9.00833
ILMN_2367681	SPAG1	6.90435	6.35289	8.13074	7.79115	7.66754	7.55899	7.46534	7.72091	7.53537	8.26776	8.03689	7.64722	8.54457	8.83402	8.44448	7.06211	7.522	6.52116	6.47823	6.56201	6.64857	6.48234	6.64751	6.30803	6.48601
ILMN_1659913	ISG20	10.1543	8.74927	10.2625	11.1838	9.80213	9.46783	9.247	9.65698	9.49314	9.13717	9.75873	9.83051	9.83168	10.106	11.2177	9.97963	9.93251	8.01637	9.02563	7.94538	8.25042	8.93611	8.66401	9.20791	9.18506
ILMN_2367113	CASP6	7.99663	7.47693	7.7008	7.47474	8.36201	7.99935	8.16122	7.96928	8.24517	8.52154	7.81695	8.36862	8.51919	8.29458	7.96408	8.34268	7.91399	6.9666	7.12085	6.73504	6.7117	6.7114	6.64564	6.93077	6.97355
ILMN_1807969	SNCAIP	8.59874	9.56304	9.67278	9.69234	9.92266	10.5115	9.78416	10.1437	9.89232	10.2334	10.4617	8.84613	9.58797	12.046	10.3173	9.43698	9.53766	9.16493	8.572	9.08348	8.88468	8.7312	8.68461	8.35819	7.96252
ILMN_1799139	PLOD2	7.42825	8.8844	9.04358	7.00148	7.13848	8.29642	7.01075	7.61661	7.73323	7.34009	8.45759	8.46414	7.50533	8.74352	8.43757	7.86522	6.38912	6.82209	6.4302	6.72126	6.9655	6.6917	6.47049	6.47197	6.44868
ILMN_1674985	TMEM51	10.5314	10.2386	10.0148	10.2343	9.71527	10.4689	10.8319	10.4735	10.3386	10.1017	9.83865	9.44038	10.0419	9.89698	10.0358	9.52394	10.3611	9.05651	9.17795	8.88037	8.64734	9.19821	8.7863	8.60577	8.89696
ILMN_1716342	VPS50	7.35276	7.33055	8.41027	8.26609	8.18413	8.83123	9.21112	9.09436	7.83964	8.18109	8.23746	9.04622	8.64075	8.66093	8.79486	8.56434	8.36118	7.1944	6.96521	7.30742	7.29022	7.14947	6.99772	7.29162	7.37078
ILMN_1771149	MRPL19	8.57371	8.47311	8.95848	8.63014	9.65021	9.62748	9.64471	9.93855	9.27503	9.23811	9.05315	9.12074	9.55696	9.84024	10.2761	9.89302	9.57229	8.03223	8.02029	8.01433	8.11591	8.04169	8.08478	8.63139	8.31023
ILMN_1747744	LHFPL2	10.0863	9.55603	10.951	10.8263	10.2791	10.0807	9.80323	10.334	9.74496	10.9126	10.2147	10.6198	10.3308	10.2426	10.0008	10.1446	9.27617	9.41792	9.19279	8.50353	8.98537	8.69672	8.69933	8.79777	9.58664
ILMN_1653180	TPM4	8.4797	8.29812	10.4315	8.32881	8.69791	8.25644	8.06666	8.06853	8.81356	7.96819	8.68215	8.90389	8.9704	8.8901	7.861	8.93371	9.26033	7.69614	7.14973	7.35865	7.26953	7.5855	7.45433	7.29721	7.60532
ILMN_1696749	LMNA	10.629	9.43049	10.1389	10.3283	10.0168	9.76054	9.57612	9.86327	10.0423	10.0123	9.56383	9.54765	9.72023	10.1889	10.7337	10.0549	10.106	8.76941	8.58202	8.2747	8.24874	8.87408	9.02396	9.06076	9.32554
ILMN_1732967	PPP1R18	10.4295	9.74837	11.0179	10.5232	10.0469	9.94617	10.232	9.5366	10.3014	10.3386	10.6534	10.4677	9.9275	9.80755	10.0452	10.0613	9.20609	9.03105	9.04269	8.52042	8.62402	8.97364	8.70609	9.1569	9.3192
ILMN_1782551	E2F5	9.33727	9.62646	9.75438	8.49995	8.46129	9.69015	9.32034	9.36195	9.16097	8.79825	9.30571	9.68097	9.55913	9.2159	9.19933	9.68216	8.785	8.16325	8.00175	8.0474	7.91777	8.22302	7.79994	8.03802	8.19736
ILMN_1660871	NEK6	9.29128	9.28535	10.4053	9.07262	9.22672	9.65987	9.03402	9.92266	8.27234	8.64652	9.22127	8.54488	9.65676	8.6568	10.0268	9.88591	8.65299	8.12666	7.92018	8.37889	8.06838	8.27357	8.2223	7.54991	7.86163
ILMN_1755822	SYDE1	8.88349	8.52331	10.1218	8.97153	8.90292	8.71922	8.6852	8.19843	8.25344	8.34241	8.57269	8.39104	8.40637	8.12821	8.80523	8.01741	7.38258	7.52558	7.39457	7.21944	7.30633	7.37382	7.21211	7.35796	7.29453
ILMN_1803742	CAPZA1	6.73207	6.44225	7.71706	7.91593	7.56805	8.04209	7.80383	7.94573	7.93333	7.78451	7.55354	8.05263	7.68252	8.02049	8.35713	7.96654	7.93388	6.50536	6.57018	6.45526	6.52183	6.58085	6.45811	6.54638	6.53017
ILMN_2395236	CHEK2	7.52048	7.97631	8.40426	7.61123	8.29189	7.73607	7.69854	7.61424	7.9832	7.32789	7.61063	8.21048	7.60017	7.85032	7.78432	7.37411	8.92469	6.61281	6.69381	6.56421	6.4529	6.68079	6.69365	6.74645	6.69641
ILMN_1716957	C1QL1	7.13284	9.45094	6.62848	9.93014	7.42844	7.72109	7.27949	6.7111	8.99187	8.56804	7.7072	9.88877	9.02716	9.43698	7.48081	10.0375	8.19602	7.34337	7.22267	7.11195	7.19848	7.08308	7.05818	7.00073	6.93557
ILMN_1757736	IRX5	8.50927	8.88317	7.39556	7.49772	7.05223	7.47932	7.58912	8.06556	8.6191	8.56957	7.4137	7.13759	8.68387	8.33729	6.36694	6.85284	7.87426	6.48666	6.53188	6.77172	6.63719	6.75871	6.53494	6.5412	6.33163
ILMN_2100258	PCDHB16	7.00733	6.95617	6.9925	8.22803	7.95153	8.18811	8.47117	7.46273	7.71706	8.44591	9.08871	8.88198	7.9134	7.66754	7.85088	6.63767	7.17169	6.6928	6.49998	6.74042	6.628	6.40845	6.56423	6.65582	6.54898
ILMN_1692790	ITGB3BP	7.96637	7.18504	8.30142	7.20124	8.20576	7.61942	7.54138	7.80836	7.16132	6.86035	8.00704	7.0576	7.88386	7.78816	7.89715	7.16015	7.93054	6.42826	6.36281	6.34263	6.35949	6.55831	6.3805	6.45082	6.41821
ILMN_1684439	MLF1	6.69935	6.95452	8.11543	7.35378	7.6311	7.11862	7.69718	7.85779	7.89606	8.04932	7.71453	7.65966	8.03437	9.55603	8.53821	7.93754	7.92534	6.59393	6.48604	6.62292	6.67247	6.65488	6.61305	6.60365	6.54681
ILMN_1778764	BUB3	8.13453	8.4464	8.89368	8.91015	8.95206	9.27807	9.1089	8.98193	10.0597	9.26474	9.22456	9.51647	9.27428	9.92158	9.20916	9.93182	9.51228	8.09617	8.04884	7.86815	7.69229	7.77768	7.57045	8.57523	8.40465
ILMN_1682781	TEAD2	8.8756	8.30869	10.4838	9.52329	10.1318	9.88016	10.6534	9.67755	10.6784	10.0107	9.54094	10.2198	8.82719	10.1306	10.2933	8.34942	8.53358	8.94454	8.49684	8.65399	8.5014	8.1428	8.831	7.87256	8.12098
ILMN_1747303	DDX39A	11.0413	10.8384	11.0905	11.3244	10.7916	11.0388	11.0462	9.69015	10.5735	10.2157	10.5148	11.0332	10.5397	10.1764	10.9583	10.2847	11.2808	9.62854	9.76501	9.07205	9.07489	9.19343	9.3441	10.1017	10.012
ILMN_1689046	RBM47	7.3798	6.67835	8.54002	8.02431	7.53136	7.62511	7.24599	7.40433	7.13822	8.39731	8.07475	7.89052	7.95172	7.67687	7.81577	7.28774	6.84052	6.39742	6.49113	6.42642	6.36991	6.32543	6.33616	6.51284	6.42297
ILMN_2211003	GAS2L3	7.99834	8.56371	7.75965	8.28599	8.52659	8.43005	8.78663	7.97246	8.01833	7.68461	7.94243	8.12821	8.26757	7.73903	7.39328	7.72033	8.56883	7.12757	6.88625	6.93887	6.83039	7.00349	6.83977	6.74331	6.81201
ILMN_1752213	TMEM60	10.5232	10.0321	9.98406	10.2847	10.638	10.1722	10.4651	10.3847	10.6454	10.0787	9.95729	10.538	10.6934	10.2381	10.4955	10.3798	10.9799	9.13055	9.27529	9.08845	8.94405	9.1237	9.42337	9.24864	9.16131
ILMN_1774336	POLE2	8.04564	8.11652	7.48162	8.26003	7.68272	8.38153	8.17838	7.83843	8.23188	7.78995	7.86964	7.71684	7.55825	8.2091	7.66928	8.07796	10.0912	6.88208	6.71234	6.66946	6.73277	6.86288	6.73798	7.09585	7.21322
ILMN_1800078	LMO2	9.46273	10.3631	10.5756	10.7093	11.7851	11.7769	11.847	11.9351	11.416	10.5397	10.9288	9.99537	11.5299	11.76	11.7125	12.3197	10.2904	9.96973	10.4249	10.2426	9.77457	9.89658	9.53732	9.43128	9.98253
ILMN_1713752	SERINC3	6.85948	7.00275	7.92655	7.95334	7.86408	8.28969	8.18081	8.32881	8.40212	8.68758	8.42087	8.1454	8.16807	8.11151	9.30328	8.58155	7.8738	7.00383	6.83623	7.08308	6.8452	6.6582	6.91322	7.13094	6.86252
ILMN_1789123	PLK4	8.6226	9.64005	8.37745	7.96479	8.09505	9.07282	9.064	8.67346	7.75564	7.77141	8.31276	7.98933	8.2252	9.06898	7.8102	8.1122	9.69523	7.2685	7.11944	7.48574	7.27451	7.31243	7.08633	7.24801	7.43523
ILMN_2139396	IGDCC4	10.3173	8.2814	9.37036	9.26474	8.63326	10.6564	9.88481	9.82616	10.5909	10.9992	9.94229	9.18416	9.23027	9.33638	9.9581	8.11726	7.32362	9.03019	8.38272	8.48398	8.11198	8.57793	7.54755	8.23808	7.71218
ILMN_2048591	LRRN3	7.20963	8.85906	9.67885	8.5033	10.3851	9.75472	10.1725	9.97053	8.83789	8.11337	8.72999	9.72073	9.66842	8.5655	8.90022	9.59033	8.04529	7.82755	7.90306	8.12298	8.18155	8.15775	7.85032	7.62685	7.49389
ILMN_1656335	RIT1	8.90984	8.60689	9.213	8.41096	9.02287	8.43233	8.58536	9.01279	9.06338	8.52067	8.33226	8.6664	8.93689	9.43941	9.11436	9.23392	8.49603	8.02754	7.60267	7.42168	7.45874	7.58801	7.66723	7.61222	7.57095
ILMN_2147993	ZNF23	6.86009	7.06168	7.9799	7.79055	7.28878	8.32032	8.18058	8.35713	7.92214	7.98135	8.18477	8.10049	8.63046	8.6448	9.15286	8.57465	8.24265	6.87083	6.64908	6.81436	6.74381	6.95524	7.00105	6.98155	6.94928
ILMN_1720048	CCL2	9.17065	11.5393	13.6888	11.8756	12.8928	10.6025	10.8526	10.5555	12.1706	11.0427	12.0324	12.3687	12.9882	12.8311	11.1846	9.7794	11.204	8.9878	10.5047	10.4101	9.33943	11.1969	10.1428	11.3185	11.0684
ILMN_1752953	BCL2L12	9.53524	8.02151	9.35937	8.75606	9.15086	8.85953	8.65117	8.95379	8.48274	8.83217	8.33101	8.39499	8.54567	8.6168	8.88561	8.04642	7.93644	7.41136	7.60307	7.40018	7.2458	7.27396	7.34659	7.71845	7.71271
ILMN_1671260	WLS	9.53626	10.0681	8.79777	8.56573	8.63801	10.5615	10.3941	10.6011	10.6746	10.8131	10.4945	9.30301	9.4447	10.2413	10.0325	9.75407	7.68156	8.82954	8.54719	8.86925	9.0136	8.77621	8.04209	8.11863	8.11151
ILMN_1704972	TRIM5	8.57674	8.29086	7.97363	7.74788	7.52237	8.78844	8.62122	9.19366	8.93097	8.8703	8.86091	8.37655	8.41494	8.76909	8.57602	7.66504	6.6882	7.62787	7.66369	7.23112	6.83497	6.85159	6.88373	6.69768	7.34808
ILMN_1664802	WSB1	8.96827	8.61971	10.1621	11.0441	9.11551	10.0024	10.2474	9.98914	8.9563	9.47415	10.3941	10.7016	9.9314	10.2938	11.1083	8.5492	8.46685	8.66146	8.62603	8.01614	8.21534	8.35565	8.21022	9.14017	9.28271
ILMN_1774661	SNRPB	11.8269	11.1862	11.1167	11.0418	11.0284	10.8009	10.8494	10.7486	11.1327	11.0849	11.3446	10.8306	10.6392	10.8812	11.0179	11.0583	11.9131	9.63164	9.79995	9.71941	9.83051	10.0104	10.0633	9.90532	10.1253
ILMN_1714278	MSANTD3	9.49435	9.16029	10.5847	9.07469	9.19522	9.04115	8.81098	8.80811	8.82051	9.19522	9.73343	9.35211	9.86649	10.684	10.0896	10.1882	10.8089	8.51361	8.24852	8.29281	8.25307	8.47143	8.33101	8.45421	8.48631
ILMN_1677018	HOXA4	7.11377	7.21473	8.27946	7.86211	8.21851	6.48877	8.12993	8.07502	8.38993	6.66896	8.77096	7.51077	7.34485	6.76354	6.34741	6.31286	8.66299	6.34625	6.25617	6.31817	6.40143	6.24433	6.36484	6.39528	6.37028
ILMN_2116714	SLC39A1	10.4993	10.3308	10.325	10.7847	10.4536	10.0472	9.87939	10.1558	10.4857	10.3018	9.78279	10.1327	10.5649	10.5773	10.4708	10.3439	9.95687	9.23996	9.15234	8.80178	8.90411	9.01567	9.24242	9.28402	9.14623
ILMN_3245659	ERI1	9.71608	9.24316	9.22514	9.23546	9.21364	9.37481	9.02603	9.00582	8.41231	8.54793	8.61479	8.84887	8.92732	8.96065	9.00645	9.30727	8.51148	7.94893	7.76998	7.61838	7.72274	7.7241	7.47183	7.99257	8.23498
ILMN_1812073	ATP6V1B1	8.2962	8.4061	7.93942	8.02348	7.97846	8.22398	8.54719	7.71015	8.47876	7.58763	8.02935	8.61656	7.49469	7.57825	9.41499	7.36389	7.58308	6.92578	6.68559	7.08609	7.12781	6.79527	6.63797	6.84863	6.89673
ILMN_2374036	CTSL	12.2475	11.5976	13.1038	12.9477	12.0762	11.5629	11.2942	12.2681	10.7379	12.4057	12.052	12.6888	11.943	12.447	12.4374	11.5557	11.4902	10.8326	10.8094	10.4993	10.8401	10.622	11.1549	11.0819	10.9754
ILMN_2086105	SPRY4	9.2981	10.9263	9.83124	9.20791	10.6265	10.1113	9.82335	9.58697	10.85	7.83822	9.69694	8.66714	9.42827	9.15748	8.44401	10.1122	7.84325	8.43344	8.17125	8.2691	8.42619	8.76714	8.05993	8.29501	7.97551
ILMN_1782004	NKX3-2	6.59091	9.07698	7.36197	6.86784	9.31506	7.63779	6.91479	6.6946	7.03318	6.67982	8.87583	7.78576	6.93566	6.53447	7.82557	7.2869	9.49514	6.35685	6.30573	6.33191	6.46246	6.45552	6.35272	6.42285	6.40121
ILMN_1656837	RBP1	9.55821	9.7576	10.9007	10.616	11.1667	9.86865	9.90454	9.98712	10.6016	12.4487	12.4452	9.84797	10.3492	11.3397	9.99223	11.6995	12.6961	9.66651	9.33458	9.38734	9.42585	9.48587	9.62343	10.0386	9.6796
ILMN_1800091	RARRES1	7.2716	9.17577	9.6462	9.71815	6.95087	7.26137	6.94716	7.22366	6.97976	8.56453	9.36789	7.5628	9.10652	8.34223	8.1443	7.79327	8.5291	7.02732	7.00578	7.19702	6.71372	7.19266	7.12297	6.94082	6.4599
ILMN_1686920	CCDC58	6.47271	8.16239	6.59791	8.76477	9.10674	8.79645	8.43832	8.86645	6.55296	8.40126	7.63591	6.82931	9.44669	8.6866	7.75287	6.62153	7.21734	7.84453	6.33723	6.28177	6.49241	6.23658	6.31965	6.33936	7.82116
ILMN_1807074	MIF	12.511	12.6722	13.2265	13.1133	13.0143	12.3036	12.106	12.1094	12.8311	12.0969	12.0762	12.6524	12.8264	12.553	12.3785	12.7402	13.3288	11.3381	11.3767	11.407	11.5535	11.4586	11.8356	11.2796	11.1659
ILMN_1791296	DPY19L1	11.3074	10.9841	10.4873	10.7258	11.003	11.6234	11.4597	11.2006	10.2426	11.7059	11.4051	10.7852	11.4968	11.467	11.1594	9.95191	8.95049	9.94574	9.75074	10.1442	10.1451	9.80111	9.21786	9.42531	9.54013
ILMN_1680727	GLRX2	8.42113	7.96949	9.01381	9.26063	9.44935	8.84971	8.77621	8.67755	9.47302	8.74966	8.4801	9.20858	9.82229	9.72809	9.4541	9.40796	10.0539	7.80302	7.66894	8.22968	7.97531	8.03456	7.89694	7.82274	7.87969
ILMN_2229170	MED7	6.40199	6.33827	7.39045	7.4795	7.65852	7.72148	7.52957	7.41965	7.51494	7.52592	7.48979	7.61545	7.7132	7.69738	8.51508	7.86003	8.16325	6.33584	6.45086	6.34556	6.18593	6.402	6.27175	6.43584	6.29122
ILMN_1673305	RHOC	11.0106	10.8879	11.0545	11.2194	11.2194	10.9735	10.8777	11.0515	11.1867	11.0114	10.6498	10.7963	11.0172	11.0087	11.3149	11.3027	10.6044	10.1196	9.7923	9.83246	9.95452	9.8082	9.99334	9.42639	9.63192
ILMN_1873621	NTN1	7.60307	9.29163	8.84582	9.16466	8.01328	8.99394	8.60356	8.99901	7.89762	9.13161	9.14907	8.72655	9.00769	8.62521	9.06964	8.01215	7.56905	7.92559	7.3783	7.45433	7.46077	7.27865	7.15263	7.34216	7.51833
ILMN_1789196	TPM2	10.79	10.169	11.0229	10.8942	10.6534	10.035	10.1515	10.9029	11.2403	9.85575	10.8049	10.478	10.4702	11.0826	10.2377	11.1856	10.9268	9.54219	9.42078	9.16515	10.1376	8.95583	10.2682	9.13813	8.97719
ILMN_1791478	MTPN	10.5535	10.3621	11.2056	10.2873	10.6011	11.5535	11.7454	11.444	11.9821	11.5445	10.6637	11.3863	11.2524	11.029	11.4101	10.8333	10.3554	9.90126	9.7562	10.1934	10.1965	10.2178	9.69932	9.45767	9.63038
ILMN_1679912	DPH3	8.7325	7.85009	8.92387	8.50565	8.69162	7.90878	8.29281	8.09799	8.5324	8.45713	8.24426	8.5372	8.97273	8.36352	9.07518	9.00156	9.18449	7.32934	7.27196	7.04802	7.29453	7.35224	7.43149	7.55119	7.62531
ILMN_2184049	COX7B	11.293	10.2748	10.7583	10.8009	11.7091	11.049	11.3256	11.2237	11.3289	11.2339	10.7877	10.9153	11.4902	11.9159	11.4927	11.6167	11.9755	10.0012	9.96137	9.8646	10.2665	10.0163	10.5052	9.89922	9.95191
ILMN_1741564	DCTN4	9.02484	9.32999	10.1808	10.3544	10.115	10.4244	10.396	10.0518	10.173	9.83865	10.1446	9.92582	10.0088	9.91029	10.5597	9.96294	9.68938	8.94352	8.71125	8.72055	8.74705	8.69062	8.56308	9.07069	9.09122
ILMN_2229649	KCTD12	7.4186	6.5589	6.89559	9.69384	6.84552	10.3955	6.65952	9.14348	9.39856	6.65125	6.64182	6.68509	6.63982	8.71695	9.06811	8.46851	6.42263	6.38297	6.39551	6.36125	7.02424	6.30897	6.39392	7.39818	6.4921
ILMN_2343332	AK6	6.94724	6.61981	7.76492	6.9089	8.02774	7.80645	7.93754	7.83631	7.75266	7.59065	7.707	7.13108	7.51172	7.90914	8.50591	8.16548	8.40101	6.48035	6.3245	6.50445	6.57381	6.36434	6.36587	6.6504	6.66151
ILMN_1776352	BLOC1S5	9.00364	8.7956	9.11702	9.24316	9.22272	9.1732	8.9814	8.94629	9.39509	9.08817	9.00156	9.56111	9.64151	9.95075	9.75139	9.75512	9.82792	8.22203	8.16983	8.17885	8.0967	8.04812	8.12687	8.13382	8.11337
ILMN_1664449	ALG5	8.71813	8.68867	9.62182	9.87465	9.90225	9.8831	9.78511	9.96333	10.0464	9.26221	9.2447	9.67312	9.9528	9.72511	10.231	9.98153	10.1947	8.46611	8.49434	8.20091	8.22275	8.47392	8.39955	8.94741	8.85542
ILMN_1719194	IBSP	7.10832	7.57395	9.991	7.24126	8.98079	7.54172	7.16448	8.89696	7.06539	7.65257	6.80858	9.65891	8.87733	7.53671	7.58201	7.05818	7.24673	6.66912	6.52359	6.68203	6.85211	6.61578	6.64822	6.80721	6.78813
ILMN_2183216	TDP2	6.43014	6.45164	7.43712	7.77522	7.65383	7.53924	7.56082	7.75529	7.56261	7.74063	7.62469	7.95537	7.8349	7.79528	8.41756	7.96385	7.71527	6.38808	6.30081	6.398	6.42922	6.34615	6.3678	6.52682	6.58413
ILMN_1685397	ITGA3	9.33702	8.68353	10.4725	9.34873	7.65023	9.22644	7.79327	8.51066	9.51823	7.9325	9.22214	8.55856	8.97629	9.27121	9.15563	10.867	8.27045	7.80343	7.87718	8.17535	8.14079	7.92717	8.05341	7.21379	7.24788
ILMN_2408001	RFWD2	9.38262	9.49777	9.63408	10.1777	10.0625	10.2482	10.5115	10.3906	10.4244	10.0505	10.3964	10.4216	10.3686	10.4448	10.3299	10.6356	10.5789	9.06615	8.92338	9.06615	9.03639	8.93993	9.12074	9.07639	8.98648
ILMN_1694305	SMS	12.4302	11.4577	12.3535	11.1772	11.467	11.9174	11.7047	11.1628	11.5765	11.8369	11.6808	11.2532	12.0593	12.1001	12.3687	11.8027	12.2786	10.478	10.6086	10.8975	11.0147	11.0926	10.711	9.88916	10.2667
ILMN_2352036	RTN4	8.81494	9.13982	10.6232	10.8513	10.423	10.9091	10.4702	10.442	10.8079	10.7684	10.9445	10.7934	10.9542	11.1312	11.237	11.0905	10.1497	9.12259	9.31163	9.33458	9.5243	9.50013	8.70435	9.79192	9.75107
ILMN_1770053	RBBP7	10.6801	9.94197	10.0585	9.75905	10.3617	10.5206	10.2241	10.3069	10.6317	11.1588	10.3001	10.4042	10.5916	11.3185	10.175	10.9935	10.6525	9.27674	9.38318	9.35276	9.27741	9.1658	9.2168	9.29662	9.3803
ILMN_1801504	RUNX1	9.2969	8.14309	9.47582	8.4608	8.19736	8.24517	7.81409	7.39628	7.38992	7.65723	8.8505	8.58589	7.98738	7.58589	7.97315	7.69738	7.05527	7.49244	7.069	6.72992	6.92411	6.56288	6.76827	6.86883	6.9883
ILMN_1684042	BET1	8.70824	8.48872	9.40878	7.95068	8.99565	8.54344	9.02183	8.85642	8.87583	8.36695	8.66251	9.21876	9.2693	8.69091	9.33371	9.05188	8.44666	7.66294	7.54853	7.48979	7.39203	7.67654	7.58714	7.76455	7.97463
ILMN_1815261	PDIA4	7.63718	7.47097	8.38463	8.65117	7.85734	7.8102	8.03989	7.6895	8.14519	8.03268	7.58516	7.82019	8.26423	7.64608	8.06398	7.14383	7.06304	6.67437	6.60433	6.54877	6.44894	6.46246	6.61152	7.0399	6.90753
ILMN_1737685	CRLS1	10.7321	10.7128	10.419	10.1341	11.0988	10.5735	10.8988	10.8346	10.7179	10.7422	11.1667	10.4889	10.5834	10.9826	10.5992	10.8456	10.8024	9.66454	9.49008	9.58597	9.55118	9.53875	9.5857	9.43629	9.52394
ILMN_1696383	POP4	8.70535	7.98547	8.63748	8.14474	8.95468	8.8756	8.47392	8.97128	8.90837	8.74827	8.6224	8.80594	8.92224	8.54588	8.85927	9.05997	9.3608	7.5531	7.44746	7.49454	7.75758	7.58655	7.56872	7.57809	7.51336
ILMN_1659270	OTP	7.42713	8.48473	6.95721	8.07622	6.96447	9.54154	9.04115	7.44774	9.71675	6.90133	9.24406	8.33052	8.88111	6.80262	7.91422	6.85962	6.86735	6.67899	6.79825	7.03253	6.60958	6.77026	6.85079	6.86718	6.71787
ILMN_2045729	WDR12	9.1818	9.4039	9.24242	8.92163	8.98224	9.30571	9.41476	9.13687	9.50049	8.75673	9.06099	9.42639	9.35364	9.80111	9.73457	9.55728	9.56945	8.35524	8.04309	8.23428	8.05134	7.97363	8.17444	8.14451	8.12238
ILMN_1701289	LOC146880	6.643	6.66904	7.73607	7.46941	7.45892	8.23932	8.07048	7.90603	8.1886	7.78035	7.86341	7.21734	7.57825	7.8357	7.27965	7.81065	8.29501	6.41106	6.51302	6.39953	6.46638	6.54447	6.395	6.65429	6.39421
ILMN_1810289	MYOF	10.078	9.17715	10.684	9.41192	8.69524	9.44968	8.95583	9.64005	9.48007	10.312	10.5454	9.66193	8.57602	9.70798	9.98333	8.16508	8.115	8.72685	8.41027	7.86309	8.21156	8.20326	8.08409	8.19293	8.4868
ILMN_1811702	GRN	10.0633	8.58861	9.69523	9.75175	9.36917	9.14126	8.80883	9.50875	9.11405	10.5279	9.1655	9.23282	8.56521	8.95493	8.52115	8.43206	8.3607	7.92214	8.33807	7.85716	7.69867	7.88688	7.72507	8.21201	8.27357
ILMN_1668072	PGAM2	9.92945	7.24441	6.4482	7.50278	8.44213	9.05253	8.16845	7.38457	10.4601	10.8339	7.33067	8.55973	8.61314	7.4615	8.43569	7.52592	7.51833	7.22393	7.12594	7.39472	6.94485	6.83031	7.45121	7.2328	6.70446
ILMN_2347917	EED	7.16623	7.27001	7.69909	7.64398	7.75463	8.12238	8.05387	8.04209	8.22496	8.10544	7.82274	8.19619	8.33527	8.23212	8.28187	8.1919	8.61168	6.8042	6.88596	6.85886	6.94965	6.81201	6.56553	6.75916	6.85552
ILMN_1715635	ATP6V0E1	11.603	11.237	11.6198	10.9542	11.7539	10.9458	10.9062	11.3459	11.4617	11.6113	12.0787	11.5649	11.7454	11.4902	11.2824	11.5405	11.3193	10.4057	10.3831	9.86567	9.95519	10.1934	10.5181	10.3898	10.4135
ILMN_1792455	TMEM158	12.6622	12.3086	13.4015	12.4434	12.122	13.0892	12.9067	10.7977	12.207	11.864	12.325	12.2786	12.8813	13.4967	13.8536	12.2768	11.4169	11.3244	11.1549	11.8129	11.7904	11.7864	11.7156	10.3444	10.6065
ILMN_1746376	SCARA3	8.58369	8.22421	8.37161	8.50353	8.46661	8.54719	8.54457	8.99951	9.57447	10.0081	9.22304	9.37258	9.95967	9.68529	9.5852	8.59275	8.23412	8.27207	7.68857	7.91225	8.12666	7.97409	7.84643	7.33917	7.22053
ILMN_1734696	FRG1	9.84781	9.48105	9.88726	9.99334	10.4057	10.1318	10.2913	10.0929	10.301	9.82109	10.3583	10.3683	10.5992	10.3183	11.0756	10.8395	11.1364	9.03809	9.09666	9.06724	8.94567	8.96396	9.19688	9.39619	9.25065
ILMN_3248966	MMADHC	9.91365	10.3283	10.0459	9.67923	10.8002	10.4064	10.6286	10.5677	10.6621	10.128	10.6328	10.7498	10.8441	10.9667	10.5761	10.9528	10.9878	9.43941	9.17419	9.25834	9.36593	9.37342	9.42924	9.37663	9.3904
ILMN_1702636	TUBB6	7.52079	7.77189	8.54488	6.92634	7.74609	7.95706	7.38992	7.46136	8.23348	7.88386	7.93904	6.94821	7.84396	7.71744	7.29346	7.9268	7.70146	6.63643	6.41767	6.54175	6.70589	6.41565	6.69381	6.40634	6.37581
ILMN_1651987	CCDC167	9.11173	9.53155	8.34223	9.42827	10.0535	8.89583	10.8283	9.21532	9.69584	8.79279	8.60863	8.5454	9.23832	9.01473	9.24496	9.81295	10.4559	8.28489	8.07309	8.14166	7.87993	8.1003	8.27585	8.51529	8.10444
ILMN_1736068	CNOT8	7.56148	7.60791	8.14238	7.94392	8.2363	8.54891	8.53693	8.63379	8.94677	8.44002	8.81073	8.46563	8.34241	8.87216	8.73732	8.48556	8.61614	7.3502	7.17037	7.14277	7.16861	7.19253	7.01095	7.29572	7.56774
ILMN_1770635	SOX2	10.2329	9.35526	9.91518	9.74399	10.8166	10.8407	10.6612	9.96137	10.1218	10.3874	10.4813	10.2116	10.0358	9.91263	10.4516	10.4349	7.71429	9.36789	8.79024	8.7626	9.06338	9.42078	8.31895	8.8119	8.71125
ILMN_2349610	DPH3	8.78143	7.93581	9.02503	8.57124	8.88144	8.08576	8.32598	8.16093	8.55476	8.32621	8.23016	8.76774	8.95104	8.58742	9.13515	9.02603	9.16644	7.44631	7.44717	7.08596	7.36306	7.3632	7.67529	7.66274	7.55243
ILMN_1809467	VAMP5	10.0884	9.35157	10.5945	10.423	10.8595	9.65743	9.45004	10.2254	11.0191	10.325	9.43512	9.54219	10.8537	10.1327	10.1345	10.9361	10.3673	9.10758	9.03325	9.12398	9.01771	8.77826	9.62182	8.88867	8.67781
ILMN_1652065	KCNMB1	9.02259	8.45713	9.22184	8.51548	8.28013	8.70384	8.35985	8.81073	8.67781	9.74094	10.0867	8.63854	9.24406	9.53316	7.61243	8.32575	8.64377	8.01215	7.48335	7.23516	7.72033	7.35322	7.81851	7.69597	7.86189
ILMN_1808661	TOMM5	10.0581	9.3003	9.07747	9.5243	9.98914	9.92034	9.70385	9.59386	9.29784	9.14852	9.57668	9.68938	10.0518	9.87422	10.038	10.2593	11.1489	8.59982	8.393	8.51042	9.08264	8.51021	8.9	8.73539	8.1664
ILMN_2222074	PTPN12	10.7373	10.3472	11.9837	10.7457	10.1088	10.766	11.0154	10.271	10.3382	10.2495	10.3534	11.641	10.8424	10.6241	10.978	10.5503	9.42237	9.75718	9.45232	9.19774	9.61974	9.42827	9.11932	9.74461	9.51483
ILMN_2230892	IL10RB	10.6413	10.1677	10.6097	10.875	10.656	10.1229	9.74299	10.2904	9.83201	10.6119	10.7361	10.6044	10.3369	10.6674	10.4305	10.2135	10.6376	9.14822	9.65639	9.09498	9.06667	9.03862	9.11379	9.4142	9.51448
ILMN_1758173	TMEM99	9.69694	9.37481	9.15748	9.23811	9.91666	8.94016	9.09026	9.60381	9.54013	8.95232	8.46982	9.02879	9.57188	8.89938	9.47582	9.25065	10.0509	8.09975	8.1496	8.2384	7.99109	7.91593	8.50044	8.27135	7.98203
ILMN_1753183	CDCA4	8.22675	7.55723	7.7418	7.53744	7.73287	7.3599	7.44774	7.30976	7.83468	7.29177	7.27036	7.44317	7.4547	7.75366	7.77141	7.47784	8.69647	6.61232	6.49496	6.49185	6.3419	6.42565	6.4992	6.59883	6.35343
ILMN_1756572	COQ2	9.57753	10.0278	9.73504	9.55948	10.2294	10.0459	9.96254	9.82904	9.47033	10.1174	9.65891	9.70092	9.55821	10.1743	9.16131	10.0275	10.3941	8.93402	8.71452	8.51433	8.38902	8.76202	8.7117	8.64561	8.7117
ILMN_1716400	FOXM1	7.50493	8.13985	7.70422	7.8614	7.60134	7.85475	8.28187	7.37559	7.98114	7.3033	7.37306	6.86044	7.36197	7.24455	6.66896	6.94763	8.91597	6.45469	6.41819	6.48873	6.46033	6.38774	6.43339	6.37552	6.36734
ILMN_1808071	KIF14	8.21156	9.06539	7.88386	7.89312	7.37382	8.64606	8.80684	8.7117	7.07322	7.47784	7.87806	7.79241	7.74233	8.44401	7.34946	7.55916	8.16983	7.02413	6.77788	6.8487	6.85036	6.99335	6.70292	6.83912	6.69452
ILMN_2142284	SLC25A43	10.3858	9.93559	9.79735	8.98898	8.87891	9.41558	9.1404	9.75357	9.76943	10.5884	9.77121	9.58954	10.0472	10.1836	9.62241	9.97276	8.16172	9.05315	8.45175	8.55499	8.77321	8.49631	8.41027	8.00239	8.13191
ILMN_1778845	FAM111A	8.9141	8.7852	9.17419	8.82697	8.52364	8.56283	9.0086	8.57523	8.50371	8.61585	8.97364	8.72767	8.48987	9.66616	8.0415	8.04844	8.17677	7.63625	7.86062	7.20554	7.38905	7.51962	7.22065	7.59366	7.74454
ILMN_1714700	TRIB2	9.95482	11.8243	11.0044	10.1468	10.7774	11.4991	10.9878	10.85	10.5804	8.6168	11.1451	9.90263	9.93559	9.55179	10.4204	10.3283	9.57689	9.51004	9.03583	9.32515	9.55992	9.50255	9.36621	8.97128	8.77718
ILMN_1768394	ARPC5	11.7414	11.406	12.2822	12.0445	11.8027	12.0074	11.7133	11.9174	12.0185	12.2882	12.232	12.0659	11.8782	12.0674	12.4081	12.0555	12.0185	10.8434	11.0147	10.5716	10.4382	10.6317	10.6376	11.2285	11.3185
ILMN_1652907	CDC5L	8.60577	8.51296	9.36824	8.86749	9.17356	9.29596	9.64876	9.33824	9.47515	9.14505	8.82839	9.53843	9.44345	10.1409	9.36445	9.72706	9.61321	8.16866	8.09131	8.1993	8.05688	8.10525	7.98933	8.22447	8.26776
ILMN_1685140	PRRC1	9.08516	9.27325	9.4567	9.09961	9.12584	9.47546	9.51574	9.37393	9.28879	9.50737	10.0309	9.88916	9.47582	9.58664	9.52262	9.13322	8.20245	8.43426	8.2539	7.99401	8.11903	7.97823	7.72884	8.52966	8.52067
ILMN_1668865	SLC2A14	6.6188	7.03781	9.5335	7.55789	7.77952	7.18335	6.85968	6.90672	7.42036	7.10909	8.17963	7.79908	7.58147	8.23524	8.6568	7.68058	6.59214	6.52791	6.17778	6.29542	6.35045	6.56423	6.50303	6.49199	6.3842
ILMN_2185563	ANKRA2	8.55499	8.78022	9.61836	9.38838	9.43128	9.79735	9.23752	9.49853	9.57689	9.43049	9.94939	10.0493	9.56562	9.95154	9.8831	10.157	9.10674	8.65555	8.46414	8.29064	8.24381	8.14564	7.95245	8.64299	8.54739
ILMN_1746171	H2AFY	9.52069	9.95191	10.2195	9.89922	10.8441	9.70252	9.89302	9.73018	10.4068	9.80175	10.086	10.0216	10.255	10.4007	9.73908	10.0553	10.8166	8.97481	8.82026	8.92051	9.02937	8.75158	9.01845	9.03764	8.80027
ILMN_1770290	CNN2	8.29086	8.47361	10.0411	8.89281	8.21223	8.13093	8.02151	8.82638	7.66391	9.03442	10.4833	8.81907	8.2	8.13942	9.52097	7.30943	8.27135	7.26939	7.16069	7.01063	7.31557	7.45383	8.03176	7.71809	7.62511
ILMN_1813206	CP	6.36044	6.98849	8.76171	6.98981	6.61561	6.82625	6.66861	6.42706	6.60723	8.32059	8.63688	9.26033	7.9325	10.493	6.58225	7.41646	6.41837	6.45097	6.29796	6.2284	6.28431	6.25884	6.34203	6.41414	6.35859
ILMN_1710428	CDK1	6.96117	7.1832	7.40134	6.8797	7.5777	7.91933	7.96338	7.89694	8.13809	7.53159	7.47456	7.14778	7.23971	8.02935	7.0926	7.51427	8.64865	6.35977	6.52325	6.39635	6.34372	6.42468	6.3178	6.48741	6.39201
ILMN_1701402	IKBIP	7.49026	7.49656	7.90533	7.776	7.31222	7.69132	7.61607	7.88769	6.99398	7.54884	7.82691	7.43167	7.40914	7.78432	7.75463	7.65643	7.69314	6.39437	6.43311	6.33065	6.49287	6.60867	6.40256	6.44636	6.45803
ILMN_1795442	LAMA4	9.78416	9.70489	9.53221	8.36969	8.69734	9.5335	8.99791	9.79404	8.7755	8.09206	10.0585	8.75606	8.32272	8.65364	8.94511	8.98922	8.20886	8.26609	8.06089	7.87138	7.88769	7.70936	7.6467	7.75443	7.64254
ILMN_2233539	SLC39A8	6.21601	6.29416	9.86829	8.18456	10.0745	9.10163	8.69981	9.72706	9.67787	7.54901	7.93397	9.3413	7.69693	7.3186	7.16094	8.73362	6.8814	7.41646	7.42036	6.30984	6.29099	8.22846	7.65771	7.1445	6.37035
ILMN_1815924	NUP107	9.99413	13.2485	10.06	9.57415	9.52459	9.82658	10.0058	9.29751	9.42165	9.76943	12.1582	10.2505	9.38615	9.70694	9.68496	9.38643	13.7512	9.35395	9.14792	8.84971	8.82292	8.91065	8.75918	9.71639	9.55603
ILMN_2121316	GORAB	6.83846	7.0638	8.11843	7.635	7.42496	7.73022	7.43972	7.70404	7.66199	7.53631	7.87949	8.47311	8.08018	8.07176	8.46883	7.77578	7.37619	6.58966	6.5859	6.45831	6.58463	6.63032	6.6027	6.54336	6.52797
ILMN_1687036	MRPL47	6.44192	6.44475	7.14715	6.59262	7.39507	7.53959	7.74988	7.68041	7.70615	7.36811	7.56148	7.4333	7.53237	7.89735	8.01414	7.82598	8.38253	6.33946	6.20956	6.32758	6.26883	6.32246	6.26639	6.30164	6.34305
ILMN_1693905	HAT1	7.30976	7.75071	8.03893	7.07091	8.34876	8.33832	8.57447	8.55406	8.2161	8.17677	8.44965	8.34084	8.39559	9.11987	8.11568	8.67679	8.58179	7.04128	6.93279	6.93326	7.23357	7.16574	6.98838	7.26752	7.10352
ILMN_1746664	WSB2	8.04932	8.4355	9.9803	10.2285	10.1257	10.723	10.5308	10.1455	10.6465	9.94617	9.99853	9.73209	10.3733	9.35094	10.553	10.825	10.9345	9.02603	8.54511	9.13026	9.06933	9.25772	8.95977	8.55234	8.49285
ILMN_1801923	ATF1	6.98739	6.79677	8.11037	7.06416	7.87192	7.74271	7.59398	7.72191	7.45706	7.59682	8.04549	7.91528	7.85233	7.65909	8.27671	7.91116	7.71179	6.51419	6.59772	6.41614	6.4672	6.55975	6.4023	6.61422	6.51582
ILMN_2130411	KDELR1	10.7774	10.2512	11.0605	10.5013	10.3868	10.5916	10.2997	10.4195	10.2899	10.5649	9.8007	10.148	10.1493	9.71714	11.003	10.336	10.075	9.16884	9.29716	9.21021	9.32104	9.12189	9.19129	9.20082	9.25411
ILMN_1761131	ECI2	10.7481	10.6981	11.529	11.1138	11.7484	11.3143	11.4699	11.9267	11.4984	11.208	11.208	11.0388	11.6136	12.052	11.5834	11.8092	11.5617	10.5308	10.2306	10.1976	10.1663	10.2116	10.2863	10.2057	10.2983
ILMN_1664910	RPSA	6.46902	6.51549	7.31998	7.19119	7.53688	7.63923	7.5306	7.25673	7.93075	7.35808	7.09213	7.29894	7.69151	7.34821	8.45366	7.90365	8.71071	6.32242	6.32266	6.32436	6.37975	6.42654	6.36051	6.29055	6.23532
ILMN_1764228	DAB2	10.7871	9.17038	11.0871	10.6846	9.89922	9.03923	8.57894	9.83882	8.49285	11.1364	10.0338	10.5094	9.13621	9.9671	8.80573	9.76095	8.72579	9.48268	8.84613	8.21851	8.39499	8.5897	8.58294	8.09055	8.53052
ILMN_1704579	ABCA13	6.095	6.69473	9.72648	9.55288	6.30386	6.45352	6.21548	7.17666	6.1965	7.66723	9.20638	9.06989	7.61299	8.62875	6.32238	6.19003	6.63231	6.33349	6.22529	6.22342	6.22686	6.19544	6.36402	6.16061	6.22919
ILMN_1723884	ARF4	9.93251	10.0391	9.70663	8.30052	9.10382	9.01845	9.15468	8.99451	9.56792	9.28857	9.50138	9.29873	9.41859	9.65676	8.95318	9.32275	8.89775	8.3215	7.92124	8.05236	7.90411	8.40082	8.15734	8.26609	8.19123
ILMN_1731044	KCTD14	8.6224	8.176	7.20882	6.98629	8.46746	8.55856	8.76388	7.71627	7.99663	7.30727	6.53617	6.63674	7.5708	8.33251	6.94752	8.99294	8.51567	6.73248	6.84045	6.71695	6.57611	6.72149	6.77442	6.66713	6.5107
ILMN_2331163	CUL4A	8.83008	8.64536	9.9666	9.31016	9.29038	10.6408	9.83407	10.1694	10.5201	10.1056	9.9528	9.64151	9.66286	9.68216	10.5402	9.31862	8.91174	8.80996	8.41756	8.42494	8.5635	8.40426	8.18787	8.71976	8.92387
ILMN_3250268	CRNDE	7.51572	7.55582	7.17809	7.06973	7.63156	7.37078	6.94472	7.24064	8.26085	7.80112	7.03479	6.93318	8.3279	9.16515	6.66993	7.27331	9.07092	6.3992	6.48311	6.28836	6.5391	6.37834	6.59806	6.37809	6.46574
ILMN_1759084	INTS8	8.35565	7.8132	8.2363	8.33507	7.76314	8.63096	8.7956	8.82026	8.46385	8.3368	7.93094	9.17013	8.82206	8.66978	9.19656	8.51002	8.69734	7.41791	7.51189	7.2066	7.4414	7.36959	7.2262	7.41175	7.25271
ILMN_2099315	TRPM8	7.48292	8.14096	6.75532	6.83328	6.31467	8.10633	6.769	8.45535	6.48096	8.50161	9.51972	7.61339	6.83296	7.05149	7.56648	7.02276	7.7178	6.36549	6.47438	6.28487	6.39334	6.3756	6.34996	6.21323	6.20264
ILMN_1716053	AK2	10.9799	10.5847	11.1021	11.2403	11.208	10.6794	10.8543	10.694	11.3554	10.4746	10.7627	10.8864	11.1743	11.6868	11.5233	11.0332	11.656	10.0225	10.0077	9.47658	9.22814	9.58453	9.93404	10.4813	10.5074
ILMN_1680403	SSR4	12.8424	12.1896	11.8684	12.2853	12.6668	11.919	11.9321	11.6506	12.2212	12.325	11.7494	11.8065	11.8957	11.5775	11.5516	12.5509	12.094	10.959	10.9412	10.7242	10.835	10.7305	11.3375	10.9345	10.8916
ILMN_1655915	MMP11	9.17976	8.10508	7.23002	7.49044	8.33954	7.18119	7.02413	8.43975	7.57674	7.18573	8.45019	7.43281	7.44183	7.27545	7.07474	7.2047	8.81832	6.6281	6.58288	6.5589	6.63032	6.56161	6.45648	6.70615	6.56169
ILMN_1739541	NMI	8.7645	7.87681	8.76528	8.34546	8.9123	9.03889	8.67346	8.78794	8.44356	8.67191	9.04745	8.57077	8.4242	8.84492	9.27959	8.50117	7.9949	7.68575	7.77858	7.47361	7.80154	7.3238	7.22282	7.31083	7.38041
ILMN_1695745	DISP1	9.00391	8.53889	8.30984	8.85374	9.3793	9.00266	8.98537	9.4261	8.92469	9.36593	8.9701	9.85793	8.89551	8.83429	9.57753	9.13132	8.08218	8.12338	8.09505	7.74589	7.84621	7.50961	7.78736	7.82368	7.96795
ILMN_2058141	HMGN2	11.7922	12.4649	11.8571	12.0266	12.447	12.3841	12.513	12.3449	12.5214	12.1668	12.2935	11.603	12.0414	12.9917	11.3564	12.3535	13.1464	11.1829	11.0763	10.8879	10.7666	11.0065	11.0093	11.5955	11.3431
ILMN_1673899	FAM57A	9.13846	9.57927	9.40588	9.38967	9.94089	9.47415	9.29416	9.53981	9.0649	8.71332	9.1089	8.5072	9.69139	9.71053	9.93014	8.76941	9.29097	8.29086	7.99978	8.33314	8.42228	8.1328	8.46151	7.86324	7.952
ILMN_1775498	UBALD2	8.35435	8.47143	9.38463	9.15862	9.92628	8.14166	8.40016	8.53961	8.58513	7.63888	8.82026	8.23016	8.42854	8.01377	8.18399	8.96562	8.82767	7.38473	7.63872	7.41356	7.0167	7.40982	7.46796	7.6595	7.597
ILMN_2379835	SUMO1	6.48318	6.60093	7.4879	7.35593	7.67529	7.62531	7.61889	7.74825	7.17741	7.584	7.68898	7.25628	7.42958	7.52558	8.71542	7.90854	8.4353	6.31269	6.4902	6.4362	6.44636	6.30367	6.49792	6.34608	6.40023
ILMN_1721022	SHC1	11.1071	10.1716	11.6955	10.7704	10.509	10.2135	9.84676	10.4775	11.2733	10.5448	11.4367	9.71608	10.3079	10.7469	10.0497	10.7439	9.23426	9.52551	9.45482	9.2525	9.30604	9.49917	9.46023	9.23209	9.29258
ILMN_1789596	ETV6	9.77717	9.20706	10.0925	10.0313	9.91553	9.3534	9.54587	9.24242	9.39889	9.45767	10.0213	9.44206	9.57301	8.62122	9.39889	9.04115	8.42521	8.54621	8.30646	8.27843	8.37917	8.35028	8.31068	8.07911	8.16823
ILMN_1687785	PPA2	10.3733	9.77874	9.99775	10.0666	11.3219	10.8793	10.7187	10.8898	11.3413	10.8456	10.3931	10.6061	10.7595	10.9793	10.8519	10.8893	10.6198	9.49555	9.49076	9.4242	9.66867	9.35032	9.69493	9.50296	9.56945
ILMN_1726308	ST13P4	9.37447	9.41221	10.6934	10.0608	10.429	10.2649	10.2508	10.2748	10.3936	9.94459	10.8643	10.755	10.5574	10.0346	10.7117	9.9724	10.2956	9.17976	9.20767	8.84465	9.00454	9.01915	8.83402	9.30727	9.49884
ILMN_1798256	UPP1	12.1777	9.52839	12.6436	11.7755	10.6924	10.3308	9.76847	11.0529	10.2329	10.0543	11.9103	11.0277	10.9608	11.7912	11.6607	10.8339	10.6717	9.72809	10.0616	10.1451	10.3125	9.77836	9.94159	9.3904	9.57895
ILMN_1814305	SAMD9	9.95967	8.85744	9.40445	9.18764	8.476	8.56326	9.31837	9.64876	7.49579	8.01899	9.27325	9.46705	9.42854	9.47302	9.12189	8.84492	7.94616	8.10269	8.41622	7.37478	7.77164	7.93012	7.28977	7.87316	7.88484
ILMN_2066858	TNFSF13B	10.0842	9.58212	9.03948	9.23426	9.2261	9.10226	8.82981	10.5291	8.91745	9.47375	10.0884	10.6465	9.82829	9.15333	9.81571	9.28226	8.4868	8.45175	8.6705	8.13847	8.00604	8.52526	8.18603	8.44571	8.38224
ILMN_1670769	CENPQ	7.08923	7.43523	7.78995	7.77452	7.51962	7.75305	7.75893	8.03989	7.70341	7.48892	7.15452	7.91973	8.14747	8.70462	7.9917	8.55314	8.18648	6.69911	6.61518	6.60348	6.57575	6.56237	6.47614	7.11352	6.83912
ILMN_1678775	CLEC2D	12.6743	12.8474	12.7184	12.9249	12.6743	12.9792	13.1858	12.7228	12.575	12.7013	12.9727	13.2349	12.8045	12.777	13.1015	13.0587	12.9574	11.6344	11.7211	11.5213	12.0879	11.7047	11.6464	11.7392	11.8546
ILMN_1737918	C1QA	8.73222	7.97488	9.39708	9.4557	9.3192	7.53761	7.25936	8.00744	7.6728	9.04654	8.40948	8.34983	8.00919	7.8327	7.71472	7.69151	8.5954	7.2134	7.38488	7.04759	7.23193	7.06241	7.29721	6.96202	7.05638
ILMN_1660661	TCP1	8.17201	8.71865	8.86904	7.2636	8.62177	9.56689	9.44669	9.28785	9.8758	8.96956	9.55635	9.89658	9.29061	9.40142	9.76168	9.84632	9.96254	8.1514	7.99894	8.19758	7.8728	8.01166	7.80586	8.24874	8.26401
ILMN_1711729	UQCRBP1	8.15697	7.77214	8.77421	8.62309	9.59688	8.79536	9.16191	9.58597	8.94324	8.86589	8.40016	8.95439	9.41765	9.11957	9.63727	9.83776	9.89063	7.72966	7.75324	7.90792	7.95172	8.04844	8.1459	7.79089	7.82581
ILMN_1656920	CRIP1	9.6289	9.38233	8.7852	9.44968	10.7865	9.06691	9.60275	10.891	9.20638	9.49039	9.28022	9.36752	8.9701	10.6498	8.09782	8.79438	12.0573	8.42595	8.10444	8.33175	8.86925	8.3881	9.27325	8.40901	8.0472
ILMN_1655702	ABHD5	8.49201	8.09131	8.58226	8.60216	8.11623	8.38544	8.3436	8.37917	8.86589	8.62074	8.25532	8.58155	8.63748	8.70847	9.03378	9.32034	9.08082	7.62629	7.597	7.08753	7.3732	7.53761	7.71809	7.8001	6.91898
ILMN_3305304	POLD2	10.4662	9.6428	10.1654	10.1213	10.8735	9.112	10.5523	9.56594	10.8326	9.64836	9.45546	9.44669	10.1672	10.1253	10.2396	9.63952	11.1427	8.87837	8.86332	9.02737	8.84037	8.68685	9.26901	9.02737	8.88144
ILMN_2326512	CASP1	10.0685	8.53693	9.56051	9.23148	9.66035	8.78187	9.10961	9.61196	9.42705	8.79723	9.2771	9.49917	9.22398	9.49435	9.72137	8.90236	8.85467	8.49523	8.58179	7.55825	7.82	8.13985	8.16239	8.10633	8.28694
ILMN_1757604	TPM2	10.1808	9.64186	10.4525	10.2863	10.2686	9.4611	9.61011	10.4617	10.9308	9.36309	10.2692	10.0172	10.0134	10.6706	9.44669	11.1053	10.657	9.10468	9.04182	9.0086	9.63367	8.56573	9.80473	8.58891	8.49968
ILMN_1684391	PLOD1	12.1349	11.8546	11.8935	11.9203	11.1705	12.1154	11.5155	11.8193	11.7178	11.3211	12.1453	10.9294	11.4126	11.5557	12.646	10.581	10.6682	10.5955	10.5219	10.2474	10.4475	10.2521	10.6723	10.6555	10.4221
ILMN_1712112	RCAN1	7.62949	7.4333	8.0415	6.61669	6.85211	8.76528	7.85051	7.97017	7.81362	8.08576	7.70825	7.07743	7.59366	8.51919	8.48872	7.31818	6.98752	6.67054	6.51145	6.44213	6.66653	6.63712	6.59729	6.47261	6.4528
ILMN_1759743	SLC38A10	8.12176	7.65852	8.10181	8.02916	8.22699	7.89125	8.35459	7.49002	8.90357	7.90163	8.49884	7.48455	7.37306	7.59065	7.96365	7.45768	7.5751	6.94546	6.77396	6.71738	6.57828	6.79881	6.87619	6.93204	6.65245
ILMN_2373556	SPAST	6.47626	6.67404	7.28085	8.03649	7.45366	7.85887	7.86502	7.57927	7.57411	7.60773	7.5242	7.96298	7.81409	7.54231	8.27652	7.97381	8.00969	6.4724	6.31286	6.46078	6.50665	6.50179	6.38056	6.63399	6.60033
ILMN_1785902	C1QC	12.0505	11.4081	11.4475	12.2007	11.2852	10.1373	9.63868	10.5454	10.108	12.0185	11.262	11.5679	10.7779	10.6769	9.28757	10.3158	10.5397	10.3831	10.2357	9.19366	9.16853	9.55696	9.58732	9.72371	10.2625
ILMN_2345898	SLA	9.57895	8.87525	10.4499	10.8837	9.04991	8.53665	8.95232	9.17197	9.07928	9.84357	9.30156	10.2817	9.3793	9.0172	10.1543	8.54719	10.1056	9.03189	8.29716	8.07655	8.46264	8.11364	8.47003	7.83653	8.50182
ILMN_1692056	HS3ST3A1	7.0131	7.06406	8.65955	7.62255	9.213	7.35077	6.85797	8.09034	8.87378	6.58869	8.89035	7.35142	9.2538	7.58467	7.74477	7.21764	7.82104	6.62957	6.68474	6.77632	6.94887	6.60232	6.91791	6.57424	6.47485
ILMN_2190084	VAMP8	10.7753	10.1865	10.8395	11.3202	11.4101	9.47619	9.28654	10.2832	9.8337	10.7636	10.1493	10.458	10.304	9.787	10.1832	9.59656	10.667	9.12909	9.49975	8.93229	8.88958	9.09187	9.43881	9.13982	9.3241
ILMN_1713990	TRIP6	10.8361	9.12665	10.7889	10.2956	11.3081	10.652	11.0651	10.9288	11.7945	10.9218	10.2597	10.4466	10.5745	10.2218	10.8244	10.1336	9.25834	9.58857	9.64836	9.47582	9.259	9.30697	9.37772	9.42476	9.30301
ILMN_3245869	SMIM4	10.9048	9.22304	9.2756	9.55315	10.3472	9.48741	9.32909	9.64802	9.04139	9.78733	8.48966	8.68594	10.1196	9.74936	9.61039	9.28513	10.4741	8.48917	8.18541	8.45579	8.47991	8.5209	8.85402	8.37407	8.2969
ILMN_1663313	AMY1C	10.8257	10.8113	11.662	11.1616	11.1558	11.262	11.0684	11.4902	11.2159	11.1444	11.1237	11.0497	11.2942	10.7366	11.5617	10.8735	11.0394	10.0112	10.0213	9.89143	9.92266	10.0908	9.85273	10.2446	10.079
ILMN_1713499	WISP1	8.08823	7.48859	9.00885	6.91621	7.1492	7.61661	9.86829	6.91098	9.80928	7.50461	7.49851	7.01394	7.04485	6.60991	6.63897	6.42222	6.87976	6.54113	6.37941	6.476	6.35716	6.43433	6.50856	6.28771	6.43221
ILMN_2060413	CD24	11.3143	10.6413	9.41792	10.5476	8.65526	10.5063	8.83008	8.18258	11.1667	12.1349	12.0847	11.1039	10.9335	12.232	9.36723	11.334	12.8098	9.91873	9.65282	10.4125	9.75976	9.75799	9.59557	8.27688	8.88982
ILMN_2155172	BRIX1	8.91065	8.82206	9.12398	8.606	8.74733	9.09275	9.27529	9.04332	8.92387	8.11843	9.28857	9.22099	9.37507	9.57375	9.93368	9.38937	10.1543	8.03456	8.0528	7.66797	7.69385	7.99516	8.05387	8.45579	8.23932
ILMN_1737320	ZDHHC15	7.92284	7.6187	6.65636	6.79471	7.21007	7.7855	7.78145	7.47342	7.7667	7.71384	7.3599	7.32579	7.71078	8.71813	7.99303	8.18081	7.98714	6.65414	6.40942	6.56186	6.57731	6.4313	6.44118	6.56566	6.50584
ILMN_2050761	EIF4E	6.63082	6.65169	7.38338	7.22053	7.51	7.82598	7.78035	7.84854	7.76411	7.47327	7.63957	7.31193	7.86522	7.49244	8.62682	7.90328	7.77558	6.39412	6.38186	6.40808	6.46894	6.46653	6.38981	6.5385	6.50044
ILMN_1655987	STAB1	8.78051	7.75758	9.60591	9.92034	8.94629	7.26311	7.12466	8.20291	7.04038	9.11874	8.27135	8.66381	7.85214	7.71472	7.3813	7.20224	7.24076	7.18335	7.2328	6.82771	6.99018	7.02222	6.69221	7.06146	6.95597
ILMN_1736256	CALR	10.0939	9.55208	10.4096	10.6418	10.1485	9.57753	9.65128	9.03296	9.76301	9.54154	9.2969	9.70891	9.78104	9.49076	9.88916	9.55054	9.36645	8.70609	8.50647	8.42467	8.31478	8.50394	8.63951	8.93229	8.83834
ILMN_1677887	PMS2	7.52576	7.4442	7.79393	7.33262	8.42395	8.20759	8.5635	8.11791	8.7215	7.75071	7.57225	7.63665	8.57725	8.11129	8.62328	8.00953	9.15286	7.05079	7.04952	7.03949	6.90186	6.92785	6.78915	6.98434	6.98198
ILMN_1731224	PARP9	10.9069	9.88654	9.74496	9.72809	9.64221	10.0456	9.93816	10.8067	9.96519	10.4064	10.5052	10.1396	9.87376	10.458	9.87768	9.71815	8.41896	9.12584	9.83201	8.62853	8.62603	8.86295	8.32438	8.64652	8.98046
ILMN_1796762	CCDC102A	7.95046	7.80343	8.55829	8.02774	8.71618	8.32312	8.31528	8.6852	8.65739	8.54196	8.76685	7.89502	8.41846	8.61223	8.8867	8.60446	7.29763	7.45223	7.25082	7.34268	7.20598	7.12499	7.23782	7.22282	7.01359
ILMN_1679476	GART	10.108	10.1743	10.1782	9.69523	9.96519	9.95452	9.9184	9.77796	9.67923	9.13132	9.73908	10.0509	9.39379	10.399	9.5243	9.7977	9.92785	8.71922	8.76649	8.90357	8.80523	8.72793	8.71837	8.50486	8.63715
ILMN_1702363	SULF1	8.80811	8.48058	11.6091	9.00937	6.85677	7.18518	6.73961	7.66103	7.83653	8.19736	11.9279	9.94899	8.86565	9.27059	6.58997	8.48966	7.62274	7.75463	6.76467	7.33901	7.67587	7.78301	7.53482	7.25628	7.17571
ILMN_1788783	TRAM2	9.08056	8.42325	8.68728	8.44527	7.69821	8.78408	8.18477	8.14079	8.07352	8.51844	9.47691	8.69371	8.06182	9.13545	8.7051	7.97551	7.53537	7.37532	7.37845	7.35808	7.40454	7.33457	7.29082	7.26063	7.18626
ILMN_2154455	ZNF330	8.44571	8.57465	8.26889	8.43084	8.29164	8.65197	8.51021	8.45088	8.70561	8.45471	8.78081	8.90984	8.80573	8.59	9.63267	8.78125	7.77522	7.5075	7.50278	7.16897	7.2245	7.57952	7.41084	7.84271	7.50197
ILMN_1805750	IFITM3	12.6303	11.9902	13.3646	13.1337	12.1414	11.7047	11.1299	12.575	12.4885	13.1757	13.0389	11.9203	12.2418	12.7423	11.9874	12.216	11.3692	11.7022	11.6091	10.8686	11.5557	11.1975	11.2876	10.8864	10.657
ILMN_2301955	THAP1	6.75945	6.60635	7.79741	7.39697	7.66294	7.7207	7.64957	7.8889	7.82498	7.30191	7.19924	7.81747	7.97131	7.54343	8.23862	8.1009	7.84396	6.4958	6.45432	6.5495	6.38379	6.43511	6.44349	6.60949	6.49853
ILMN_2255310	RPS15A	10.7987	10.2347	10.5933	10.0058	10.4525	9.73018	9.13132	10.1193	10.6826	9.59761	10.8844	10.4443	10.3554	10.2629	10.3386	11.1846	11.6551	9.40445	9.34781	8.71452	9.00391	9.01599	9.52097	9.46732	9.58857
ILMN_1737947	LSM5	10.9614	10.5955	10.5099	10.3898	10.8576	10.7616	11.2726	10.5817	11.7368	9.63619	11.1975	11.237	11.3959	11.3939	10.6328	10.92	12.1856	9.69075	9.82616	9.65954	9.69932	9.84556	9.9084	10.056	9.98783
ILMN_1802780	CD163L1	7.98524	10.0706	8.00822	8.16917	7.73762	9.00491	7.58052	7.93136	8.67852	8.60107	8.13714	10.3572	8.37464	7.30047	7.37669	7.17023	11.591	7.65537	7.3843	7.61719	7.43727	7.46881	7.27764	6.84221	7.14568
ILMN_1795778	P4HA2	11.016	8.5321	11.2443	9.60303	8.33147	8.76072	8.3058	8.68114	9.25608	9.69652	10.4702	9.29416	9.04899	9.44968	9.23282	8.54127	9.65376	8.44835	8.35617	8.52526	8.36626	8.19602	8.35179	7.82711	7.84887
ILMN_2134039	SDHAF3	10.2812	9.07262	9.46816	10.2189	10.5683	9.0637	9.99259	9.7814	10.6924	9.35395	7.73364	10.0904	10.3855	9.65087	10.1947	9.42531	10.6728	8.82839	8.45403	8.84643	8.64348	8.73914	8.801	8.59874	8.55406
ILMN_2315979	LBH	9.03639	9.86865	10.6929	8.9018	9.31794	9.56945	9.18368	9.87512	9.6292	8.55453	10.2036	9.05161	9.33638	9.77059	8.6448	9.70825	11.0009	8.5324	8.19647	8.65875	8.5691	8.61656	8.34916	8.24496	8.27604
ILMN_1343295	GAPDH	12.4356	13.3792	13.4845	13.3288	13.2822	12.7553	12.5189	12.5633	13.1433	12.1094	12.4921	12.7553	13.0184	12.7697	12.0954	12.7851	12.5454	11.7313	11.5955	11.8379	11.8	11.6929	12.0397	11.3389	11.3564
ILMN_1798210	E2F7	7.74088	8.29433	7.59065	7.4661	7.398	8.05716	7.78816	7.27616	7.54032	7.36827	7.73111	6.95851	7.19453	8.33439	7.80266	6.84579	8.45226	6.54741	6.44885	6.35757	6.65602	6.44157	6.64517	6.55123	6.51211
ILMN_2150894	ALDH1B1	7.44169	7.52558	7.31099	7.8147	7.45952	8.32438	8.53167	8.38925	7.89287	7.85274	7.70458	8.1919	8.17935	8.08365	8.53258	8.23612	8.15628	6.94735	6.74402	7.22508	6.65778	6.86308	6.97282	6.94384	6.53149
ILMN_2279339	WTAP	9.67755	9.07671	10.4766	10.6187	10.1113	9.60838	9.77497	9.49143	9.42392	9.87512	10.4129	10.2877	10.0127	9.72891	10.5196	9.35032	9.48166	8.73493	8.76093	8.58155	8.84862	8.66882	8.65765	9.02456	8.81671
ILMN_1672389	CRYZ	10.656	9.95452	10.8825	10.1052	10.1174	10.5857	9.60712	10.6612	9.36168	10.2152	10.3617	10.4651	10.6851	11.328	11.2118	9.6435	9.63657	9.33568	9.29222	9.02803	9.08444	9.36107	9.11727	9.08794	9.34185
ILMN_1814282	AEN	8.94873	9.27925	8.99633	9.6931	9.23575	9.31236	9.56187	9.05445	9.25449	8.17348	9.17255	8.68239	9.38056	8.07622	9.8432	9.61406	10.2822	8.07216	8.32032	7.96654	8.21392	8.0815	8.07048	8.05408	7.97017
ILMN_1782444	YIPF4	8.66953	8.56521	9.12665	8.69478	8.9438	9.27959	9.24557	9.28296	9.38615	9.15533	9.37507	9.87342	9.5708	9.97569	10.0734	9.75935	10.0581	8.38975	8.1732	7.98032	8.25477	8.07309	8.00686	8.69555	8.35205
ILMN_1692486	ZNRD1	9.3197	9.22971	9.09088	9.57229	9.97886	8.88694	9.70055	9.05161	9.47476	8.2941	9.32964	9.37096	9.48007	9.04269	9.50875	9.3045	9.72338	8.01126	8.21875	8.11931	7.99219	8.13776	8.39858	8.29841	8.43277
ILMN_1700547	CHST9	6.3891	7.51077	6.60272	7.4681	7.61545	8.28187	7.87238	6.82385	7.6524	8.22872	8.15628	7.96522	7.3282	9.87465	8.15051	6.61683	6.32079	6.43629	6.4439	6.43938	6.42478	6.32962	6.5706	6.66747	6.41452
ILMN_1720088	SREK1	7.24644	7.07978	7.90854	8.00131	7.48026	8.21464	8.34084	8.1998	7.54212	7.82335	8.36791	7.91996	8.11931	8.52501	8.59894	7.93993	7.2975	6.87194	6.96716	6.72212	6.7964	6.61527	6.49096	6.93458	7.03781
ILMN_2204983	DCTN6	6.40064	6.6585	7.42564	7.42052	7.37214	7.86448	7.94226	8.19695	7.68682	7.62949	7.29673	7.3703	8.00425	7.09655	8.69213	7.95676	8.04332	6.45422	6.53358	6.39351	6.45397	6.55571	6.5261	6.50011	6.41715
ILMN_2395728	HNRNPUL1	9.6871	10.1373	10.3079	10.1306	10.1179	10.9153	10.6265	10.3103	10.8367	10.7812	10.5068	10.8275	10.3771	10.0449	10.135	10.473	10.4494	9.28757	9.22644	9.1465	9.17255	9.26144	9.07312	9.54422	9.52783
ILMN_1699265	TNFRSF10B	9.51004	10.0199	10.8782	9.98117	9.76352	9.58764	9.98593	9.75379	10.2222	9.34634	9.70055	10.2615	9.94089	9.80928	10.4689	10.1294	8.45733	8.76617	8.93689	8.5014	8.69062	9.09528	8.46312	8.54705	9.07747
ILMN_2342240	MGAT2	9.68854	8.94096	9.39915	9.40331	9.2519	9.33824	9.19883	9.15775	9.89021	9.36478	9.53981	9.87811	9.40617	9.37258	9.55913	10.0439	9.25631	8.37689	8.17963	8.34021	8.33925	8.40923	8.34965	8.42305	8.30984
ILMN_1798448	IDS	7.01427	6.49583	7.58308	7.6459	8.05025	8.12198	7.55103	7.45992	7.54358	8.01377	7.92612	7.43427	8.41965	7.5898	8.71948	8.33251	8.30029	6.65347	6.59464	6.88275	6.94472	6.66465	6.60404	6.50352	6.47435
ILMN_2101526	GGCT	10.2886	10.0249	10.4666	9.47476	10.6596	10.2028	10.8663	10.5925	11.1969	9.60556	10.4046	10.3266	11.003	11.0965	9.62854	10.5756	11.8684	9.65315	9.19001	9.51518	9.35211	9.73209	9.54013	8.74216	9.28879
ILMN_2368292	TSEN34	11.5251	11.3467	11.4491	11.3081	11.7638	11.4265	11.1698	11.3397	11.5322	11.5191	10.5633	11.0783	11.3136	10.8166	12.1653	11.3683	11.2753	10.1897	10.2956	10.2315	10.0569	10.3404	10.3611	10.2285	10.2206
ILMN_1797933	MRPL17	11.2789	10.7432	11.0522	11.0065	11.2808	10.3514	10.5013	10.8079	10.8949	10.5314	10.6764	10.2454	10.7672	10.8595	11.0671	10.6601	11.3939	9.42585	9.72301	9.86417	9.81693	9.73608	10.1777	9.52964	9.49377
ILMN_2371911	MUC1	7.98933	7.47784	8.05551	8.2585	7.21363	7.7667	7.73305	7.50867	7.70231	8.98593	8.80711	8.20159	7.99424	8.24209	7.62157	7.28297	7.07133	7.21418	6.66057	6.80929	6.83382	6.64386	6.47488	6.87619	6.62988
ILMN_2136446	CTNNAL1	8.97804	8.90901	9.32909	8.94537	9.08241	9.33031	9.0637	8.66197	8.00919	8.92387	9.85831	9.58119	9.72338	9.85575	10.5649	9.73536	10.3717	8.39062	8.31678	8.24161	8.52201	8.21922	8.42274	7.69052	8.11198
ILMN_2107613	RHOJ	7.93197	8.04189	8.68867	8.31921	8.54171	9.71608	9.77752	9.79057	9.78079	8.29981	9.20404	8.48631	8.58008	8.57147	8.88468	9.40273	7.68416	8.18433	7.67999	8.03923	7.79347	7.94419	7.43046	7.25175	7.25801
ILMN_1716678	NPC2	13.4015	12.5431	13.169	13.1507	12.7147	12.4849	12.2212	12.6436	12.4302	13.4275	12.9067	13.3409	12.9727	12.8424	12.7423	12.8712	12.3514	12.046	11.7327	11.1969	11.2669	11.5891	11.8405	12.0818	12.069
ILMN_2124352	DCUN1D5	9.10303	9.09348	8.90411	8.86676	8.98844	9.12533	9.32554	9.04513	9.83407	9.1839	8.86726	9.39952	9.91518	9.66454	10.1607	9.96333	10.4617	8.50692	8.12338	8.28599	8.41519	8.36219	8.3279	8.18811	8.17371
ILMN_1725260	CDC25C	7.47725	8.06238	7.05438	7.50566	7.47183	7.64722	7.7849	7.30348	7.49865	6.84562	7.24698	6.75462	7.01694	7.80645	6.66607	7.08329	8.77751	6.30435	6.35956	6.26283	6.28066	6.36099	6.28034	6.22735	6.35606
ILMN_2228976	EIF1AY	8.80623	8.98485	8.37065	7.77299	8.86295	8.52863	8.58861	8.62766	8.35524	8.22556	6.46201	6.39636	8.69419	8.41096	6.46172	9.19211	8.34965	6.41278	6.62108	8.05046	6.38301	8.04785	6.39268	6.46933	8.22123
ILMN_1775304	DNAJB1	10.9712	10.4368	11.4757	10.4945	10.752	10.5368	9.75379	9.23926	10.3303	10.989	10.7906	10.3391	11.1531	9.93785	12.9041	10.5888	9.96554	9.74299	9.50049	9.31485	9.66576	9.64502	9.69793	9.27254	9.32138
ILMN_1781580	BRI3	11.7368	10.6141	11.7922	11.5699	11.7576	10.5244	10.8203	10.9374	11.3716	11.1181	10.7139	11.1523	11.3658	10.9728	10.8434	10.5884	11.2362	10.0629	10.0998	9.96519	9.78945	10.038	10.2067	9.93476	10.0452
ILMN_1761425	OLFML2A	10.2075	9.70027	10.0439	8.95439	9.63974	10.0396	9.55084	10.125	9.56656	10.3717	11.2014	9.58094	8.80523	9.16493	8.55258	7.74871	8.12069	8.66032	8.4145	8.46851	8.59568	8.23108	8.6416	8.13093	7.94559
ILMN_1659297	FZD6	6.90753	7.21395	7.39233	7.32207	8.06759	7.2404	8.00154	8.80383	7.05806	8.07085	7.30957	7.19192	7.19716	6.89134	6.97957	8.81587	7.07242	6.32817	6.6228	6.50749	6.27788	6.35185	6.38799	6.39215	6.30163
ILMN_1682332	GYPC	9.42366	8.13688	8.24114	8.75859	10.4483	8.01012	7.54032	8.22398	8.93579	8.88064	8.79777	8.01574	8.8844	7.4631	7.59086	9.38553	8.42036	7.35077	7.54564	7.10782	7.55772	7.31833	7.63302	7.3743	7.57656
ILMN_2344221	IGSF5	6.37206	8.47725	6.96432	8.03734	8.45293	7.30992	7.7509	7.48555	8.07771	8.38717	7.68551	8.10181	8.44474	8.23428	7.53608	7.67461	7.4442	6.7089	6.68093	6.72321	6.61619	6.42672	6.95937	6.67966	6.68461
ILMN_1683792	LAP3	11.1594	10.9355	10.691	10.7366	10.6819	11.2703	11.0376	11.443	11.4232	11.3256	11.233	10.9556	11.3211	11.406	10.7011	11.1862	10.0062	10.3646	10.1703	9.50875	9.46614	9.79957	9.6761	10.2178	10.2057
ILMN_1657199	NFASC	11.2692	7.61203	8.90958	8.17989	7.27513	7.60718	7.18844	6.86963	11.0453	7.67845	7.2869	7.07814	10.3404	7.4655	7.9903	7.95245	7.36115	6.92466	6.95347	6.66468	6.85955	6.82238	7.17503	7.65852	7.57255
ILMN_1761945	FGFBP2	6.30713	7.82	7.98223	7.61645	6.79521	7.75947	6.61846	6.56716	7.59524	6.83247	12.0593	7.52288	9.37744	6.47991	6.51423	6.43469	6.93097	6.36871	6.45762	6.42041	6.48136	6.26803	6.54881	6.27542	6.21612
ILMN_2415722	RPS29	10.232	9.18123	10.8468	10.9388	11.3589	10.5965	10.8125	11.1083	10.918	10.7225	11.1138	10.8474	10.5052	10.3018	11.1077	11.5867	12.0897	9.908	9.67651	9.62417	9.43698	9.66962	10.075	9.66538	9.83821
ILMN_2366330	FERMT3	9.12012	8.54196	9.73718	10.1543	9.54285	8.15559	7.90562	8.5897	8.29164	9.14403	8.87317	9.25708	8.59415	8.48917	8.09729	8.59894	8.44939	7.92969	7.71253	7.22116	7.47183	7.85176	7.51189	7.8204	8.04039
ILMN_1787115	WWTR1	7.2353	6.51808	7.85843	7.11082	6.51885	7.35576	7.08633	6.90194	7.5128	7.76789	8.50894	7.76353	7.95725	8.45088	8.01526	8.13668	6.64271	6.45594	6.38069	6.35498	6.3188	6.50388	6.47578	6.33409	6.29209
ILMN_1846306	LOC105379362	9.54695	7.32918	8.24999	8.23524	7.7382	7.95172	7.04138	8.12884	7.75366	8.74775	7.36136	9.36478	8.13032	8.40948	7.41978	8.4958	7.92391	7.23809	6.82464	6.80238	7.10772	7.11364	7.12178	6.93538	6.92634
ILMN_1739798	MALSU1	11.4937	11.1523	10.8549	10.9041	11.5999	11.4902	11.5944	11.2824	12.0352	11.0317	11.864	11.4795	11.8155	11.3725	11.2816	11.5877	11.7981	10.2584	10.2214	10.3911	10.1869	10.3173	10.5402	10.4919	10.4042
ILMN_3242205	GMPS	9.68249	9.16291	9.064	8.7645	8.75962	8.95493	8.55372	8.49523	9.41499	8.80266	9.73575	8.80027	8.88037	9.82695	8.9924	9.12044	9.9434	7.95068	7.99378	7.8738	7.84956	7.98457	7.78265	8.33778	8.3681
ILMN_1666444	RBMS1	9.8711	8.59094	10.1464	8.79357	8.94016	9.05834	9.55144	8.65197	8.30029	9.12853	9.94159	9.37693	8.69236	9.24406	9.11576	8.82719	7.6978	8.25104	7.81275	7.53256	8.2134	8.02857	7.94012	7.80302	8.07682
ILMN_1667199	SQRDL	7.82777	7.13668	8.53023	8.13538	8.51589	7.23193	7.10992	7.5104	7.50668	7.63872	8.6013	7.88224	7.68205	8.17535	7.67999	7.48681	7.60151	6.9068	6.64455	6.51414	6.66806	6.70469	6.74656	6.58303	6.70057
ILMN_2388155	CASP3	11.0651	11.0988	10.6885	10.3737	10.4391	10.8016	11.1531	10.4244	10.3052	10.3798	10.3968	9.9803	10.473	10.4159	10.4461	10.5992	11.1628	9.47826	9.56304	9.44739	9.47233	9.50084	9.26439	9.80635	9.50296
ILMN_1743130	PTGFRN	9.62854	9.77425	8.82177	9.25631	9.03296	10.3698	9.86865	10.4955	9.79404	8.98114	9.22272	8.75536	9.11987	9.36374	9.71127	8.57447	8.15822	8.43257	8.06759	8.57549	8.63302	8.41649	8.19446	7.84854	7.85578
ILMN_2302118	CCDC50	10.9419	10.0477	10.2462	9.83865	10.4461	10.424	10.4216	10.1047	10.7321	10.6025	10.5847	10.5028	10.3588	10.7583	10.6397	10.9445	10.3497	9.91808	9.52459	9.06898	9.10704	9.31016	9.17603	9.25575	9.61536
ILMN_1702447	IGF2BP2	8.56002	10.0196	10.7779	9.52394	9.23117	9.45294	9.51741	9.05315	8.64206	8.31216	10.5597	10.0829	8.89368	8.8324	10.0172	10.823	7.34858	8.48423	8.47023	7.9917	8.04864	8.06802	8.5321	8.36835	8.41074
ILMN_2336647	NNT	7.80745	8.05503	7.9657	8.7115	8.88588	9.29258	9.76018	9.04591	9.60736	9.19933	8.92051	8.62521	8.6756	9.7138	9.12552	8.90806	9.61948	7.93177	7.70183	7.79072	8.10181	8.11885	7.85065	7.59888	7.64647
ILMN_3196019	FAM60A	6.74463	6.65563	8.00604	7.26913	7.24157	7.53272	7.58933	7.17195	7.8102	7.01211	8.27604	7.71234	7.35	7.12577	8.34716	7.30633	7.42185	6.39845	6.35621	6.41436	6.28131	6.13166	6.40965	6.43581	6.3876
ILMN_1716279	CENPE	8.45108	9.4567	8.33603	8.15822	7.47576	8.4598	9.05872	8.2431	7.10726	7.35524	7.35509	7.84045	7.68134	8.2941	7.41539	7.60393	8.76774	6.99176	6.9703	6.79596	6.94763	6.71637	7.00561	7.2586	7.07756
ILMN_1711005	CDC25A	7.6895	8.62705	7.12594	7.53706	7.39457	7.61957	8.07602	7.45187	8.01166	7.51905	7.24993	7.31029	7.59086	7.8883	6.6278	7.34078	9.56562	6.78189	6.66413	6.50573	6.50924	6.7722	6.65129	6.49485	6.35751
ILMN_1695311	HLA-DMA	12.2804	10.433	10.8024	11.277	11.3607	9.97963	9.6157	10.4714	10.418	11.7202	11.6167	11.4639	10.6131	10.9035	10.6286	10.3246	10.43	10.2263	9.95075	9.29315	9.21813	9.49377	9.32622	10.0187	10.4893
ILMN_1693490	SEC11A	11.3043	11.0735	11.3244	11.2207	11.6464	11.2532	11.178	11.3271	11.4265	11.0407	11.4169	10.8675	11.4841	11.5021	11.6136	11.8129	11.3732	10.4898	10.3741	9.77796	9.84432	10.0896	10.3335	10.4671	10.6575
ILMN_3248910	MIR155HG	7.84932	6.82385	8.76714	8.09937	7.79288	7.861	7.27917	7.29121	6.95141	6.86647	7.66616	7.40665	6.85519	7.72564	8.81163	7.87616	7.34844	6.61023	6.35698	6.3329	6.40206	6.79684	6.45332	6.51032	6.64878
ILMN_2092850	HPSE	7.91244	7.12957	7.42795	7.12058	7.41175	7.5044	7.34358	7.49284	7.66574	8.12759	8.17201	7.40563	7.10049	8.27652	7.4222	7.62839	8.35205	6.45464	6.56366	6.42631	6.39247	6.43337	6.49611	6.79902	6.65122
ILMN_1701374	NUP35	7.72369	8.35252	8.40182	7.50796	7.95706	8.59366	8.49011	8.34983	8.08499	8.04844	8.32291	8.88218	8.39012	8.24038	8.28812	9.04466	9.27325	7.34216	6.97316	7.13158	7.22885	7.17023	7.2044	7.50884	7.52019
ILMN_1714820	ITGB1	11.1222	10.4145	11.406	9.01473	10.1621	10.8152	10.7621	11.1588	10.6481	11.2484	10.8463	10.5851	9.97963	10.9964	9.64005	11.0271	9.18266	9.65341	9.46647	8.88745	9.22759	9.35622	9.08659	9.73874	10.1067
ILMN_1738742	PLAT	9.43547	11.352	10.8226	9.0086	8.23038	9.4969	8.83325	8.90389	9.85999	8.89526	10.1475	8.84402	9.41972	8.57398	8.35617	9.36674	7.92348	8.58785	8.25784	8.04932	7.97698	8.13757	8.05263	8.0701	8.25588
ILMN_1659564	SEC61A1	12.5928	12.5331	11.7894	12.2518	11.7403	12.2458	12.2475	12.0475	11.993	12.1798	12.0138	11.8216	12.0074	11.7609	12.5509	11.8684	11.6399	10.9743	10.8873	10.989	10.9743	10.8975	11.0932	11.1071	10.9667
ILMN_2391419	SYNE2	8.8119	8.31298	7.74743	8.3255	8.0444	8.64113	9.07698	8.29501	8.87457	8.9998	8.75832	8.3279	8.17677	8.57549	9.10442	8.19446	8.81163	7.63302	7.91183	7.44169	7.08237	7.89192	7.39952	7.28067	6.92473
ILMN_2379644	CD74	12.6548	11.2577	12.106	12.4101	11.5775	10.475	10.0729	10.5773	11.3136	12.1777	12.2631	12.2582	11.3579	12.0024	9.77121	10.6306	10.4611	10.6418	10.7865	9.73874	9.72137	9.88758	9.74773	10.7469	11.0206
ILMN_1751530	GADD45GIP1	7.0507	6.77832	7.81808	7.86488	8.01526	7.59013	7.66966	7.22349	7.85945	7.36004	7.37271	7.18969	7.69997	7.12828	8.38224	7.94036	8.72367	6.67	6.50241	6.54328	6.55474	6.65692	6.53978	6.39678	6.4523
ILMN_1713163	SMARCA5	8.07602	8.47788	9.03702	8.35647	10.7602	9.1001	8.97955	8.92021	8.51567	8.693	9.11436	9.30415	9.10602	9.2677	9.25575	9.11795	8.60237	7.89312	7.90454	7.58516	7.58855	7.93622	7.69579	8.17769	8.37065
ILMN_1761486	BORA	8.2161	8.38609	7.9757	8.02454	7.83921	8.8581	8.80905	8.57058	8.67587	7.67221	7.7836	8.2728	8.04564	8.45061	8.14564	8.03629	8.84672	7.25422	7.40354	6.9242	6.90699	6.99927	6.89711	7.47211	7.61592
ILMN_1788108	TXNDC5	10.9516	10.643	10.9388	10.5922	10.5615	10.7187	10.2182	10.1553	10.0678	10.1234	10.8401	10.4017	10.3708	10.3466	10.0301	10.7391	10.569	9.57188	9.47658	9.1859	9.14878	9.14878	9.32073	9.84676	9.50013
ILMN_1765132	LACTB	7.27992	7.09491	7.86113	7.38835	7.61161	7.62469	7.68598	7.82543	7.79374	8.13736	7.91798	8.10948	7.77768	8.2425	7.93661	7.85436	7.54714	6.75854	6.43448	6.53556	6.76219	6.61771	6.54521	6.78268	6.85026
ILMN_2071937	ATP6V0E1	12.1868	11.6273	12.1094	12.2648	12.3167	11.4484	11.6136	11.9074	11.8322	11.9618	12.3841	12.0296	12.0308	11.8794	12.3431	11.8165	11.864	10.8663	11.049	10.6545	10.6295	10.7333	11.1838	10.9728	11.0462
ILMN_1669550	MAD2L2	10.2325	11.3484	10.428	10.9394	10.4913	10.5131	10.3831	9.72137	11.1975	9.70385	9.87308	9.47619	10.7684	10.4068	9.9095	10.9497	11.8982	9.34572	9.50767	9.292	9.23307	9.09642	9.55663	9.61974	9.54318
ILMN_2225318	SMS	12.1203	11.1299	12.0371	10.7061	11.0783	11.5565	11.3081	10.9121	11.2285	11.463	11.3732	11.0127	11.8216	11.7802	12.1948	11.5715	12.0445	10.3679	10.3733	10.7344	10.9014	10.7049	10.4889	9.78733	9.88525
ILMN_1655733	RFC2	7.05396	7.5032	7.40582	6.96845	8.13298	7.58571	8.29932	7.70578	8.7203	7.66351	7.77044	7.56178	7.8745	8.00175	7.28042	7.8357	9.34724	6.61721	6.71443	6.85265	6.54097	6.85202	6.67305	6.6575	6.86619
ILMN_1779264	PSMG1	9.21364	8.59148	8.35368	8.32835	9.1818	9.0034	9.10226	9.05363	9.20767	9.14623	9.12456	9.24437	9.73099	9.9906	8.90292	9.6358	10.2923	8.00194	8.16018	8.29958	8.07682	8.2545	8.09585	8.12321	7.77319
ILMN_1711439	EMILIN1	7.21436	7.18614	7.80929	7.64465	7.68617	7.86715	6.90953	7.0548	8.38035	7.46763	8.49684	7.3511	7.69597	6.89727	7.56097	7.005	6.94912	6.51268	6.34667	6.38223	6.43914	6.22521	6.38892	6.53423	6.34695
ILMN_1676984	DDIT3	9.71477	9.81864	10.326	10.0043	10.7005	8.86821	8.73463	8.91174	9.91553	8.73284	10.989	9.82695	10.8649	9.10861	9.77901	9.20378	9.46783	8.49631	8.39329	8.63828	8.19736	8.59982	8.72502	9.01567	8.89435
ILMN_1651237	CDT1	7.96057	8.70063	7.46023	7.92408	7.25503	8.03383	7.16243	7.33612	8.51093	7.51265	7.53466	6.83472	7.40433	7.84887	7.50831	7.40369	9.95482	6.66971	6.59109	6.58335	6.52939	6.61471	6.70831	6.97346	6.93986
ILMN_2278561	RABL2A	6.53015	6.35899	8.05134	7.67666	8.12821	7.99645	7.63802	7.87052	7.59815	7.83417	8.07557	7.69614	7.83309	8.36158	8.22968	7.15056	7.21101	6.53447	6.60027	6.73803	6.58042	6.57021	6.50762	6.56407	6.52917
ILMN_1685124	TCTN1	10.3925	9.84896	10.429	9.89302	11.1583	9.93932	9.84599	10.0871	9.70134	10.322	10.3598	9.94197	10.0301	10.1694	10.3103	9.83325	9.48741	9.15403	8.97128	9.10674	9.14069	8.90493	9.20221	8.87408	8.80547
ILMN_2214197	TP53INP1	8.00647	8.28675	7.80196	8.12734	7.84271	8.42065	9.01162	8.90837	8.87643	9.4611	8.47143	9.16819	8.29331	8.94265	8.72606	8.99008	7.93772	7.66467	7.53336	7.25371	7.23597	7.13059	7.22977	7.74437	7.91013
ILMN_1651496	HIST1H2BD	8.87216	8.13406	8.39037	9.8576	9.02603	8.5098	8.4797	8.96004	9.66495	8.45446	11.1788	8.78609	8.7234	10.8361	9.20281	9.29716	8.69005	8.16018	8.07978	7.88386	7.81275	7.88708	8.18751	8.22275	8.07602
ILMN_1737308	GLRX	11.0317	10.5448	11.7494	11.7873	11.5813	11.0932	10.6789	11.0271	10.9007	11.0497	11.4044	11.8913	11.9618	11.4458	12.275	11.5421	11.5506	10.3501	10.5535	10.0694	10.4827	10.3544	10.6655	9.7247	10.2147
ILMN_1689371	GIMAP2	7.29244	6.81047	7.76229	7.24953	8.23698	7.384	7.91095	8.05187	7.84153	7.75366	7.73508	7.85578	7.781	7.78339	7.88463	7.70979	6.96817	6.50999	6.74536	6.62719	6.54606	6.35625	6.42675	6.57385	6.74606
ILMN_1726589	CD248	9.1376	8.61295	8.36626	8.40533	8.34493	8.82239	8.74352	9.36645	8.37716	8.50927	8.72083	7.77661	7.78323	8.06285	8.09647	7.88484	7.91876	7.36289	7.46008	7.26097	7.02623	7.49694	7.05323	7.47633	7.47508
ILMN_1777170	FAM183A	7.01087	6.6544	6.73747	6.81933	9.05772	6.86185	6.61939	7.53778	7.41831	7.73983	6.94044	6.82457	7.85716	12.8233	7.93561	6.61965	8.40254	6.67608	6.43635	6.79346	6.54832	6.53854	6.6365	6.4432	6.39067
ILMN_2140510	KLHL13	8.96033	8.45088	6.8137	8.22749	8.31505	8.3265	7.97867	7.72928	7.60513	8.61269	8.67781	8.1904	8.31454	9.05593	8.97273	8.42181	6.87037	7.33374	7.20766	7.23861	7.14794	7.12426	6.98115	7.02793	6.94976
ILMN_2309848	FXYD5	10.9976	10.3733	11.4247	11.3913	10.6971	10.1574	11.864	10.6339	10.165	11.169	12.4057	12.1706	10.0557	10.4053	9.99489	9.85873	10.2527	9.58954	9.97928	9.70727	9.37367	9.81693	9.58419	9.9275	9.97358
ILMN_1694491	CCNG1	10.0092	10.013	10.3874	9.82109	10.3418	10.0875	10.0139	10.6734	10.4221	9.94939	10.3727	10.352	10.0991	10.5314	10.4833	11.0059	10.2724	9.28932	9.27036	8.78489	9.18732	9.14211	9.15533	9.36674	9.43852
ILMN_1722894	ZNRD1	8.22123	8.31235	7.90914	7.73508	8.79513	7.7836	8.69446	7.92408	8.65168	7.1892	8.03202	8.1083	8.10617	7.89624	8.19314	8.38993	8.52989	6.92438	7.18261	7.12466	6.8651	6.95539	7.14437	7.14611	7.18119
ILMN_2211122	TRAPPC2B	8.9018	8.17583	8.91065	8.10162	8.99791	8.38317	8.53961	8.29932	8.60863	7.9657	7.50512	8.6852	8.85138	8.02774	8.95797	8.67092	9.07805	7.31243	7.36731	7.58963	7.67885	7.3832	7.72447	7.10792	7.27545
ILMN_1675848	MYL12A	13.0307	12.4057	12.0537	11.9851	12.1843	11.8345	11.8106	12.5214	12.3634	12.0593	12.2038	12.1001	12.3726	12.391	11.7912	12.5273	12.1271	11.3236	11.0877	10.6148	11.0741	11.3011	11.2753	11.1575	11.3043
ILMN_2066756	NCAPG2	8.36766	9.03075	7.90328	7.4622	7.72487	8.94115	9.13161	8.45265	8.831	8.46909	7.95046	8.08478	8.17201	8.90236	7.40454	7.72313	9.19713	7.21144	7.12286	7.21778	7.26752	7.22801	7.32093	7.30128	7.40473
ILMN_2186482	TMED7	9.27093	9.70854	9.95154	9.94429	9.64836	10.0123	9.6682	9.95381	9.76979	9.59824	10.1158	10.4333	10.5426	10.3694	10.2386	10.3741	8.93229	9.08488	8.75918	8.53075	8.51642	8.91674	8.29501	9.27036	9.30672
ILMN_1718607	TSPAN4	10.027	9.86534	9.73457	10.4507	10.2214	9.89658	9.69177	10.1327	10.459	10.2748	10.7321	9.90995	10.3593	9.77976	10.2195	9.52783	10.8537	9.3441	9.04688	9.28124	8.82954	9.11436	9.38764	8.77884	8.59803
ILMN_1694400	MSR1	8.81356	7.70458	8.70897	7.87215	7.52259	7.84065	7.3732	7.91634	6.94534	8.47557	8.058	8.17692	7.75347	7.70103	8.41398	7.61799	7.37367	6.76808	7.04615	6.56589	6.63684	6.83247	6.42029	7.07942	7.21379
ILMN_2311166	ITGB5	10.6328	10.6055	10.9935	11.1312	10.9819	10.0313	9.96174	11.0797	10.6119	11.5168	11.8129	10.9648	11.1228	11.6113	10.3698	10.5941	9.91702	10.038	9.83898	9.87811	9.54736	9.911	9.59586	9.4145	9.71744
ILMN_1677402	C11orf96	9.70385	10.9019	12.6743	11.8589	11.7232	10.951	10.825	10.7926	11.0735	10.296	10.6061	10.2715	11.919	10.5608	12.0352	10.3044	10.656	10.0639	9.23996	9.35242	10.3435	9.87465	11.1444	9.76817	9.67248
ILMN_1670145	DFNA5	12.0282	11.2152	11.5857	11.8899	11.3193	11.7659	11.9159	11.0037	11.5999	11.548	11.9227	11.5312	11.9796	11.334	11.9837	10.8988	10.1907	10.6752	10.3037	10.5574	10.1332	10.5514	10.1769	10.5063	10.5884
ILMN_1784602	CDKN1A	11.196	11.9967	12.1046	12.3231	11.9516	11.9237	12.4356	11.3089	12.5509	10.6148	11.0988	11.3806	11.7991	12.4081	12.1514	12.4537	11.7587	10.9166	10.3472	9.64541	10.978	11.3081	11.379	10.7026	10.9188
ILMN_1671158	MRPL13	10.3637	10.3291	10.106	10.1174	10.5219	10.2757	10.4807	10.9023	10.6044	10.0717	9.40445	10.1845	10.6903	10.4466	10.8061	10.7197	11.0826	9.45158	9.15176	9.36698	9.32843	9.3045	9.59858	9.29572	9.23996
ILMN_2066348	HERPUD2	6.73463	6.55495	7.51448	7.54794	7.71271	7.75366	7.8738	7.61957	8.20818	7.68937	8.09704	7.79508	7.86584	7.45938	8.1083	7.3726	7.20554	6.62429	6.51896	6.51171	6.60055	6.37384	6.57165	6.50942	6.44632
ILMN_1655734	RPF1	8.80996	8.2316	9.04591	8.81494	9.51972	8.70561	9.25281	9.3413	8.98748	8.41231	9.1818	9.17479	9.35751	9.45158	9.57339	9.47546	9.71608	7.92834	8.09108	7.99623	8.03361	7.93815	8.16548	8.07068	8.14451
ILMN_2334121	PRKDC	6.54524	6.85225	7.65038	7.284	7.38022	8.19235	8.14708	8.21534	7.85032	8.1454	7.43558	7.69579	7.64608	7.60448	7.60791	7.30429	7.7241	6.48872	6.4808	6.62123	6.57395	6.46122	6.38454	6.54483	6.68838
ILMN_1715068	AQP9	8.13314	8.01506	11.5545	11.2646	8.82026	7.91167	7.43614	8.86091	7.25746	10.0427	8.29189	10.325	8.86821	9.2447	9.12909	7.19924	7.68857	6.87147	6.88467	7.12992	8.88588	8.81804	8.36766	8.17021	6.89626
ILMN_1726693	GTF2H1	7.42808	7.54419	8.10199	7.84065	7.83736	8.25344	8.22926	8.32312	8.24874	8.06378	7.41136	8.30673	8.26351	8.54002	8.9018	8.68594	8.32621	6.99335	7.04103	7.18119	7.09593	7.12969	7.17366	6.90688	6.97933
ILMN_1713901	KDELR3	8.27967	7.50702	7.87032	6.95095	7.68877	7.72091	7.60267	7.96795	7.58516	7.01925	7.79327	7.52019	7.78472	7.83099	7.51096	7.32011	7.51979	6.59339	6.4247	6.53141	6.80567	6.50827	6.75469	6.3828	6.35062
ILMN_1701248	TREM2	8.9637	8.24161	8.56213	9.88696	9.94259	7.93116	8.31096	8.5575	8.4729	9.24591	8.44401	8.11543	8.54941	7.49883	8.2666	8.51734	8.63543	7.20071	7.96252	7.02041	7.20321	7.56529	7.20045	7.63439	8.41096
ILMN_1704529	PPIA	7.73554	8.00404	8.1496	7.2405	8.70234	8.60256	9.7364	9.15312	9.63341	8.29331	8.5626	8.41846	8.7394	8.57465	7.79885	8.53767	9.31261	7.5458	7.18022	7.51833	7.44092	7.62839	7.55879	7.46647	7.41486
ILMN_3306730	RBM47	9.53282	8.5119	10.2246	9.72773	8.96259	8.91144	8.48155	8.52474	8.12098	9.91029	9.59761	9.24789	9.23863	9.10528	8.6606	8.27003	7.67785	8.22254	8.04376	7.34394	8.02454	7.88034	7.65664	7.83694	8.28371
ILMN_2143566	SLC39A6	8.46356	8.92702	9.04301	8.06398	8.67145	9.66538	9.4519	9.27529	9.34107	8.84834	8.70999	8.93022	9.14298	9.35937	8.80967	9.90906	8.06838	8.25897	7.83677	7.84732	7.4646	7.87256	7.39457	8.42274	8.18357
ILMN_1775759	NRAS	8.63903	8.7051	9.49805	8.8256	8.63828	8.54435	8.67899	8.84993	9.66035	8.61314	8.47475	8.5324	9.20013	9.67576	9.86993	9.15468	9.27345	8.14519	7.76953	7.68117	7.72091	8.05464	7.85176	7.96928	8.16195
ILMN_2401701	PCGF6	6.72557	6.9583	7.04677	7.40712	7.71719	7.94688	7.88987	7.74529	8.0813	7.92948	7.97064	7.60642	7.83803	7.73924	8.20374	8.28396	8.24585	6.64148	6.60726	6.54404	6.57048	6.77537	6.49661	6.77329	6.83083
ILMN_1770692	WDR12	9.33308	9.70287	9.51615	8.97364	9.30958	9.53524	9.71349	9.37601	9.6544	8.95439	9.30272	9.49377	9.36004	9.9119	9.58284	9.63234	9.59797	8.45579	8.23543	8.4569	8.42769	8.28229	8.38519	8.45061	8.49201
ILMN_2391333	CYP20A1	8.11454	8.17497	8.44863	8.38652	8.70824	8.31235	8.70435	8.41166	8.35003	8.18302	8.70692	8.89696	8.79089	8.93662	8.9	8.49657	9.0481	7.51207	7.49112	7.29329	7.23386	7.55534	7.25877	7.86829	7.74023
ILMN_2400297	MAPK9	7.07198	6.84863	7.7509	7.71429	7.63591	7.81925	7.77558	7.78935	7.84002	7.91616	7.6095	8.06581	8.05779	8.05993	8.36766	7.91616	8.16757	6.69741	6.61028	6.89579	6.8437	6.79088	6.6012	6.60238	6.71968
ILMN_1713088	MSI2	8.68975	7.10669	8.25618	7.70595	7.9776	8.19334	7.80512	7.2166	8.62627	7.4995	7.89249	7.18814	7.61957	8.23862	8.52783	8.3886	7.67405	6.89486	6.84424	6.87174	7.0149	7.01405	6.69958	6.75593	6.70567
ILMN_2379130	IRAK1	11.5824	10.4935	11.012	11.0258	10.7464	10.0585	10.2973	9.89658	10.7326	10.9807	10.0998	10.1663	10.5933	10.885	10.2436	10.8549	10.7852	9.63832	9.72137	9.66678	9.55144	9.68741	9.39708	9.15942	9.56029
ILMN_2135798	NR2C2AP	9.63164	9.04565	9.18538	9.03526	9.44072	8.817	8.80296	9.10652	9.08241	8.67294	8.38317	8.68196	9.20082	8.2851	9.55179	9.05341	9.92233	7.84153	7.84986	8.07352	8.07705	7.79014	8.21107	7.96949	8.08478
ILMN_1845037	LOC100419583	8.43206	8.58617	8.79695	8.99339	9.45998	8.68114	8.88317	9.43783	9.24437	8.98224	9.63192	8.69138	9.51032	9.60637	8.81561	9.17976	9.44638	8.10565	8.26513	7.70017	7.94794	8.11386	8.00109	7.95615	8.03893
ILMN_1678165	LSM7	10.3973	10.5535	10.0175	10.0199	10.74	10.3052	10.8531	10.2012	10.3915	9.71858	9.77457	9.92541	10.056	9.36107	10.5358	10.2381	11.5976	9.1655	9.30415	9.09847	9.05021	9.09243	9.50109	9.2351	9.23863
ILMN_1799642	TRIM24	9.56383	9.75799	8.89391	8.59027	8.74515	9.9803	10.3902	8.99339	9.9721	9.52154	8.97871	9.36168	9.49555	9.30791	9.32236	9.61909	9.45965	8.32191	8.33296	8.14265	8.18879	8.1521	8.11568	8.81412	8.68704
ILMN_1691926	HSD17B10	9.24829	8.52581	8.83705	8.88111	9.87266	8.05046	8.56853	8.26334	8.72502	9.06045	8.07602	8.1097	8.59094	8.50647	7.96838	8.61168	9.60204	7.55255	7.48963	7.52219	7.42381	7.43574	7.87822	7.75266	7.84271
ILMN_2056551	RBMX2	9.68639	9.06586	9.10825	9.02134	9.76751	9.08691	9.35592	9.06284	9.76018	9.27371	9.14792	9.44529	9.74579	9.73608	9.6796	9.67457	9.97435	8.36626	8.31764	8.16941	8.41298	8.27447	8.35889	8.67812	8.48345
ILMN_1757186	GIMAP1	7.24369	6.56568	7.59033	7.54118	7.9481	7.48455	7.44746	8.1435	7.76859	8.15534	7.88129	8.06556	7.44286	7.43712	7.72951	7.73287	7.21211	6.60738	6.51035	6.48323	6.52045	6.41048	6.62128	6.58942	6.63598
ILMN_1699829	CTGF	11.1268	10.6764	11.7695	11.098	10.3534	11.3381	11.2074	11.6665	11.8405	10.764	12.6823	12.2518	11.8356	11.8322	11.9571	10.7852	10.7016	11.0877	9.94859	9.3965	11.0714	10.5018	10.7588	9.70854	10.2568
ILMN_1702231	C1orf54	11.012	10.1543	11.1092	10.8159	11.8203	10.9583	10.6515	11.993	11.7358	10.7941	10.0104	9.91518	10.8618	10.5571	11.1404	10.9367	11.0243	9.90869	10.1052	9.87224	9.797	10.0787	10.2206	9.28022	9.51823
ILMN_1773886	MED21	6.41647	6.45628	7.43879	7.16773	7.50599	7.51733	7.45223	7.34113	7.29376	7.23475	7.47766	7.53671	7.55808	7.05701	8.5892	7.6654	7.91544	6.3801	6.24507	6.25331	6.2305	6.33364	6.51647	6.31921	6.33138
ILMN_1743187	C6orf120	7.43862	7.39217	8.20183	7.42113	8.07705	8.4758	8.26199	8.5324	7.91954	7.96298	8.04529	8.41212	8.56883	7.5531	8.3436	8.40157	7.5497	7.02201	6.74397	6.92861	6.84116	7.00383	6.83882	7.26772	7.11352
ILMN_1798270	SMCO4	9.22304	8.75048	9.30057	9.82229	9.41823	8.50117	8.37201	9.11405	8.62682	9.57895	8.7485	9.23633	8.74171	8.69186	9.01246	9.17633	9.56981	8.00625	8.20208	7.63421	8.12118	7.93475	8.4199	7.60284	7.99257
ILMN_2363591	SDCBP	10.8618	10.6204	11.0596	9.07045	10.1755	10.9193	10.5539	11.0629	10.3964	11.21	10.078	11.0065	10.4813	10.7481	10.7486	10.723	9.1818	9.82302	9.43464	9.35364	9.65255	9.75041	9.15209	9.17155	9.34973
ILMN_1910180	NRP2	8.24831	7.51096	9.3534	7.77932	8.01851	8.30389	7.33424	7.54918	6.97726	8.39104	8.58861	7.43906	7.99978	8.25532	9.33966	7.24698	7.66122	7.03318	7.121	6.89966	6.8799	7.04362	6.78702	6.67383	7.06304
ILMN_1767142	ZNF280D	8.48656	7.65345	7.97246	8.38035	8.17935	7.85366	7.4414	7.85843	8.18374	7.53216	8.86415	7.7615	8.04699	8.34623	8.69117	8.52863	9.35622	7.2166	6.94063	6.84653	6.83823	7.07978	7.37546	7.24286	7.44205
ILMN_1774083	TRIAP1	9.32034	9.38491	9.18673	9.2748	9.797	9.12074	9.33638	9.42678	9.81334	8.92188	8.90236	9.21786	9.60275	8.88694	9.85831	10.0469	10.4364	8.22599	8.45039	8.3796	8.16917	8.31785	8.58785	8.50072	8.42065
ILMN_1695509	PTPN12	9.54881	9.64981	10.9351	9.08264	8.75416	10.2276	10.326	9.76979	9.89547	9.75253	9.8576	10.829	9.95687	9.93073	10.1893	9.80677	8.48449	9.11932	8.7558	8.66146	8.99901	8.79148	8.49481	8.9637	8.30805
ILMN_1794539	KIF11	7.78055	8.89059	7.55354	7.72928	7.48699	8.23612	8.40212	7.7836	8.03874	7.6581	7.92792	7.77121	7.48218	8.79002	6.70172	7.77896	8.42619	6.8476	6.66846	6.73632	6.95597	6.66997	6.94131	7.10365	6.84914
ILMN_2402168	EXOSC10	8.26561	8.55656	9.34973	9.47619	8.77826	9.76128	9.60773	9.69614	9.26747	9.2662	9.26505	8.91647	9.37997	9.81526	9.73504	9.34812	8.92362	8.23277	8.23257	8.13335	8.12863	8.03108	7.97672	8.30169	8.54668
ILMN_1708006	MICB	8.68239	7.42775	7.50423	8.30462	7.62138	7.17438	7.5708	7.75071	8.53167	7.47226	8.65143	7.88421	7.25396	8.70751	7.80993	6.97804	7.33721	6.75243	6.86018	6.85217	6.68614	6.88564	6.64864	6.54733	6.70936
ILMN_1780533	RNASE6	9.62581	7.47543	9.68741	9.53374	9.10704	7.70365	7.58832	8.35544	8.21001	9.12074	8.58815	8.93125	8.44835	8.37608	8.00919	8.95658	8.6063	7.84802	7.49153	7.06741	7.65788	7.42416	7.64753	7.47749	7.75719
ILMN_2047460	DRAXIN	6.90849	8.20841	8.29886	7.73724	6.35697	8.14096	7.14	6.29594	8.24426	6.8409	7.01126	6.74432	7.79264	7.13732	7.96694	8.729	8.19213	6.54072	6.64751	6.7207	6.48022	6.332	6.47044	6.27999	6.15958
ILMN_2341595	KITLG	7.60084	6.55058	7.98972	7.18531	7.23782	8.4061	7.43125	8.05448	7.2369	7.51799	7.44354	7.76971	7.45735	8.21922	8.28694	7.91954	7.58345	6.53906	6.40284	6.79308	6.79477	6.65497	6.67051	6.45898	6.33427
ILMN_1764109	C1R	7.31465	7.1599	9.0086	6.64755	7.0818	7.74248	7.24833	7.22168	7.68076	8.48774	7.91504	8.64029	7.49312	7.59328	7.64116	7.06416	6.81967	6.71988	6.51772	6.38747	6.50598	6.45391	6.56018	6.44512	6.52848
ILMN_1761733	HLA-DMB	12.8098	11.6224	10.7921	11.7178	11.375	11.3484	10.8333	11.5222	11.208	12.6764	12.4146	11.6797	11.3493	11.3043	11.3446	11.395	11.1507	10.8961	10.8942	9.99775	10.1433	10.247	10.1118	10.562	11.1698
ILMN_1735093	TIMELESS	9.12456	9.3272	8.26085	8.43975	8.46356	9.04958	8.99928	8.77977	8.95953	9.13267	8.68782	7.91201	8.09897	8.53096	7.79488	7.60469	9.31948	7.4508	7.80154	7.23159	7.16465	7.45245	7.39114	7.99915	7.97381
ILMN_1698685	MATN2	6.9288	8.33226	6.80598	7.40454	6.73534	9.26063	8.98193	7.70422	7.38646	10.2686	8.04012	9.36917	8.12616	8.81163	8.99606	7.90476	6.92926	7.33917	7.22349	6.96577	6.69419	6.81618	6.72295	7.35822	7.34618
ILMN_1776582	PDK3	9.07016	7.48049	8.36048	8.49434	7.89088	7.7308	7.74248	7.54324	8.08365	8.3578	7.8132	8.01741	8.01182	9.0649	8.93097	8.01377	8.73463	7.20137	7.25122	7.15607	7.39594	7.18641	7.30876	6.7642	6.84021
ILMN_1743208	NEDD1	7.59127	8.05236	7.88688	6.73742	7.464	8.14564	8.16239	7.98649	7.4615	7.68134	8.6191	8.20735	7.46707	8.14474	7.84956	7.95573	7.58502	6.93815	6.75827	6.5662	6.53953	6.58297	6.45956	7.11043	7.16967
ILMN_2292387	TANK	6.48357	6.51672	7.78889	7.41896	7.53159	7.55087	7.56626	7.70517	7.41978	7.46391	7.60448	7.87472	7.91116	7.8885	8.0932	7.70183	7.37214	6.51147	6.4151	6.55826	6.5157	6.3819	6.5357	6.47724	6.32899
ILMN_2102951	FAHD2A	7.25337	7.21129	8.09876	8.81615	8.3888	8.63774	8.71645	8.28715	8.62603	8.30511	8.32169	8.30759	8.21048	8.03734	9.10226	8.11337	9.01473	7.13913	7.17054	7.28889	7.16784	7.23193	7.22712	7.36452	7.51494
ILMN_1754894	C1orf162	11.1805	9.56862	10.8214	12.0104	10.6784	9.62148	9.27897	10.4631	10.2838	10.8643	10.3776	11.3742	10.3567	10.6025	10.448	10.256	10.3001	9.82658	9.52126	8.70384	9.73075	9.23089	9.49722	9.73457	9.29377
ILMN_2386016	ATRAID	11.0376	10.9483	10.5391	10.6317	11.1228	11.1565	10.7117	11.0877	11.6261	11.0243	10.9571	10.9516	11.1969	11.2868	10.9288	11.3019	11.4334	10.1405	9.96818	9.74335	9.58023	9.7576	10.1414	10.4466	10.2142
ILMN_1807201	FAM104A	10.0608	10.1612	9.96294	10.1764	10.2478	10.4165	10.2956	10.6282	10.417	10.3703	10.2451	10.3968	10.9847	10.5249	10.4817	10.6454	10.3776	9.21194	9.27293	9.52459	9.20571	9.22127	9.2771	9.47375	9.37137
ILMN_2249288	TIPRL	6.7964	7.10018	7.19543	7.37337	7.14581	7.93475	8.06597	8.15277	7.69597	7.97315	8.17021	7.84111	7.76091	7.96949	7.6941	8.57602	8.51529	6.86517	6.52331	6.87153	6.75319	6.7051	6.55924	6.66362	6.71195
ILMN_2151541	DNAJC10	9.20108	9.76054	9.93932	9.98476	10.2012	10.5126	9.98153	10.1067	9.30156	9.72706	10.4057	10.7	10.0807	10.7168	10.1437	10.1548	9.05936	9.14094	8.7863	8.82346	8.98448	8.93048	8.72307	9.05341	9.10442
ILMN_1705468	PIK3CA	7.69385	7.89694	8.27335	8.219	8.02857	8.52889	8.58891	8.58536	7.8204	8.51548	8.9887	9.38734	9.12215	8.86589	8.90733	9.41056	7.97046	7.5769	7.34927	7.45016	7.54212	7.42625	7.48096	7.45223	7.42595
ILMN_1733288	C1RL	8.44213	7.63246	9.2677	8.28489	7.75916	8.07744	7.38782	8.16508	7.82731	8.94902	8.00218	9.14927	8.68285	8.09799	8.056	7.23506	6.88625	7.5622	6.85699	7.21225	7.20686	7.04842	7.10992	6.70475	6.7577
ILMN_1778617	AK6	6.90724	6.97304	7.93693	7.19973	8.1362	7.84416	7.99048	8.20735	7.68336	7.68355	7.6132	7.32612	7.61514	8.11703	8.49709	8.13061	8.58492	6.59697	6.64864	6.76833	6.84376	6.71128	6.75616	6.92578	6.64162
ILMN_1794501	HAS3	9.07962	8.13668	9.07698	9.02765	7.2981	7.81808	7.2058	8.21555	7.27917	7.9799	8.0509	6.98324	7.87215	10.3762	8.45812	7.26468	9.05222	7.04642	7.13696	7.03959	7.10948	7.10188	6.99273	7.45103	7.18458
ILMN_1685928	WDR34	7.94477	7.74334	7.62352	8.12479	8.32243	7.74529	7.74503	7.62685	7.51448	7.83137	8.12098	7.46237	7.90649	8.95137	7.38814	7.59657	10.1703	6.79831	6.99176	7.16474	7.07355	6.9362	7.2586	6.64199	6.62822
ILMN_1705302	FCGRT	11.2524	10.0435	11.843	11.9295	12.0089	10.6037	10.418	11.0446	10.581	11.6704	10.2546	11.1899	10.7248	9.98436	10.1285	10.0875	10.1994	9.86792	9.99853	9.49039	9.44122	9.65922	9.87725	9.74579	10.0702
ILMN_1712678	RPS27L	11.6797	11.8849	11.9874	12.0054	12.3954	11.8732	12.0818	12.2768	11.9571	11.5222	11.8155	11.8601	12.3363	11.9821	12.2371	12.8	12.2402	10.9139	11.1021	10.7385	10.8629	10.7947	11.0998	11.2561	11.254
ILMN_1685661	RRP15	9.98712	9.3965	9.39619	9.12552	9.35751	9.27001	9.33055	9.49593	8.6491	8.4332	9.04001	9.53766	9.81334	9.91772	9.91591	9.91946	9.57447	8.49011	8.26085	8.14079	8.17075	8.39629	8.40757	8.45019	8.63617
ILMN_1726839	DCUN1D5	10.1565	10.3804	10.3554	9.60104	10.3299	10.2085	10.2361	10.1306	10.5058	10.3202	9.83582	9.90049	10.4746	10.3708	10.5297	10.6717	10.9864	9.40305	9.24101	9.18868	9.14265	9.25355	9.30301	9.16255	9.24101
ILMN_1749213	SDF2L1	10.9571	10.7248	10.1612	11.5901	11.1914	10.1952	10.7379	11.0198	10.6674	10.1384	10.6621	10.8589	11.4151	10.5285	11.3878	11.2207	10.6687	9.76433	9.69206	9.67021	9.41935	9.62379	10.1052	10.1043	9.85999
ILMN_1755620	IER5L	7.82415	7.98991	8.49684	8.1454	7.67825	7.98223	7.11554	7.44126	7.47114	7.31709	7.72951	7.43595	7.53357	7.17666	8.21875	8.36862	7.09733	6.55855	6.78091	6.76276	6.6228	6.61261	6.59502	6.74317	6.5776
ILMN_1673352	IFITM2	12.8264	11.8379	13.3792	13.0184	11.9718	11.6017	10.9542	12.4943	12.3125	12.9421	12.9013	12.1028	12.253	12.6548	12.1594	12.196	11.4484	11.5931	11.4814	10.7502	11.608	11.379	11.5535	10.7779	10.8434
ILMN_1703435	ZNF658	6.8559	6.91098	7.17491	7.23675	7.14	7.74358	7.73347	7.58912	6.97477	7.46445	7.46517	8.18081	7.84523	7.93661	7.6876	8.04169	7.67443	6.44392	6.57656	6.34845	6.42964	6.58388	6.43925	6.41928	6.4405
ILMN_1772359	LAPTM5	10.4867	9.8523	11.4422	11.406	10.9583	9.46524	9.14594	9.88617	9.38791	10.8844	10.1777	10.5922	9.97928	9.53695	9.74299	9.39121	9.27897	9.33087	9.59961	8.46151	8.45835	9.09875	8.7852	9.14298	9.49225
ILMN_1792256	TBX2	10.3979	8.31921	8.1772	8.25328	8.59175	9.17659	8.91277	10.0371	8.55552	8.19063	7.71648	7.43972	8.25873	7.60574	8.58891	7.42052	7.90013	7.32349	7.47709	7.19294	7.82458	7.50164	7.19161	7.3861	7.27001
ILMN_2224143	MCM3	11.5921	11.7684	10.6637	11.2469	11.2229	11.624	11.5649	11.3546	11.2552	11.3607	11.1675	11.113	10.9288	12.0414	10.2423	10.5706	11.7967	10.3255	10.2899	10.1584	10.0399	10.1865	10.1518	10.3069	10.2847
ILMN_1679318	ARSJ	7.37601	6.83162	8.74413	7.09029	7.38646	8.08846	7.49883	7.74547	7.14932	7.05601	7.76643	7.3576	7.17037	8.05822	8.67092	8.7645	6.67522	6.60864	6.61548	6.56325	6.4649	6.78637	6.53444	6.4388	6.5235
ILMN_1768391	ARL4C	7.70825	8.1998	8.7325	8.49311	7.90328	8.36476	7.82755	7.42681	8.0516	7.84172	8.63565	7.65402	8.04932	8.02678	9.47447	8.51671	7.95493	6.93288	6.97179	7.45153	7.43614	7.30144	7.1944	7.04747	6.64019
ILMN_1698725	FRMD3	8.32699	7.98239	9.65376	9.01532	9.32002	10.5018	9.39708	9.3138	8.28649	8.86704	10.7588	9.74773	9.20435	9.3904	10.4683	9.37393	8.91539	8.47117	8.1893	8.33439	8.30373	8.55123	7.99062	8.25411	8.13826
ILMN_2090558	MMADHC	10.3864	10.723	10.4027	9.97647	11.1334	10.7361	10.9055	10.8175	11.0651	10.0391	10.774	10.9661	11.0167	11.2362	10.7926	11.2323	11.1122	9.84391	9.53414	9.7668	9.6871	9.86865	9.8718	9.64312	9.6871
ILMN_1737089	CAPN5	10.722	11.5115	9.36407	10.7253	9.98983	10.4007	9.20609	9.5633	9.73233	10.1621	10.6575	8.95263	10.434	9.47447	10.3274	9.68786	9.13874	9.04466	8.98816	9.38262	9.18796	9.2295	9.1655	8.30417	8.36451
ILMN_3249807	SKA2	8.91539	9.8007	9.66092	10.3005	10.1373	10.3274	10.4531	10.5804	10.2705	9.81295	10.581	9.80473	10.0104	10.5987	9.51741	10.8935	10.9735	9.13717	9.10794	9.00008	8.97955	9.13213	8.74966	9.37317	9.40986
ILMN_1709851	TCEA1	6.69038	7.21934	7.74529	7.43574	7.82104	8.12321	8.00296	8.17292	7.9917	7.58933	7.54265	8.39559	8.45175	7.62005	7.56723	7.85065	8.01182	6.82688	6.87358	6.66959	6.53904	6.81954	6.65145	6.75718	6.73747
ILMN_2091375	KRCC1	7.9657	8.0435	8.35565	7.99547	9.11795	8.41183	8.8119	8.7312	9.18029	8.56028	8.53797	9.45004	9.32684	8.94115	8.71761	9.28598	8.72203	7.7603	7.88187	7.18186	7.44631	7.50816	7.49758	8.11543	7.98068
ILMN_1722502	CCT6A	10.1222	10.1923	10.9471	10.1384	10.5411	10.9986	11.3413	10.7906	10.9948	10.1942	10.5136	10.7602	10.5899	10.5206	10.6591	10.2166	11.0913	9.54736	9.56656	9.65315	9.74649	9.50212	9.54554	9.5067	9.58312
ILMN_1803988	MCL1	9.65954	9.94229	11.0004	10.8257	10.1134	10.3115	10.0908	10.6723	10.0036	10.1264	10.4086	10.9374	10.6515	10.2791	10.9635	10.3487	9.59557	9.35094	9.06539	8.52935	9.40686	9.80889	9.13186	9.38643	9.7691
ILMN_1774733	SOCS1	9.26033	7.00009	8.40533	7.39725	8.29812	7.00769	6.93815	6.87147	7.7072	7.41205	7.25773	7.08975	7.7615	7.61627	6.80138	6.55207	7.5534	6.54153	6.34544	6.43301	6.52999	6.43405	6.46478	6.33711	6.31192
ILMN_1718136	UQCRHL	11.444	11.4806	11.9605	12.174	12.5878	12.539	12.7641	12.7603	12.5998	12.1001	12.3954	12.3396	12.5951	12.835	12.7872	12.6907	12.818	11.3405	11.2506	11.5445	11.5445	11.4659	11.5052	11.113	11.1389
ILMN_2057220	RIDA	6.51339	6.70372	7.20686	7.2716	7.64647	7.77337	7.90838	9.15286	8.13922	7.97592	6.76279	7.66486	8.71302	7.68297	8.38375	8.03176	7.7418	6.74317	6.4477	6.69174	6.78637	6.83369	6.75708	6.63952	6.54657
ILMN_2097185	PUS3	8.55623	8.48373	8.46611	9.02663	8.85542	8.71813	8.78967	8.75416	8.54435	8.33074	8.43105	9.03189	9.51448	8.74271	9.45037	9.53316	9.60453	7.71588	7.91616	7.86062	7.75587	7.68516	7.9325	7.84453	7.94438
ILMN_1774874	IL1RN	7.70899	6.83155	9.91946	8.00296	7.11799	6.96359	6.51559	7.15103	6.58874	6.80404	6.9795	7.91742	7.57411	8.42254	8.68867	6.5476	7.58033	6.33515	6.56722	6.29849	6.2917	6.61681	6.46005	6.47317	6.54885
ILMN_1707088	DENND2D	8.35935	7.51494	8.12005	8.08234	7.91152	7.0399	7.38272	7.50151	7.4553	8.22652	7.7671	7.74312	7.39594	7.66814	7.47964	7.09175	7.50164	6.67219	6.52007	6.65207	6.56854	6.49619	6.62031	6.73773	6.70222
ILMN_2361186	PHF20L1	7.46377	7.15864	8.7018	8.28812	8.32088	8.08316	8.28694	8.60008	7.99109	7.8817	7.58378	8.28052	8.73028	7.8591	7.93094	8.08605	8.87764	7.04531	6.7262	7.02285	6.96983	7.05235	7.33326	7.17239	7.35796
ILMN_1784577	ZNF12	8.40059	8.13554	9.24829	8.79777	8.27565	9.19129	9.73052	9.18698	8.73675	8.82127	8.37839	9.56656	9.08444	9.09314	9.40686	8.66921	8.2365	7.90586	7.83594	7.75287	7.78782	7.73347	7.6907	8.09361	7.92124
ILMN_1661755	FAM129B	11.4108	11.1341	12.3186	11.5999	10.2615	11.1115	10.4377	11.1411	10.4315	11.1189	11.7327	11.7991	11.2394	11.469	10.7545	11.9279	10.4967	10.4993	10.3669	10.3288	10.1824	10.1857	10.0811	9.55355	10.0776
ILMN_1727923	ZNF140	7.54512	7.35	7.77639	7.91777	8.01239	8.18477	8.15486	7.87867	8.00131	8.02112	8.14474	8.5021	8.10544	7.6864	8.91984	8.15534	8.43883	6.82535	6.95903	7.00041	6.84299	7.17353	7.04362	7.08091	7.13211
ILMN_1755643	MGAT4A	9.26505	8.38786	9.25708	8.99501	9.36195	8.61507	8.3991	8.86749	8.41942	9.01448	8.89673	9.2665	8.88218	9.19971	9.08184	9.09666	8.77567	8.09585	7.99346	7.5708	7.53648	7.87849	7.76579	8.13826	8.13298
ILMN_1763144	NEU1	10.5863	9.26221	10.327	9.58453	10.4042	9.08348	8.46539	9.2261	9.24101	9.68318	9.60126	9.08659	9.52812	9.54736	9.06615	9.1465	8.93402	8.26375	8.52136	8.59323	8.57219	8.51508	8.60107	8.12278	8.15653
ILMN_2307656	AGTRAP	8.3058	7.57578	8.69371	8.70002	8.79946	7.30086	7.34579	7.95983	8.74297	7.86773	7.43184	7.4655	8.63326	8.16785	7.17423	7.8917	7.71627	7.08781	6.99533	6.93998	6.84323	7.03203	7.24482	6.72154	6.7211
ILMN_1738642	CMPK1	9.91989	9.5946	10.6069	9.60666	10.2241	10.7889	10.7298	10.9841	9.73608	10.4434	10.2361	10.8629	10.3758	10.691	10.5271	10.6236	9.9724	9.29377	9.27345	9.24137	9.2168	9.38553	9.02503	9.50974	9.53557
ILMN_2109416	NAPSB	8.77361	8.80967	6.59393	9.20243	7.60063	9.33153	8.8893	7.42012	8.94902	8.24038	8.53143	7.29586	6.85955	7.57491	6.75137	9.14265	7.93561	7.05796	7.62858	6.20622	6.14793	6.84124	7.28995	7.46254	7.95866
ILMN_2157441	HLA-DRA	13.7063	12.7251	13.2754	13.1788	12.818	12.3749	12.1991	12.7356	12.7697	13.5745	13.632	13.4967	12.9792	13.5703	12.5998	12.397	12.2598	12.4559	12.2508	11.3421	11.3128	11.4726	11.624	12.292	12.6154
ILMN_1746699	SGO2	7.88524	9.19713	8.1459	7.77427	7.21158	8.01637	8.70063	8.11085	7.03378	7.27238	7.21876	8.17444	7.5751	8.84373	7.11398	7.91841	8.5244	6.97957	6.94856	6.52321	6.97304	6.88253	6.73287	6.9656	7.09111
ILMN_3241970	POLR2J2	7.40779	7.69632	8.31623	7.5769	9.09619	8.18955	9.06099	8.70535	9.18233	8.4145	7.90365	8.7786	8.15353	8.49028	7.91481	8.51296	9.00885	7.22253	7.68016	7.49244	7.06467	6.89498	6.8778	7.89853	7.58615
ILMN_2149494	NPL	9.52839	9.3608	9.83051	9.75548	9.01694	9.09219	8.71618	9.67885	9.35806	10.8159	8.95848	10.0847	9.23893	9.08462	9.50631	8.91887	8.87733	8.50668	8.41846	8.13491	8.58785	8.46471	8.07372	8.18898	8.53665
ILMN_1800958	TMEM237	9.86327	9.98153	9.64763	9.10067	10.558	9.9694	10.1204	9.76881	10.5751	10.0325	10.0407	9.85693	9.96254	10.7156	10.429	10.353	11.2568	9.07178	8.82638	9.3803	9.08488	9.0649	9.13569	9.12456	9.06424
ILMN_1785821	TDP2	6.54202	6.88327	7.56872	7.38443	7.76432	7.69034	7.57431	7.73674	7.51112	7.70127	7.73223	7.94458	7.56612	7.69314	7.98669	7.85456	7.38664	6.49693	6.57765	6.36914	6.60415	6.59172	6.56801	6.53889	6.44023
ILMN_2196335	ASUN	6.80213	7.19374	7.64378	7.82182	7.69867	7.76579	7.83862	7.81826	7.55808	7.65197	7.80445	8.02542	7.95706	7.62704	8.67611	7.89358	7.7155	6.75743	6.77423	6.5811	6.48936	6.76142	6.61235	6.76006	6.84965
ILMN_1769299	MTMR11	10.2881	9.6208	10.6789	9.99775	10.3202	10.5068	9.72583	10.2028	10.4396	11.1053	10.1389	10.8618	10.2606	10.3092	11.4347	10.6637	8.85906	9.62777	9.35305	9.21283	9.11904	8.93797	9.08971	9.6391	9.2756
ILMN_2367070	ACOT9	9.03889	7.62704	8.479	8.47003	8.33758	8.04549	8.1664	8.37379	8.23826	8.35072	8.22652	8.12298	8.3781	8.73617	9.19059	8.18811	8.40059	7.42012	7.29453	7.38646	7.3576	7.46707	7.24532	7.13629	7.398
ILMN_2129563	LDLRAD3	7.65197	7.64465	7.60682	7.28175	7.66103	8.53889	8.30891	8.2707	7.707	8.08499	7.91013	7.79115	8.46264	7.771	7.90264	8.24935	7.58272	6.8707	6.81845	6.69842	6.79691	6.78156	6.45824	7.16171	7.38209
ILMN_1692535	DPP4	8.01392	6.64216	8.54849	7.74156	8.60577	8.41351	8.01126	7.06504	7.45403	7.80702	7.29586	6.97686	7.35408	6.91588	7.30128	6.5898	8.20798	6.38038	6.60092	6.57868	6.59514	6.41785	6.52686	6.5918	6.69837
ILMN_1700660	RNF135	9.93816	8.63139	9.20985	9.2662	9.53524	8.38035	8.70925	9.39542	9.19366	9.66538	8.68322	8.8662	8.97209	8.801	8.95823	8.51844	8.2611	8.23543	8.16054	7.81251	7.88945	7.84325	7.87658	7.86624	8.02029
ILMN_1776105	PSPH	8.06361	8.7215	8.62736	7.80569	9.5335	8.61879	9.02033	8.49146	9.76433	8.73617	8.20546	8.60863	8.8621	10.1923	8.2728	8.18456	8.84767	7.60412	7.64828	7.88726	7.45288	7.7308	7.80796	8.058	7.4322
ILMN_2094938	OMA1	6.67247	6.4483	7.13324	7.00769	7.41233	7.3925	7.34794	7.57474	7.3471	7.46113	7.58069	7.27105	7.78935	7.92041	7.50961	7.36084	9.27428	6.50213	6.39728	6.36416	6.37476	6.43569	6.26148	6.39608	6.51996
ILMN_3236112	TP53TG1	6.93424	6.48006	6.89476	7.43046	8.17518	7.34078	7.31608	7.8553	8.30169	7.63131	7.60968	7.23357	7.67547	7.13668	8.11284	7.72293	7.84503	6.33353	6.55026	6.43346	6.38109	6.41598	6.51224	6.61942	6.56811
ILMN_1678300	LOC146880	9.27254	9.59961	9.33824	8.33662	8.75606	9.57512	9.50407	9.50255	9.47134	8.88588	9.17128	8.53289	8.77672	9.23782	8.19105	9.25355	9.76715	8.09206	8.11037	8.06089	8.13123	8.07451	7.9513	8.09704	8.22749
ILMN_3241254	HAS2-AS1	8.16845	8.17001	7.35276	8.35094	7.65621	7.68575	7.43295	7.6529	8.8724	8.02935	7.27877	8.57984	8.41045	7.59033	8.61371	7.58166	8.37937	7.1915	6.82217	6.88872	6.91706	7.01893	7.03224	6.90268	6.86028
ILMN_2204297	AP5M1	7.92886	7.73724	8.6664	9.19162	9.03325	9.18064	9.21076	8.97273	8.76617	8.7285	8.87216	9.38838	8.61068	8.90782	9.22759	9.50836	9.35592	8.07176	7.76411	7.85274	7.88056	7.72148	7.69034	8.04603	7.89358
ILMN_1687538	ETS1	10.415	11.0699	11.5724	10.9218	10.7022	11.0589	11.0905	11.3421	10.415	10.2533	10.8107	10.8711	10.117	11.1523	10.5756	10.2195	9.99223	9.93816	9.80244	9.58094	9.57753	9.77752	9.36789	9.61233	9.9914
ILMN_1692511	TMEM106C	10.9688	10.653	9.78079	10.3169	11.293	9.98914	10.7005	10.9231	11.1283	10.4125	9.84474	9.99669	10.7526	11.0356	10.4007	10.5783	11.9366	9.67651	9.61536	9.90532	9.72706	9.65676	10.004	9.18732	8.99678
ILMN_1707493	RCC1	9.35058	8.8256	8.13191	8.01899	8.2835	8.03317	8.21635	7.61063	8.13902	8.11769	7.58186	7.35351	7.85695	8.08621	8.15534	7.72729	8.55731	7.11884	7.31046	7.12192	7.13684	6.80152	6.90106	7.14192	7.15927
ILMN_1762594	NOD2	7.63779	7.56976	9.2156	8.97273	7.18897	6.89641	6.8986	7.04202	6.86009	7.64465	7.76378	8.21534	7.34618	8.02657	7.70146	6.49475	6.62502	6.57631	6.46638	6.47534	6.60113	6.69776	6.28425	6.58375	6.32783
ILMN_1802458	AGTRAP	8.55476	7.39179	8.96259	8.54621	8.77775	7.35942	7.36224	7.99219	8.38975	7.9166	7.37144	7.43346	8.35414	7.99935	7.67666	7.85051	7.62549	6.98155	6.87897	6.84681	6.76756	6.9481	7.22885	6.88395	6.99833
ILMN_1683305	COMMD2	9.49623	9.51032	8.69346	8.85105	8.41398	9.10704	9.41859	8.52393	9.64221	9.28513	9.30697	9.01947	9.36674	9.16131	9.85656	8.87583	9.67364	8.46704	8.21534	8.03108	7.52634	8.32963	8.18279	8.5072	7.98824
ILMN_2355971	HSD17B10	9.47375	8.65476	8.92702	8.91486	10.0608	8.33633	8.77131	8.46337	8.84465	9.35526	8.19843	8.31164	8.76501	8.67346	8.0444	8.748	9.74267	7.82517	7.61924	7.59142	7.80286	7.68919	7.99516	7.94069	8.0038
ILMN_1719938	FGF11	7.59717	8.65143	8.50647	8.75093	7.79719	7.82458	8.11791	8.47445	9.31163	7.43523	7.57969	8.35647	8.28599	8.11478	9.1294	7.27755	7.2885	7.41356	6.77967	7.2074	7.11312	7.44183	7.18261	7.07931	6.70541
ILMN_1810584	IL1R1	6.80627	6.76796	9.14182	8.5635	7.37773	6.88569	6.87884	7.19119	7.0832	8.13902	8.35049	8.16037	8.16	7.42416	7.48352	8.12759	6.72552	6.91547	6.54633	6.56804	6.53692	6.53705	6.63549	6.36152	6.48035
ILMN_2200659	SNHG5	10.1626	9.43814	9.68149	9.71093	10.3332	9.64981	9.97084	9.73608	10.2877	9.92825	9.60418	10.3888	10.5783	9.65608	10.296	10.6126	10.6903	9.0335	9.05568	8.48034	8.24693	8.80154	9.11664	9.55755	9.80111
ILMN_1735155	GLB1	11.1583	9.5852	10.312	9.96973	9.66366	9.8545	9.65472	9.9333	9.59212	11.0857	10.2178	9.63015	9.58892	10.1147	9.6017	9.25575	9.11173	8.96146	8.87837	8.91277	9.16321	8.9374	8.76851	8.61245	8.73778
ILMN_1667561	IFRD1	11.1122	10.0008	10.1165	10.0321	9.88388	10.7452	10.883	10.4225	11.2301	10.1961	9.90532	10.8757	11.049	9.90225	11.138	9.54154	10.8244	9.56562	9.51065	9.16029	9.23659	9.18764	9.07178	9.93744	9.78624
ILMN_1702691	TNFAIP3	8.20798	7.96338	11.2733	9.63473	8.4586	8.1856	8.24185	7.84777	7.97511	8.33466	9.25118	9.05808	8.6568	9.03296	8.99868	7.71845	7.48681	7.36581	7.61203	7.45735	7.34962	7.68551	7.84586	7.50493	7.80112
ILMN_2370976	MYOF	8.3532	7.67387	9.34694	7.32627	7.38338	7.66852	7.33799	7.81905	8.00089	8.72793	8.59148	7.86921	7.14396	7.94616	7.94367	7.07557	6.84661	6.96778	6.89524	6.58651	6.80842	6.78068	6.71047	6.72542	6.90621
ILMN_1704094	PSMA6	10.2139	9.83201	10.3804	9.83016	10.2541	10.3936	10.6049	10.6687	11.2859	10.3621	10.7271	10.8623	10.3344	10.8657	10.7795	11.1021	11.2993	9.53695	9.56908	9.51543	9.61876	9.48372	9.62602	9.42038	9.60666
ILMN_1746090	STT3A	9.88758	10.5274	10.0893	9.06338	9.06076	10.7672	10.8682	10.3169	10.0929	10.6372	10.6988	10.4091	10.2965	10.5111	10.5319	10.1108	9.67123	9.20139	9.38906	9.14505	8.86163	8.90548	8.85163	9.63513	9.45482
ILMN_2104784	FKBP3	9.13161	8.37866	9.93224	9.74773	9.88242	10.202	10.4867	10.3453	10.0604	9.9803	10.0246	10.2276	9.80027	9.94259	10.63	10.8407	11.296	8.74827	8.99041	9.05997	9.05341	8.98448	9.10131	9.06338	9.20609
ILMN_1741165	SLC11A1	9.35833	9.43512	10.4494	10.7248	9.25538	8.33314	8.27604	8.59073	8.48987	9.77342	9.12853	9.44832	8.73697	8.94433	10.2131	9.09314	8.14564	8.76588	7.77729	6.83742	8.37689	7.74248	8.85346	8.30142	8.72484
ILMN_1696494	CMTM6	10.4822	10.2441	10.4993	9.23059	9.82494	9.85045	10.0814	10.1257	9.71279	10.2237	10.1857	10.3694	9.74299	10.4195	9.62602	10.0535	9.04716	9.1477	8.86994	8.7246	8.80074	9.20194	8.65168	9.02134	9.23454
ILMN_1698243	GLMP	11.1053	9.69042	9.9998	10.5341	10.3683	9.65821	9.66576	10.6082	10.2602	11.0529	9.85927	10.2983	9.80384	10.2259	9.88758	10.2512	9.75357	9.08184	9.37629	9.10579	8.97683	8.74901	9.24272	9.39338	9.28317
ILMN_1672908	TWIST1	7.13224	7.5935	10.9834	8.34021	8.60832	7.89145	7.93451	8.59415	7.7677	6.45506	9.09932	9.28757	8.20929	7.32664	7.16967	8.72606	9.65472	6.91605	7.20071	7.51476	7.6095	7.18558	7.8187	6.76241	7.02771
ILMN_1664099	GLIS3	7.77578	7.06598	7.75071	7.79288	7.16434	8.03827	7.0619	7.13482	6.92061	8.66004	8.08062	8.24609	8.00239	8.68572	8.51757	6.92377	6.47247	6.96465	6.61963	6.72154	6.78222	6.48267	6.46392	6.58388	6.49001
ILMN_1719518	ARF4	12.5793	12.4834	11.9808	12.0832	11.9891	11.9571	12.1383	11.9027	11.8948	12.3281	12.2438	12.2458	12.2254	12.2438	11.8617	11.8534	11.7101	11.1468	10.9133	10.9935	10.9748	11.1045	11.0106	11.2417	11.2229
ILMN_1750693	SSR1	10.8418	10.9743	10.3794	10.3274	10.2593	10.74	10.7355	10.428	10.1341	10.1902	10.1994	10.8935	10.4305	10.7161	9.94939	10.5735	9.42202	9.66193	9.39404	9.11626	8.74027	9.51189	9.11053	9.86567	9.78664
ILMN_1761788	MOXD1	8.60918	8.08576	7.888	7.32758	9.1404	10.1358	6.91612	9.7211	8.95405	10.0329	7.91616	9.52296	8.54767	8.84003	8.97393	8.40508	7.12843	7.4497	7.26023	8.32291	7.28067	7.90692	7.34962	7.58912	7.42299
ILMN_2225718	CENPE	7.48574	8.115	7.69597	7.71367	6.85543	7.54393	8.0472	7.48892	6.74067	6.65429	6.7792	7.21296	7.18386	7.6144	6.74645	7.10782	8.29958	6.45375	6.4047	6.27133	6.41357	6.27176	6.24215	6.48127	6.2275
ILMN_1814281	SPC25	7.01946	7.90993	6.78068	7.03912	7.81154	7.58308	7.65118	7.28465	7.78802	6.94976	7.3194	7.25157	7.5603	7.9039	6.98294	7.29957	9.43881	6.47156	6.42603	6.81085	6.44259	6.46905	6.41732	6.46341	6.34291
ILMN_1708348	ADAM8	7.04877	6.91941	9.26221	9.02156	8.09233	7.00862	6.72847	7.68937	7.21167	7.94923	7.66948	8.5492	7.29407	7.5085	8.87408	6.95152	6.89291	6.65307	6.66398	6.57702	6.6859	6.75666	6.49126	6.91104	6.56401
ILMN_1698139	TCEA1	6.69997	7.20686	7.79528	7.62511	7.71124	8.12971	8.0007	8.19907	7.96887	7.50716	7.5339	8.37335	8.47953	7.69461	7.60999	8.06701	8.10701	6.83402	6.79339	6.77017	6.77442	6.80354	6.68449	6.71958	6.88716
ILMN_2389810	ATP11C	8.67191	7.72507	8.57007	8.33439	8.05739	8.43058	8.09252	8.12029	7.23516	8.68073	8.16435	9.04841	8.23788	8.7645	8.06965	7.64465	8.00439	7.28501	7.24788	6.88946	6.8187	7.30384	7.01564	7.56097	7.50943
ILMN_3240117	AIDA	10.6082	10.4285	11.2808	11.1705	11.1821	11.2899	11.2808	11.3806	11.0347	11.138	10.9188	11.4606	11.5867	11.4841	11.7894	11.4414	10.7759	10.4311	10.2391	10.1841	10.185	10.0342	10.0776	10.0855	10.1138
ILMN_1803194	GALK1	10.955	10.5638	10.5712	11.6167	11.2261	10.7832	10.5922	10.9478	11.4151	10.7105	10.4221	10.6366	11.4182	11.2744	11.0243	11.0634	11.016	10.1672	9.77644	9.81412	9.48859	9.64078	10.1603	10.2541	10.1612
ILMN_2323979	WARS2	6.67969	7.55387	7.48026	7.64722	8.50256	7.11655	7.86522	7.00914	7.08847	7.53175	7.98547	7.90625	8.70999	8.3704	7.47293	8.23471	7.08475	6.34725	7.08342	6.31796	6.43747	7.84192	6.48054	6.31695	6.28898
ILMN_2226955	VOPP1	8.41351	8.83586	8.1607	6.81681	8.07085	8.36993	8.77522	8.29642	12.0505	8.44029	8.0528	8.17795	11.3975	8.65817	7.84307	7.89192	8.25042	7.6907	7.52558	7.7779	7.68461	7.82621	7.77541	7.31651	7.17169
ILMN_1711314	NUDT5	9.84266	9.11626	9.18764	9.36752	9.78279	9.15942	9.01667	9.39818	9.84181	9.59888	9.18148	9.13161	9.23782	9.87725	9.29956	10.1052	10.24	8.63194	8.52067	8.19955	8.31598	8.24609	8.47249	8.73284	8.65345
ILMN_2265995	NBPF3	8.45889	8.7203	9.58664	9.36917	9.19462	9.28732	9.5796	9.51004	9.13569	9.44557	9.47476	9.5462	8.9998	8.93371	9.48231	8.85262	7.96862	8.39423	8.11407	8.20522	8.28323	7.94831	7.96479	8.10012	8.01552
ILMN_1785765	TM9SF2	10.4225	9.78809	10.8929	10.2799	10.6525	11.2676	11.1867	11.0945	11.3089	11.092	10.7858	10.9405	10.3327	10.9041	10.5104	10.7884	10.4503	9.92455	9.63832	9.67389	9.66616	9.65639	9.51483	9.88949	9.85012
ILMN_1777526	MED20	10.2396	10.721	9.57988	9.84474	10.754	10.426	10.9847	10.5032	10.3898	10.1677	10.0036	10.2918	10.3698	11.0206	10.2941	10.1174	10.3506	9.57301	9.32002	9.16068	9.23546	9.27345	9.213	9.53282	9.38463
ILMN_1750674	SDSL	9.53221	8.63069	8.43569	9.292	9.90639	9.02803	8.93048	9.56111	10.1013	9.19366	8.7203	8.2365	9.36947	8.52175	8.93911	9.06308	9.88654	8.28187	7.8728	8.61853	8.26334	7.98669	8.32699	7.81275	7.79599
ILMN_1693045	TMED1	10.9019	10.0522	10.5186	10.2334	10.694	10.6069	10.5432	10.3477	9.92034	10.249	10.2226	9.69346	10.2817	9.65779	10.5751	10.173	10.2602	9.13911	9.34634	9.11762	9.05808	9.10558	9.5942	9.43881	9.37507
ILMN_2398587	ZNRD1	8.66525	8.729	8.5244	8.63565	9.12823	8.07728	8.97098	8.53143	8.73408	7.71196	8.65423	8.70947	8.63801	8.38786	8.71896	8.65117	8.98249	7.39527	7.72648	7.5916	7.48455	7.59275	7.44551	7.73689	7.80133
ILMN_2198515	ARRDC3	8.26003	9.42585	9.81831	7.41704	9.10558	8.92732	9.06045	8.34965	9.27093	8.1893	9.75512	9.63038	8.59982	9.71744	9.46426	9.20673	7.83417	7.81577	7.5898	7.76395	7.96385	8.11524	7.88769	7.84621	8.42395
ILMN_1673380	GNG12	8.12616	8.75991	7.91814	6.37793	7.06706	8.64003	8.20861	8.0474	8.41351	8.43398	8.68387	7.9268	7.79741	8.7468	8.08823	8.88418	6.84177	7.29194	6.8799	7.12394	7.0173	7.38794	6.69414	6.84085	7.07978
ILMN_1765146	IFNAR2	8.46027	8.71332	8.64561	8.65739	9.40021	8.32766	8.30696	8.60377	8.48231	8.47164	8.85674	8.68897	8.93097	8.92638	8.40352	9.50138	9.247	7.76556	7.86291	7.62428	7.4825	7.84486	7.63665	7.69034	7.89694
ILMN_1774584	ATRAID	11.7659	11.8177	11.5021	11.6157	11.8982	11.8922	11.4746	11.7576	12.196	11.8379	11.7285	11.7156	11.8092	11.9253	11.7269	11.943	11.9253	10.8384	10.7993	10.5519	10.4631	10.6545	11.0099	11.0871	10.8283
ILMN_1802190	FOXJ1	7.14947	6.80017	6.57422	7.43091	8.27157	7.51572	7.12882	7.8376	7.53978	7.86023	7.31742	7.70629	7.92559	11.1053	7.49389	6.81893	6.49866	6.53185	6.54063	6.49405	6.5568	6.55633	6.50106	6.84038	6.54066
ILMN_1671250	CLIC4	8.02774	7.91167	9.4261	8.058	8.1772	8.92021	8.48631	8.56521	9.17287	8.97655	8.61734	8.0428	8.28675	8.959	9.12995	8.45713	8.82346	7.58216	7.48859	7.33374	7.13759	7.41136	7.61531	7.94311	8.08113
ILMN_1797009	F3	7.91897	8.84521	9.18646	9.23832	9.42954	10.4792	8.98955	10.6929	10.1358	9.66414	9.77157	8.44911	9.93014	8.62573	10.9743	8.71332	7.92169	8.93876	8.43161	8.45956	8.48824	8.757	8.47638	7.44829	7.67825
ILMN_1758474	PRKRA	9.40845	9.80027	10.0104	10.0531	10.4086	10.6752	10.4967	10.1158	10.63	10.1787	10.1897	10.4575	10.5136	10.6758	10.688	10.3391	10.8208	9.25411	9.33673	9.14958	9.0335	9.18826	9.23027	9.62748	9.62272
ILMN_2161832	VPS37A	9.46146	9.42392	10.1869	9.90995	9.84517	9.86283	9.79543	9.8576	9.81981	9.53374	9.3093	10.075	10.0593	9.5335	10.3014	9.83476	9.85012	8.79889	8.83915	8.63096	8.67755	8.69033	8.79024	8.97481	8.90072
ILMN_2382724	METTL23	9.7562	9.41659	9.67123	9.53695	10.1764	9.20082	9.57988	9.95327	9.62748	9.34244	9.31661	9.55084	10.4165	10.035	9.31485	9.08659	10.1603	8.51844	8.73438	8.36476	8.31623	8.64561	8.69734	9.00266	8.83915
ILMN_1667068	ZC3HAV1	10.1873	9.60275	9.55496	9.93966	9.46732	10.06	9.9998	9.93476	9.73131	9.97602	9.72436	9.99457	10.0717	9.28183	10.0818	9.23148	8.84229	9.07747	9.30328	8.6756	8.70589	8.83643	8.32088	8.55258	8.37181
ILMN_2395856	TMEM218	10.8434	11.0641	9.98511	10.9112	11.4787	10.6929	10.6863	11.0706	11.1846	10.6666	9.95552	10.6621	11.2354	11.1682	10.7753	10.6408	11.2261	10.131	9.87376	9.73411	9.42639	9.66722	9.83704	10.1154	9.7957
ILMN_2363586	SDCBP	11.3112	11.2841	11.3775	10.643	10.5992	11.0106	10.688	11.178	11.161	11.3599	10.2135	11.7424	11.4699	11.5299	11.3019	11.3256	9.9367	10.3665	9.91518	9.97435	10.249	10.4311	9.8671	9.73575	9.87141
ILMN_1696003	GNAI3	8.57725	9.35495	8.79513	8.71071	8.57647	9.40021	9.43101	9.13186	9.0182	8.35003	9.25514	9.52812	9.40174	9.19343	9.83704	9.47582	7.96795	8.13215	8.07961	7.57273	8.00404	8.28187	7.65621	8.32032	8.30462
ILMN_1798249	AK4	8.55314	7.84325	9.56624	7.94559	9.02064	8.64433	8.5209	8.88252	9.3793	8.16172	8.45124	7.22282	8.17963	9.05188	8.4608	7.69497	7.91225	7.71453	7.26985	7.56443	7.42625	7.86003	7.38142	7.22869	6.95912
ILMN_1741133	NME1	12.2613	12.7301	11.9782	11.9702	12.2285	12.2662	12.6599	12.4101	12.3107	11.5786	11.8948	11.765	12.2953	12.2613	11.7958	12.9543	12.7445	11.0605	10.8782	11.5786	11.5421	11.3761	11.6157	10.8283	10.9345
ILMN_2106818	MBIP	8.46765	8.20183	9.27458	8.75511	8.82742	9.09026	9.0131	9.00008	9.29873	8.83505	9.55755	9.96101	8.94902	8.85209	9.78511	9.82968	9.73608	8.14388	8.06644	7.99597	8.08113	8.18058	7.99198	8.34416	8.22652
ILMN_2110532	RPL26L1	10.5391	10.7225	10.3048	10.2214	11.0805	9.90869	10.3984	10.3766	10.6055	10.075	10.6413	10.1853	10.8296	11.2217	10.6585	10.9799	11.463	9.50606	9.37744	9.59656	9.66989	9.62503	10.0221	9.50806	9.38643
ILMN_2408543	PLAUR	7.82215	7.79072	10.4448	8.5422	8.31785	7.31419	7.2047	7.76432	7.59142	7.88666	8.23233	8.31048	8.14564	7.99663	8.43809	7.48771	7.42268	6.74711	6.93868	6.57189	6.7722	7.48826	7.20994	7.28774	7.20598
ILMN_1810423	RPP40	10.8967	10.5633	9.90168	10.4606	10.7286	10.6643	10.8312	10.5761	10.4448	9.62646	9.74727	10.2541	10.7825	10.955	10.9942	10.1607	11.3767	9.38672	9.51972	9.60946	9.71445	9.5033	9.77644	9.36723	9.22923
ILMN_1723020	MAP3K1	9.85406	11.3236	9.67755	10.6397	10.3458	10.9564	10.9911	10.2863	11.278	9.8276	10.3188	10.2838	10.1739	9.3038	10.4475	9.9434	9.18646	9.4039	9.60303	9.19745	8.95439	9.28022	8.7739	9.448	9.50447
ILMN_1670322	FCHO2	8.01377	7.34146	8.3265	8.46385	7.89762	8.09505	8.37546	8.50353	7.83137	8.35935	8.37866	8.68215	8.10247	8.46241	7.97246	8.1872	7.29282	7.177	7.11234	6.93878	6.9666	6.96845	6.84399	7.44533	7.51224
ILMN_2043918	DLEU1	7.90792	8.19715	7.51352	7.52379	8.57465	8.51867	8.61879	8.54588	8.91647	7.12308	8.19334	8.3681	8.24891	6.69369	8.59982	8.28599	8.75606	7.16589	7.27557	7.15728	6.62203	7.02111	7.28027	7.25789	7.32725
ILMN_3269775	TMEM251	9.74496	9.19522	9.91911	9.5935	9.89459	9.54695	9.49283	9.66495	9.49777	9.72399	8.98537	9.94259	10.0714	9.75651	10.0863	9.93709	10.6328	8.67812	8.67394	8.56746	8.48745	8.69213	8.67477	9.14241	8.95292
ILMN_1912185	GPC6	8.36969	8.64932	9.80175	8.50299	8.29526	8.5312	6.99565	9.00313	8.52393	7.82897	8.40059	8.38609	7.27662	8.95609	8.45557	7.59584	8.5534	7.621	7.27036	7.38992	7.48324	7.26913	7.25107	7.34529	7.15318
ILMN_1704286	FXYD5	9.56562	8.51867	9.90995	9.74368	9.18339	7.84824	10.0482	8.5119	8.20291	9.08112	10.723	10.4256	8.1067	8.45019	8.05429	7.98607	8.53693	7.96819	8.11478	7.78831	7.5534	8.0873	8.05429	8.14033	8.14794
ILMN_2405233	FAM133B	8.52115	8.51002	9.04406	9.94649	9.46705	9.69901	10.1126	9.69716	9.21364	9.04139	9.51518	9.84599	10.0077	8.83532	10.3139	9.45294	10.2044	8.1489	8.48774	8.27135	8.55314	8.38317	8.76202	8.61635	8.64712
ILMN_1788203	HEY1	10.7067	11.5535	10.8569	11.3421	11.2323	12.1948	11.8155	11.3732	11.392	12.1203	11.6516	11.2908	11.5715	11.5433	12.0608	12.2269	9.42302	10.9069	10.2032	10.6988	10.5638	10.8024	10.764	9.74399	9.68249
ILMN_1687896	PIK3C3	7.80586	7.74023	8.74705	8.41045	7.9325	8.37379	8.6055	8.65168	8.68409	8.31431	7.99279	8.44056	8.45759	9.00692	8.89797	8.81561	8.24852	7.6459	7.28878	7.21851	7.32993	7.49743	6.94237	7.73111	7.60758
ILMN_2063586	CLIC4	11.608	11.7069	11.9646	11.2386	10.8782	12.3431	12.0024	11.7743	12.1856	12.0397	11.8995	12.0927	12.1383	12.2195	12.2822	11.5699	10.6182	11.2229	10.8244	10.1118	10.0871	10.4596	10.2842	11.7292	11.5824
ILMN_1701269	ATP5C1	9.69139	9.64411	9.86792	9.22099	10.7422	10.3462	10.5597	10.7005	11.3854	10.473	10.0535	10.1791	10.5111	10.9497	10.0717	11.3043	10.9014	9.48741	9.22214	9.45998	9.33187	9.38583	9.38791	9.29933	9.45546
ILMN_2252408	CNPY4	9.75935	9.38906	9.65987	9.33458	10.1878	9.65852	9.47881	9.89811	10.2928	9.43783	9.03075	9.80715	10.0278	9.47515	9.96333	9.32452	9.61406	8.61585	8.59509	8.76588	8.60446	8.53767	8.7285	8.77184	8.64182
ILMN_1742872	UBA2	8.10617	7.63462	9.32073	7.64737	8.58111	8.76649	9.15533	8.73778	8.38678	8.3796	8.50096	8.07531	8.1664	7.86604	8.9162	8.46611	8.99841	7.304	7.37478	7.54393	7.41774	7.45892	7.33988	7.44248	7.6728
ILMN_1717229	AAED1	8.73028	8.02857	8.75771	8.5834	8.68758	8.26933	8.0651	8.34876	8.17885	8.20818	8.65846	8.84063	9.06778	9.322	8.75474	8.79279	9.01915	7.59934	7.47766	7.42463	7.34128	7.73532	7.71295	7.55566	7.93561
ILMN_1759910	SERPINA5	8.0871	7.57906	6.89385	7.95092	7.03579	6.96331	7.02612	6.79419	10.229	6.98692	6.91917	10.5159	6.96926	7.4076	7.61645	7.16132	7.30286	6.65738	6.64368	6.39639	6.79386	6.43342	6.64815	6.61208	6.65729
ILMN_1694539	MAP3K6	9.74012	8.67707	8.8409	9.37036	8.63165	8.71724	8.80433	8.83292	9.98406	9.22923	9.30758	8.55179	9.14329	9.23333	9.27059	8.4068	8.5312	8.56097	7.97488	8.00766	8.24072	8.00048	8.28715	7.44731	7.53909
ILMN_1671054	HLA-A	11.7269	11.3546	11.9237	11.4726	10.8312	10.8879	11.3037	10.6351	10.512	10.1584	10.5829	11.9403	10.7921	12.0104	10.496	10.5661	9.94229	10.2933	10.1857	9.86609	9.88242	9.76751	9.81412	10.1269	10.0589
ILMN_1700081	FST	6.75133	6.62847	8.98485	7.17951	6.342	6.86566	6.63854	6.34071	6.32524	6.5757	9.57641	8.65276	6.73847	8.48034	7.52536	8.16215	7.26276	6.25894	6.49778	6.39311	6.48386	6.25216	6.24705	6.23462	6.40274
ILMN_1693430	NME1-NME2	7.03522	8.49052	7.93837	7.52792	8.24874	7.80745	7.99876	7.75663	8.03629	7.11437	7.17195	7.06467	7.78916	7.28297	8.31939	8.67191	8.69277	6.85932	6.71498	6.85699	6.93858	6.7013	7.18119	6.66883	6.57497
ILMN_1806818	MCM3	9.55948	9.82695	8.97629	8.91539	9.40946	9.62182	9.63832	9.53591	9.4541	9.44403	9.26561	9.02134	8.93851	10.2162	8.15326	8.72977	10.2067	8.35594	8.37435	8.29546	8.0597	8.36004	8.28649	8.5374	8.4469
ILMN_2397721	GLB1	11.6537	10.2067	10.7894	10.4746	10.1298	10.2899	10.1493	10.4057	10.0505	11.4523	10.766	10.2325	10.0613	10.5888	9.81481	9.86208	9.50806	9.47447	9.3192	9.4794	9.5852	9.43698	9.33995	9.08634	9.24065
ILMN_2210129	PRIM1	9.02101	9.0325	7.8132	8.38544	9.10226	8.70063	8.58202	8.85604	9.19911	8.88349	8.79846	8.63495	9.05997	9.27925	8.01032	9.17013	10.6148	7.78079	7.92814	7.8466	7.58131	7.77427	7.69461	8.28229	8.17254
ILMN_2131336	NEMP1	9.00156	9.30183	9.37663	8.40508	9.38734	8.9563	8.78271	8.97153	8.89232	8.55903	9.39856	8.68173	8.5426	8.54941	8.89368	8.05263	8.70947	7.9325	7.88207	7.80645	7.90013	7.59736	7.68058	7.93661	8.00782
ILMN_3242900	HIST2H2AA4	9.42854	8.55281	10.3149	10.1934	9.23811	8.84887	8.83975	9.26284	9.80351	8.63715	9.94859	8.59948	8.96827	10.5519	9.24761	8.7594	9.29315	7.93543	8.40707	7.64045	8.01614	8.24091	8.32419	9.01215	8.9508
ILMN_1737396	PSMD14	10.0706	10.5253	10.5777	10.005	10.9323	10.7282	10.8812	10.6892	11.0998	10.1869	10.7026	10.7076	10.9516	11.0235	10.891	11.1797	11.1549	9.82867	9.60524	9.72137	9.78733	9.68185	9.6271	9.72555	9.76352
ILMN_1730516	TMEM133	6.53778	6.95937	7.39179	7.15647	7.39921	8.07176	8.15007	7.98694	7.24141	7.4497	7.31465	6.9925	7.48718	7.35306	7.95373	7.58013	6.84012	6.47284	6.46138	6.42507	6.43888	6.37423	6.38015	6.24585	6.38211
ILMN_1761969	DERL2	9.02134	8.91486	9.42991	9.14378	9.59824	8.61434	8.96289	8.96511	9.13813	8.7437	9.34244	9.01448	9.39197	9.03789	9.20169	8.75536	9.67686	8.07771	7.94947	7.93693	7.93388	8.02172	8.34125	8.30195	8.32523
ILMN_1719870	FAM72D	6.94526	6.7371	6.89754	7.23451	6.87619	7.9903	7.55566	7.8349	7.65463	7.30663	7.58855	7.03224	7.40188	7.7509	7.03615	7.43833	8.54815	6.44102	6.39323	6.31514	6.49465	6.43092	6.25841	6.36382	6.48609
ILMN_1753534	RPS18	12.1125	11.8117	12.3363	12.2285	12.6436	12.0832	12.0986	12.3297	12.4035	11.9727	12.7827	12.4169	12.5032	12.6907	12.6023	12.8233	12.7851	11.5084	11.4968	11.2386	10.8886	11.3484	11.6986	11.3761	11.5332
ILMN_1759277	OIP5	6.91621	8.008	7.14425	7.18344	7.37078	7.70166	7.66122	7.57295	7.58874	7.11924	7.67158	6.8324	7.56205	7.91013	7.16861	7.40982	8.95104	6.57861	6.56854	6.3631	6.48857	6.46418	6.42908	6.57259	6.6388
ILMN_1787844	MYDGF	10.6031	10.2728	10.415	10.3501	10.5397	9.9068	9.94459	10.0148	9.19497	9.8523	10.1174	9.42887	9.68185	8.79357	10.0613	9.71193	9.72706	8.8662	8.85374	8.86796	8.72956	8.96717	9.20108	8.84551	8.99339
ILMN_1815479	NOP10	12.2269	11.7303	12.0897	12.1094	12.1189	11.5489	11.6995	11.8092	11.5052	11.6975	11.3767	11.5002	12.1582	12.1582	11.6356	12.3769	12.5331	10.754	10.8929	10.9464	10.8675	10.9083	11.1763	10.8507	10.7716
ILMN_1734231	DDOST	11.4991	11.2244	11.0839	11.1899	11.3913	11.1071	11.1838	11.1623	11.1147	10.9675	11.3305	10.3158	11.1698	11.0589	11.3367	11.2676	10.9193	9.93966	10.0702	10.1659	10.2863	10.106	10.3288	10.0625	10.1183
ILMN_1707858	H2AFZ	12.5998	13.0089	12.1001	12.2508	12.6986	12.4124	12.6322	12.459	12.712	12.1154	12.292	12.3167	12.5286	12.9366	12.0104	12.4869	13.1069	11.4968	11.4015	11.6136	11.4927	11.6333	11.6551	11.3903	11.3823
ILMN_1663351	SLC2A10	8.77335	7.97802	7.7072	7.32772	7.58516	8.3888	8.05187	8.17677	8.55829	9.12425	8.6055	8.14497	8.19277	8.23038	8.30805	7.47576	6.58245	7.28253	6.86113	7.30927	7.07133	7.21673	7.00895	6.84131	6.96778
ILMN_1739622	PPP1R12A	7.76314	7.88606	8.78478	7.98839	8.05688	8.73753	8.6793	8.93827	8.15954	8.39173	8.53442	8.61853	8.33707	8.03711	8.92732	8.35524	7.14329	7.36696	7.33764	7.29479	7.62839	7.22635	7.02645	7.31833	7.3053
ILMN_2393296	GK	9.1526	8.56002	9.87422	8.54966	8.2519	7.95068	7.82082	8.08273	7.82936	8.49052	8.70824	8.9438	8.23448	9.49945	8.98844	8.09177	8.5033	7.62606	7.29437	7.44829	7.76515	7.63737	7.35126	7.6911	7.67198
ILMN_1654606	ZDHHC22	6.51821	7.67999	6.47333	7.68705	6.65647	7.66314	7.81577	7.0955	7.38683	6.76022	7.2987	7.2091	7.0371	6.73008	7.72129	8.5502	8.06072	8.11198	8.34286	8.74733	8.42274	8.56028	8.46192	7.86522	8.00273
ILMN_1743583	MADD	7.86428	7.61942	7.61908	7.96228	7.54499	7.70475	7.66687	7.70806	7.50133	7.63178	7.43149	7.42643	7.47725	7.24299	7.94419	7.42583	7.69867	8.32742	8.55574	8.90436	8.90806	8.77361	8.93156	8.26636	8.26156
ILMN_1708159	PICK1	7.53744	7.27707	7.22253	7.71384	7.67221	6.99713	7.05558	7.11288	7.16486	6.83991	7.12643	7.26389	7.09655	6.92458	7.03232	6.71761	7.75988	7.60017	8.15734	8.13472	8.50229	7.82458	8.31216	8.52419	8.60107
ILMN_2408946	PDE8A	7.54104	7.40208	7.66634	7.37214	7.03183	7.5065	7.31651	7.2262	7.12413	7.31083	7.25628	6.95759	7.00255	7.11756	7.61424	7.03979	6.73679	8.2835	8.53382	7.6508	7.33206	7.82797	7.78529	9.34597	9.23059
ILMN_2049293	CD84	7.08975	6.80327	6.84415	7.53796	7.18671	6.78745	6.77563	6.85615	6.91617	7.32011	6.87619	6.95998	6.77238	6.69318	7.0371	6.73243	6.81752	7.88421	8.2363	7.40729	7.49789	7.71977	7.97287	8.48824	8.32881
ILMN_2331636	ACACA	10.723	10.764	9.05772	9.6289	9.90126	10.5148	10.3404	10.7271	10.1773	10.1845	9.24927	9.65531	10.2431	9.908	9.77305	9.322	9.82072	10.9955	11.0441	11.1092	11.1189	11.1838	10.7889	10.8379	10.9218
ILMN_1718182	THRA	8.11903	8.13143	7.82182	7.89479	9.23187	8.11266	8.21818	8.4801	9.51574	8.42833	7.72884	7.56905	8.43105	8.04099	7.86045	8.13169	7.90365	8.97393	9.2981	9.36345	9.3241	9.45865	9.43374	8.90932	8.94902
ILMN_2071186	CORT	6.37001	6.57909	6.32351	6.28862	6.45643	6.35934	7.4208	6.38246	6.3284	6.33177	6.33642	6.4841	6.42385	6.30806	6.2565	6.40671	6.33325	7.09186	7.10461	7.60876	8.09011	7.97611	7.40068	7.32903	6.88366
ILMN_1787718	SLC27A1	9.01336	8.47445	8.30115	8.82954	8.95017	8.72278	8.45201	8.33489	8.38317	9.06586	8.3172	8.14747	8.15486	7.44126	8.11386	7.80645	7.11043	9.2969	9.75297	9.13407	9.16341	9.21648	9.06125	9.64732	9.38085
ILMN_1658619	WWC1	6.93117	8.58639	7.71666	8.8348	7.59977	8.64582	8.71976	8.93851	8.63903	8.16435	7.99109	8.62122	8.58837	9.41625	8.41166	7.85253	7.43316	9.55728	9.35806	9.90263	9.59619	9.55663	9.39476	8.63014	8.41321
ILMN_2368068	TCF20	9.02765	8.8792	8.37464	8.80863	8.30805	8.65955	8.8433	8.39446	8.65399	8.13554	9.36407	8.71948	8.41274	7.76208	8.47672	7.80445	8.65618	9.31132	9.61127	9.63408	9.64221	9.66454	9.5633	9.45998	9.49945
ILMN_1668779	GPR17	6.3678	10.3554	6.33512	7.26224	6.50747	6.45429	6.43011	6.43398	7.05334	6.84221	6.45902	8.17148	6.92503	6.45498	6.48792	6.40627	6.73077	8.32339	7.39538	7.51427	7.092	7.72729	7.37636	8.48398	9.48476
ILMN_1721106	C14orf159	10.1088	9.12044	9.65567	9.75074	10.0814	9.70422	10.0585	10.2237	10.1502	10.4741	9.79123	9.42506	9.80715	10.157	9.25795	9.28447	9.05772	10.7469	10.8961	11.0167	10.7889	10.9688	10.8085	10.5597	10.4101
ILMN_1696133	EPT1	8.04332	8.476	7.56756	7.88406	7.50796	7.91954	7.97846	7.73404	7.38699	7.45683	7.64135	7.77427	7.69272	7.65621	7.79552	7.62586	7.64772	8.62827	8.68322	8.73874	8.87733	8.70692	8.7394	8.97452	8.69791
ILMN_1678831	GCC2	7.02793	7.05396	7.49656	7.08104	6.86891	6.94606	7.03937	7.17809	6.76478	6.70262	6.83567	7.95636	7.87718	7.79488	6.7114	7.59127	7.2716	8.57674	8.26933	8.20818	8.43481	8.10544	8.27024	7.64277	8.02678
ILMN_1682775	EDN1	8.07796	7.58033	8.73617	8.48723	7.74004	8.25411	9.02134	9.14712	8.57674	7.18445	6.9629	7.74569	8.05341	7.89264	8.65345	7.44731	7.74063	8.87183	8.56283	8.17104	9.42124	9.65743	9.72858	8.88166	9.34781
ILMN_1728197	CLDN5	9.22698	8.97068	9.13436	9.67651	11.9851	10.5982	11.0805	11.7091	10.9048	9.91626	9.0034	7.86324	10.0396	9.64658	9.96054	10.4425	9.53455	11.2469	11.0347	10.6351	11.1108	11.3799	11.2949	10.379	10.8138
ILMN_1708991	CCNY	8.0701	8.29501	8.1572	8.82026	8.52863	7.83921	8.08806	7.95725	8.6063	8.56308	8.21201	7.86647	8.06821	8.109	7.68534	8.88842	8.73675	9.17419	9.24889	9.21648	9.23187	9.28093	9.50909	9.26095	9.23716
ILMN_1738869	GALNT13	6.39975	8.50486	6.38527	7.84602	6.37251	6.71601	6.5954	6.84965	6.65899	6.66478	7.58166	7.776	6.74706	7.59556	6.53514	7.8883	7.20428	8.15425	8.12802	8.10223	8.16575	7.83334	7.8709	8.2447	8.16892
ILMN_1747556	CDK9	9.23926	8.95468	8.76992	8.93022	8.83039	8.572	8.83453	8.6055	8.34149	8.92936	9.29377	9.2806	8.83348	8.95439	8.71813	8.96924	8.81356	9.63445	10.0742	9.94229	9.88345	9.73378	9.86567	9.80244	10.1092
ILMN_1659444	KIF1B	7.42113	7.45417	7.90669	8.38953	9.0013	8.93553	9.24065	9.42585	8.18787	8.43182	8.33439	7.5032	8.66658	8.04785	8.30605	8.33758	8.14033	9.34074	9.3051	9.18266	9.14211	9.35428	9.71193	9.4676	9.24032
ILMN_1654398	RGL1	10.3741	10.8929	10.0702	11.1829	10.7502	10.8636	10.8793	11.2074	10.5712	11.0462	10.9212	10.5712	10.5368	10.7265	10.7379	10.7636	9.52459	11.8457	11.5629	11.7059	11.6946	11.5955	11.5931	11.8243	11.6975
ILMN_1741459	CDK10	10.6994	10.0794	10.5773	10.128	10.1108	10.1703	10.2254	10.1002	9.19032	9.61974	9.36134	9.04565	10.075	9.62602	10.5285	9.14623	10.2512	11.0692	11.0849	11.0433	11.1805	11.0206	11.1071	10.4145	10.6361
ILMN_1721167	MYT1	6.54301	10.688	6.37372	8.44128	6.53703	8.94902	8.84402	6.50908	8.86091	7.424	8.84887	8.36201	8.80485	6.67108	8.0764	9.98406	8.99654	9.81126	9.17155	9.16408	9.19211	9.00582	9.08516	9.09064	8.9104
ILMN_1756541	MXD4	10.7556	10.9351	9.86649	10.4448	10.9188	10.7498	10.7733	10.8166	10.8296	11.5756	10.5303	10.4354	10.023	9.86829	10.3378	10.4827	10.4042	11.7695	11.5458	11.7403	11.603	11.8579	11.641	11.1404	11.3513
ILMN_3235637	LOC100128288	10.2386	10.8983	10.7146	11.2899	10.3444	10.5783	10.9425	11.4278	10.6253	11.0714	11.2056	11.3484	11.0832	11.1929	10.7492	10.4889	10.4453	11.9089	12.1139	11.8873	11.8322	11.5834	11.6528	12.1285	11.8486
ILMN_2078724	APOPT1	10.8935	11.5699	11.1334	11.3967	10.5847	10.6086	11.2876	11.6017	10.8107	11.1749	11.3854	11.3607	11.1715	11.2434	10.721	10.7498	10.3712	12.0397	12.3266	12.1028	12.0702	11.7059	11.9321	12.232	12.1565
ILMN_1722022	MAGEE1	7.75545	7.10252	6.66607	6.75634	6.8341	6.84815	6.8988	6.58991	6.68428	7.39179	6.68293	6.8022	6.628	6.80696	6.62746	7.02041	6.62468	7.71627	7.77337	8.56097	8.29481	8.0007	7.61981	7.39628	7.63091
ILMN_2384561	TJP2	7.38835	7.47824	7.00609	7.6455	7.38102	7.73903	7.26835	7.14474	6.99281	8.80649	7.21225	7.89088	7.87426	7.43125	7.89585	6.63174	6.85693	8.78217	8.5575	8.1033	8.00239	7.98499	8.11863	9.22814	8.89204
ILMN_1663401	LARP6	8.10995	8.10075	8.88531	10.2649	8.57244	7.82647	7.71472	7.87215	7.67302	9.53126	8.62074	7.70017	8.93876	9.32744	7.83736	8.86775	10.0225	9.76501	9.61644	8.695	8.25733	9.08845	9.17715	11.1007	11.0167
ILMN_2160210	EPCAM	6.56	6.66618	6.51066	6.78493	6.53116	6.743	6.83039	6.88361	6.64388	6.76844	7.1915	7.16938	6.53414	6.76945	6.79072	6.66548	10.3439	7.63344	8.13714	7.99346	7.55996	7.50057	7.89903	8.5119	8.55061
ILMN_1812581	RNF14	6.78098	10.5421	6.99422	8.99588	9.43852	9.31699	9.50013	8.94741	9.14211	8.25733	8.6299	8.21087	8.4608	7.21379	8.02049	9.88274	8.22968	9.9724	9.8276	8.9123	8.57077	9.12723	9.4359	10.7759	10.4256
ILMN_1697906	WBP4	9.84632	9.83625	9.94687	9.42237	9.42854	10.2541	10.2178	10.2606	8.98015	9.56361	9.20108	10.016	9.58352	9.38708	10.4053	9.55355	8.51734	10.9841	10.6621	10.5196	10.7481	10.5265	10.3382	10.8686	10.8049
ILMN_2180352	DIP2B	10.5385	11.1565	9.44038	10.7818	9.98371	11.1929	11.092	10.6752	10.4425	10.9458	10.7704	10.5238	10.4898	10.0012	10.4483	10.0482	9.66538	11.7347	11.8899	10.9834	10.7556	11.1531	11.0576	12.1798	12.1843
ILMN_1695404	LY6E	9.88984	9.44773	9.04182	9.25608	9.21466	8.32671	8.54028	9.45599	9.39729	8.19602	8.56371	8.95658	9.26253	9.34277	8.44782	8.51529	10.335	9.74335	10.3874	10.4364	10.5032	10.2973	10.4585	9.41597	9.40647
ILMN_1738268	IP6K3	7.79442	7.24426	7.4615	7.68839	6.84363	7.21876	6.71946	6.5828	7.98499	7.77896	6.7887	7.4615	6.91743	6.92593	6.76671	6.82818	6.93001	8.69555	8.19502	7.55622	7.55678	7.71607	8.6491	8.67	8.43375
ILMN_2410612	DMBT1	6.33718	6.58415	6.30016	6.83255	6.34032	6.30362	6.31295	6.43743	6.57476	6.77793	6.26258	6.27271	6.39927	6.45733	6.42249	6.44905	6.52318	7.49524	8.13143	7.20486	6.55862	6.6429	6.90298	8.64536	8.08234
ILMN_1657683	C1orf198	8.80839	9.00182	8.7312	9.83407	8.51919	8.36936	8.93993	8.77335	8.81312	11.1039	9.86952	9.78809	8.63302	9.73305	8.36219	9.32655	8.63069	10.2701	10.2015	9.5715	9.48687	9.91741	9.91772	10.9516	10.8346
ILMN_1810335	DGKB	6.47014	8.43714	6.54672	9.32275	8.29862	8.85105	8.03474	9.12398	9.18482	8.09252	6.88665	9.94229	8.27357	7.41119	7.70683	6.73914	9.29038	9.29453	8.84914	9.71571	9.77224	9.29377	9.87422	8.16618	8.36335
ILMN_3250870	USP46	7.71828	8.27989	7.22952	10.4708	7.60194	7.69192	8.24209	7.72274	7.19119	7.35509	7.93862	7.63835	7.91528	7.30992	7.85156	7.2334	8.09876	8.5655	8.67852	8.96065	9.21912	9.15912	9.26838	8.45366	8.61479
ILMN_2283915	MAP2	6.5998	6.97208	6.64393	6.50141	6.84012	7.11463	6.98427	7.02424	6.85653	6.82037	6.66764	6.76301	6.66226	6.76923	6.98942	6.73353	6.88147	7.59602	8.01278	8.09876	8.03596	8.0557	8.09505	7.1044	7.6084
ILMN_2403730	ATP6V1H	9.82109	9.4349	9.63308	9.31837	9.49143	9.47134	9.2538	9.79995	9.57988	9.64221	8.96484	9.17924	9.43814	9.09596	9.53316	9.46584	8.99071	10.3391	10.4042	10.9728	10.9608	10.3607	10.7282	9.93894	9.74649
ILMN_1667079	SPTBN2	6.95976	6.94203	6.73971	6.94055	6.72178	6.77402	6.68971	6.69397	6.76612	6.74355	6.61669	6.83634	6.8032	6.70645	6.63185	6.87512	7.24192	7.56991	7.89287	8.12098	8.10141	8.1993	7.99834	7.33736	7.33081
ILMN_1670948	TSR2	11.3913	10.6011	9.96428	10.559	10.9099	10.24	10.6253	10.4414	10.538	10.9489	10.616	10.3103	10.6545	10.4662	10.0657	11.003	10.6392	11.2532	11.4606	11.6599	11.5506	11.5724	11.6486	11.7904	11.8712
ILMN_1654422	ACTN2	6.51009	7.1196	7.0862	7.2824	6.65379	7.45836	7.57674	8.21511	7.10742	7.11056	7.00426	6.94384	7.24192	6.93023	8.26247	6.80281	6.2831	8.21748	8.18374	8.1477	8.24517	7.75719	8.06361	8.62402	8.09361
ILMN_1743199	EGR2	8.18241	8.82697	10.0714	8.77977	8.37181	8.96717	8.45812	7.93075	9.00156	8.98537	10.8961	10.3723	10.0249	9.58198	9.57689	10.6682	7.46647	9.96519	9.99537	9.58244	9.87512	10.2791	10.0726	10.6779	11.1549
ILMN_3234837	PKDCC	8.22374	7.71429	7.73223	7.38041	7.46445	7.02326	7.26181	7.17467	7.13094	7.00009	7.16861	7.09234	7.03318	6.78542	7.78713	7.03058	7.07827	8.05621	8.13776	8.51642	8.6055	8.34198	8.58742	7.98364	8.27753
ILMN_1664978	TJP2	8.45911	8.64561	7.80174	8.77473	8.44474	9.13294	8.61656	8.43182	8.23038	10.2474	8.54076	9.63192	9.45831	8.82697	9.55992	7.55601	7.91996	9.88086	9.90095	9.46584	9.06691	9.37507	9.4005	10.5603	10.2441
ILMN_1732717	FAM71E1	8.27709	7.11474	6.62779	6.86647	7.43478	7.43673	7.00335	6.87834	7.32903	8.04099	6.58737	7.11884	7.62214	6.92377	6.83933	7.53446	7.2837	8.11242	8.17001	8.75832	8.64932	8.41045	8.83812	7.58327	7.44684
ILMN_1702384	ZNF706	9.89627	10.4411	8.79645	9.59858	9.35157	9.99334	9.85831	10.4	9.70765	9.81789	8.983	10.013	9.66246	8.40856	10.1712	10.0338	9.52893	10.6076	10.558	10.8623	10.7457	10.7987	10.8197	10.6236	10.6044
ILMN_1701700	KLHL4	8.01012	7.74378	7.20174	7.34455	7.53256	8.6367	8.95609	7.92534	7.7497	7.70058	7.52362	6.79032	7.5453	7.10277	7.07223	6.85984	6.64245	8.44158	8.831	8.09252	8.1634	8.2911	8.26351	9.22698	9.22067
ILMN_2360415	PRNP	10.5368	11.2789	10.4285	9.79154	9.79123	11.3644	10.7847	10.9351	10.7197	11.8269	11.6599	10.9814	10.825	10.9212	11.0154	11.5233	9.99743	11.8772	11.7838	12.0954	11.9227	11.8216	11.5607	11.8922	11.9587
ILMN_1658494	RGCC	11.469	11.7244	11.7881	11.4224	12.5592	11.8534	12.034	12.4758	12.3449	11.3421	10.7265	11.1029	11.5735	11.5845	11.7802	11.6178	11.352	13.1069	12.5656	12.2458	12.6622	12.511	12.9819	12.7697	12.835
ILMN_2344182	TMTC4	6.93771	8.02407	6.86891	6.72473	7.25773	7.46077	7.55406	7.56082	8.16325	7.51	6.79729	7.47784	7.02518	7.17195	6.39573	6.80858	8.22599	8.26199	8.54588	7.50943	7.52274	7.91053	8.14519	9.28296	9.30604
ILMN_1698680	ARL17A	9.70919	9.89171	9.71639	9.78769	9.30887	9.21139	9.46816	9.62272	9.14852	9.78873	8.07176	10.0329	8.65345	9.65922	9.66092	9.2756	8.81969	10.7146	9.37481	10.4209	10.5279	10.8125	9.83289	10.9603	10.7204
ILMN_1752283	ITCH	8.53889	8.82924	7.72274	9.01192	8.1459	8.14728	8.47876	8.24496	8.10544	8.31005	8.54739	8.56697	8.46443	8.55525	8.9623	8.0631	7.87949	9.1294	9.44122	9.09314	8.90072	9.20791	9.17128	10.1659	10.1362
ILMN_1660000	SNURF	7.9826	8.71479	8.2585	7.51	9.20493	8.38442	8.31623	8.36936	9.11626	8.41351	8.4569	8.77977	8.55406	8.59463	8.15583	9.04387	9.19971	9.44638	9.63765	9.93014	9.71349	9.84856	9.65472	9.14792	9.05222
ILMN_1775853	MAGI1	6.66524	7.48352	6.57193	6.99636	6.77563	7.13108	7.50549	7.28774	7.06492	6.93006	6.85306	6.99927	6.76767	6.8801	6.7419	7.35808	6.94303	8.10723	7.88628	8.0784	8.11957	7.8327	7.8738	8.14118	8.11303
ILMN_1691648	TRO	7.97802	9.01502	8.18016	7.83783	7.90973	7.8824	8.21748	7.31775	7.84286	8.27585	7.38664	7.95933	7.29022	7.88328	8.9123	7.3657	7.75587	8.75158	8.89176	9.16466	9.17099	8.97508	8.96456	8.72927	9.05997
ILMN_1684554	COL16A1	9.07747	9.94723	10.1488	9.55787	10.354	10.7045	11.2868	10.2386	9.70422	9.45865	10.5817	9.4447	9.27925	8.74656	10.2152	7.69332	8.44735	10.8967	10.8675	10.3413	10.4617	10.4221	10.217	11.4212	11.1397
ILMN_1780334	KCNJ2	8.81832	7.65788	7.42202	8.44327	8.90548	8.13335	8.36882	8.09897	7.62668	7.79185	7.4681	7.0333	7.87598	7.66797	7.63018	7.84065	6.97123	8.80594	9.48859	8.13576	7.93622	8.3279	8.58617	9.79651	10.0415
ILMN_3299905	RNFT2	8.06853	10.2947	7.7078	8.71125	8.46636	9.32483	9.35126	9.56721	9.28567	9.10499	8.82533	8.71359	9.41597	8.88281	8.56371	9.47033	9.49039	9.8523	9.77836	10.4368	10.3712	10.5052	10.1076	9.63832	9.60303
ILMN_3246401	AIF1L	10.835	12.802	9.98117	12.6935	11.7381	12.8424	12.5454	13.0866	11.2152	12.0659	12.1683	12.1932	12.0803	11.2532	11.6506	11.8834	11.3157	13.1015	13.224	12.5214	12.4081	12.6524	12.6823	13.3612	13.4568
ILMN_3241996	AGPAT4-IT1	6.97603	7.57411	7.05544	7.81251	6.79691	7.07045	7.2685	6.8883	6.64557	7.1944	6.94716	7.121	6.92695	6.88253	7.68937	7.08446	6.81304	8.34416	8.26263	7.58874	7.64879	7.62179	8.01874	8.79382	8.7285
ILMN_2113490	NTN4	7.17366	7.80663	7.90734	7.41934	8.58589	7.177	7.76208	7.08254	7.84307	7.01178	8.40465	8.39655	7.21673	7.03868	7.41233	8.21087	7.9513	8.75771	8.59249	9.08758	9.03948	8.94677	8.55881	8.33074	8.24281
ILMN_2241750	KALRN	6.26675	6.3679	6.45762	6.3116	6.2614	6.48139	6.50271	6.40117	6.52536	6.41173	6.38551	6.3995	6.40961	6.35462	6.35148	6.41681	6.39433	7.03959	7.22204	7.88708	7.95636	7.71218	7.66869	6.88057	6.97836
ILMN_2108709	ANKRD11	10.1812	10.4725	9.50543	9.73305	8.67449	10.1209	9.63095	9.70854	9.55576	9.67487	9.76018	9.4316	9.39856	9.63408	9.79089	8.99155	9.03556	10.7258	10.7532	10.7037	10.5274	10.7032	10.3534	10.5341	10.7391
ILMN_1720501	ABCA9	7.20614	6.8306	7.53216	6.76037	7.1534	7.09815	7.22065	7.31178	6.67715	7.39697	7.37864	7.43643	6.70074	6.84601	6.87015	6.97765	6.75513	8.21273	8.83074	7.25628	7.51189	7.53374	7.55255	9.03809	8.80324
ILMN_2111237	MN1	6.92513	8.27773	7.11352	7.50018	6.58028	8.01808	8.49995	7.8883	9.76238	8.50894	7.78079	7.26966	7.61853	6.71342	7.4486	6.69199	8.18587	9.17795	8.76501	9.05363	8.77567	8.768	8.7626	8.26129	8.18302
ILMN_1664537	USP11	9.14211	8.7246	9.0955	9.11551	9.17854	8.62521	8.72182	8.21875	8.38568	9.33912	10.419	8.46982	8.2731	8.71359	8.15467	8.61371	8.12638	9.34185	9.72621	10.225	10.3145	10.098	10.125	9.24526	9.39889
ILMN_1685431	DZIP1	6.84012	7.18304	7.5962	6.66336	7.049	8.06398	8.16435	7.6132	7.59228	7.2078	7.19791	6.91906	6.98629	6.97264	7.58996	7.06753	7.19323	8.23108	8.52279	8.77567	8.52067	8.99841	8.34647	7.49839	7.62489
ILMN_2298160	OTUD7A	6.35741	6.88096	6.3933	7.02645	6.53599	6.66465	6.68967	6.44531	6.58474	6.9375	6.74486	6.64317	6.63797	6.62769	6.51624	6.76913	7.14053	7.54419	7.75719	7.65788	7.49153	7.52688	7.81762	7.87702	7.99727
ILMN_1660808	WFDC1	6.61498	7.66467	6.42994	6.37099	7.36715	6.74124	7.45822	6.59396	6.64937	6.48134	7.0036	6.75161	6.74721	6.55971	6.46664	6.72449	6.62087	7.888	7.83984	8.30673	7.91954	7.70404	8.2365	7.12426	7.42775
ILMN_1820389	LONRF2	7.11811	7.25544	6.91411	6.87897	6.92369	6.92377	6.68478	6.61141	6.61441	6.64547	7.08006	6.50567	7.08166	6.64901	6.72557	6.76119	6.83309	8.02814	7.95092	8.13093	8.49884	7.98412	7.95512	7.14396	7.20753
ILMN_1652777	CDC42EP2	6.7457	6.93224	6.99903	7.77688	6.64554	6.77798	6.96217	6.76073	6.83574	7.4467	6.72992	6.80188	6.79902	6.84815	7.05701	6.9655	6.88431	8.16282	7.95021	7.30144	7.39442	7.63059	8.03923	8.85262	8.3991
ILMN_1796063	TRIM44	10.5519	10.5047	10.2928	10.0116	9.61365	10.3723	10.3878	9.54253	10.1497	10.0477	9.50084	9.97569	10.4606	10.2772	9.94495	10.1515	9.27644	10.9864	11.2118	11.254	11.1115	11.0735	11.0364	10.8721	11.1705
ILMN_1659975	C1orf216	8.80738	8.75232	8.84862	8.64003	8.90327	8.3991	8.64323	8.67171	8.7384	8.39581	8.44666	8.23672	8.65502	8.2835	8.46932	8.83188	8.57491	9.07518	9.47619	10.12	10.1626	9.87725	10.135	9.07776	9.1404
ILMN_1815010	RNF141	8.26247	8.94537	8.30556	8.24161	7.66486	8.80905	8.37839	8.47191	7.80586	8.42254	8.4242	8.54316	8.69734	8.03851	8.52201	8.5635	7.57313	10.0092	9.25355	9.49555	8.84063	9.29097	8.85604	9.76577	9.37481
ILMN_1773855	CPT1C	7.91742	9.52394	9.45699	9.39121	9.2295	9.14594	9.45126	9.45998	9.88591	8.67812	7.97592	8.61144	8.90932	8.13491	9.66989	9.74399	9.13055	9.95327	10.2036	10.3686	10.2899	10.2107	10.2847	9.76433	9.76785
ILMN_1836469	BRAF	8.27796	7.93422	8.12363	7.22645	7.42902	7.87993	8.21107	7.96479	7.21778	7.63802	7.98694	8.26223	7.54104	7.34358	7.84732	7.36197	6.66366	8.67899	8.56475	8.87292	9.18233	8.8893	8.5691	8.50541	8.56617
ILMN_1737561	N4BP2L2	10.1923	9.27741	10.2715	10.2218	9.53489	9.95929	10.3646	9.37772	8.55779	10.1222	9.09064	10.1021	9.12552	8.99588	10.1539	9.29956	8.7051	10.5514	10.6875	10.6564	10.9062	10.5297	10.5126	10.6758	10.5794
ILMN_1737025	PLCL2	8.88252	9.52994	8.38786	8.88218	8.71095	8.61193	9.28376	9.09026	9.00031	8.49413	9.3241	8.97321	8.55623	8.30489	8.19863	9.81946	9.79608	9.90338	9.5633	10.1603	10.4027	10.0933	10.3808	9.62115	9.55992
ILMN_2061327	TAF13	8.2044	7.99468	9.12797	8.66613	9.03075	8.99451	9.36674	10.0183	7.48513	8.67781	8.56097	7.98694	8.82475	7.84712	10.3817	7.88187	8.36096	9.28226	9.63308	9.64221	9.69652	9.77457	10.2147	9.64695	9.71477
ILMN_1780302	DYNC1H1	10.538	10.5415	10.8094	10.8326	10.1323	10.7258	10.8037	10.4852	10.5131	10.7698	10.2254	10.5249	10.6596	9.52485	10.5783	10.3747	10.1621	11.4937	11.5746	11.4735	11.5577	11.409	11.4475	11.503	11.6379
ILMN_1773307	NAP1L5	8.69446	9.37422	7.85734	7.9662	9.02937	9.06563	8.99813	8.92494	8.77131	8.62627	7.15864	8.84306	8.83563	8.79695	9.14298	10.0522	8.82475	9.70287	9.49409	10.2391	10.1607	10.4125	9.72809	9.04539	9.55755
ILMN_1750706	FEZF2	6.47068	6.82644	6.72832	6.64876	6.6689	6.79768	6.70321	6.6882	6.46819	6.57187	6.6034	6.64265	6.6081	6.66278	6.59309	6.41486	7.44354	7.64398	7.51296	7.67261	8.04982	7.98859	7.71271	7.5306	7.56409
ILMN_1714397	CRYL1	9.18416	8.74297	9.03526	9.21719	9.92124	8.67257	8.73332	8.9835	9.44009	9.67851	8.72532	8.44621	8.99654	8.01851	9.00742	8.91647	8.52783	9.77342	10.1828	9.88591	9.82229	9.84474	9.86993	10.2597	10.2541
ILMN_2381020	SLCO1A2	6.22833	6.38294	6.21785	6.33496	6.33936	6.35063	6.36974	6.44519	6.42012	6.50573	6.2882	6.22813	6.2432	6.32873	6.2474	6.21222	6.31289	7.32652	7.53482	6.54697	6.55893	7.18064	7.15647	8.26713	8.24609
ILMN_1718565	CDKN1C	7.12007	8.24784	7.32011	8.8756	7.40729	7.09415	8.1443	6.79894	7.60307	7.84209	6.82695	7.51059	7.14028	7.20807	7.43643	7.13094	6.92983	8.54053	8.68461	7.60825	7.32534	7.93754	8.51548	9.61295	9.62182
ILMN_1708328	RAB11FIP3	10.3673	10.8526	9.82943	10.5523	9.94574	10.8125	10.3255	9.89171	10.1832	9.98783	10.5115	10.0355	10.4792	9.80635	10.7469	9.62014	9.89021	11.0832	11.2669	11.5052	11.5138	11.4946	11.4108	10.9556	10.829
ILMN_1707649	MPDZ	9.62646	9.33534	9.42265	9.76238	9.04867	9.83704	9.79608	9.67312	8.86749	10.1306	9.81649	9.60242	9.75139	10.1475	8.39423	9.41792	9.02287	10.5018	10.6988	10.3727	10.3424	10.2202	10.3979	10.8988	10.8924
ILMN_1784871	FASN	10.9955	10.7316	9.81743	10.1264	9.92199	10.4516	9.95239	9.70362	10.9489	9.67457	9.35684	9.28706	9.9914	9.35364	9.97739	9.47515	9.68382	10.9571	10.9743	10.9188	10.9654	11.4991	10.9029	10.7956	10.9878
ILMN_1775268	HECW2	8.18456	7.68979	7.56511	7.9957	7.9176	7.94392	7.95306	8.40212	8.03023	7.92717	7.54832	7.49112	7.55862	7.68439	7.19999	8.24038	8.09108	8.72822	8.84063	8.52816	8.50591	8.68353	8.78051	9.51257	9.47912
ILMN_1658237	KHDRBS2	6.32147	6.29594	6.39118	6.493	6.37314	6.57205	6.51037	6.4493	6.48943	6.19539	6.40161	6.34527	6.59791	6.41677	6.37668	6.36721	6.51397	7.17069	7.43459	7.79393	7.5339	7.54547	7.72749	7.1006	7.31369
ILMN_1670383	PCDH7	7.25323	7.71864	6.72552	6.73037	7.15143	6.81115	6.62621	6.64927	6.81486	6.31791	6.47237	7.885	6.82702	6.98244	6.43241	8.10162	6.51254	7.89479	7.76859	8.53866	8.52175	8.05008	8.24448	7.29262	7.49967
ILMN_1718525	ITIH4	6.81991	6.73481	6.40913	6.74163	6.91807	6.39522	6.72154	7.17938	6.60509	6.84674	6.64237	6.82804	6.87336	6.87705	6.23116	6.25634	6.56368	8.10247	7.75223	7.85323	7.95	7.63979	7.70257	7.69867	7.05953
ILMN_2261784	CCNY	10.9126	10.1999	10.458	10.711	10.769	10.324	10.2478	10.2339	10.2499	10.93	10.8379	10.1869	10.1488	10.01	10.1725	10.6728	9.07856	11.4008	11.2316	11.6284	11.4991	11.5332	11.6344	11.0502	11.195
ILMN_1772487	SUGP2	9.70582	10.5514	9.15017	9.55576	8.91539	10.459	10.9471	9.53843	9.63367	9.86567	9.42302	9.40358	9.69694	9.52262	9.35179	9.84746	10.0096	10.8055	10.7481	11.1189	11.0891	10.9345	10.761	10.3037	10.4405
ILMN_1660125	SFMBT2	7.94573	7.09415	7.63575	9.11173	8.05046	7.02373	7.02732	7.71161	7.19543	7.73246	7.47709	7.55751	8.03551	7.0399	7.3227	8.00704	7.98881	8.84814	8.84834	8.45889	8.45733	8.65526	8.7594	8.49146	8.92109
ILMN_1801769	NDST3	6.4235	6.32787	6.39563	6.39976	6.30971	6.49561	6.5024	6.46129	6.30974	6.41182	6.80495	6.4419	6.35977	6.37249	6.44712	6.71743	8.11407	7.24656	7.53844	8.09756	8.1065	7.82936	8.16593	6.71081	6.96531
ILMN_2100693	MAP2K4	7.75422	8.36577	8.17915	7.67704	7.91566	8.00524	8.09131	7.90669	8.26776	7.64772	7.78432	8.2969	8.18302	8.16665	7.67177	8.2545	8.37546	8.9757	9.0325	9.42887	9.27993	9.14403	9.34074	8.57851	8.76307
ILMN_3307926	GRK2	10.5411	10.106	9.96333	10.6376	9.83989	10.2527	10.0929	10.1272	10.0613	10.4439	10.478	10.3135	9.91299	10.3084	10.2808	10.217	10.5817	11.2301	11.2261	11.5084	11.4735	11.5545	11.4378	10.7753	11.0446
ILMN_1813236	C6orf136	9.39755	9.25281	8.97321	9.26711	9.33534	9.02287	10.5937	8.89465	8.81561	8.9141	8.82292	8.69615	9.11231	9.03667	9.43512	8.81043	8.86271	9.73411	10.1196	10.2973	10.4683	10.2218	10.419	10.1539	9.9367
ILMN_1681544	RASGEF1C	6.31112	7.30513	6.37965	7.54499	6.3512	6.99892	6.72807	6.48189	7.04747	6.70258	6.52153	7.48666	6.70747	6.6976	6.55002	6.72664	7.00895	7.84132	7.92169	7.47327	7.42024	8.04332	7.63872	7.98933	8.35072
ILMN_1794829	MRAP2	7.27348	8.33807	6.94295	6.7998	7.70103	8.12393	8.24448	6.69625	7.95866	7.12722	8.15166	6.54741	6.98884	9.13161	6.86699	9.28757	8.60689	9.18796	8.58589	9.37342	9.1959	8.85346	8.57007	8.07873	8.00897
ILMN_1811102	LRSAM1	9.89811	9.60666	8.37114	9.84973	8.396	9.58023	9.44248	9.3754	8.97244	9.51325	9.79608	9.45158	9.30758	9.16819	9.67337	8.92755	8.74193	10.2329	10.3404	10.6655	10.4507	10.3955	10.3708	10.079	10.1607
ILMN_1725992	RAPGEF6	9.38672	9.39121	9.1457	9.46426	8.63715	9.06751	9.23248	8.99707	8.18456	8.86466	9.21942	9.54422	8.62122	9.03189	8.90411	8.66771	7.96752	9.90225	10.2012	9.63619	10.002	9.69269	9.80755	10.4072	10.3497
ILMN_1803652	TMEM268	8.41695	7.84192	7.31578	7.85631	7.25323	7.48911	7.29957	7.55136	7.24192	7.94132	7.82621	7.4951	7.5935	7.55209	7.75545	7.46165	7.72369	8.6224	8.25683	9.12853	9.1379	9.12347	8.86565	8.1003	8.0815
ILMN_1705627	USP2	6.98618	6.69616	6.70204	7.05714	6.91131	6.59008	6.58931	6.69536	7.73762	6.79381	6.53442	6.86876	7.76273	8.01506	6.35415	6.76869	7.88034	8.20208	7.79014	8.16195	8.21107	7.91116	8.48802	7.63018	7.9039
ILMN_1797893	N4BP2L2	8.42746	8.90984	8.18136	8.0855	8.8153	8.01526	8.24874	8.76742	7.45952	7.90774	8.21769	8.30275	7.86715	8.61245	7.75487	8.17292	8.01674	9.21168	9.27458	9.27036	8.8261	9.064	9.01881	9.72262	9.70952
ILMN_1667750	SLC4A5	6.6497	6.38636	6.46819	6.74331	6.56513	6.444	6.35075	6.48121	6.42993	6.65915	6.42529	6.50344	6.48049	6.42281	6.5037	6.36646	6.43019	7.8376	7.89853	6.97198	6.64853	7.10101	7.29389	8.26585	8.22186
ILMN_1806533	PDE7B	8.29037	9.52329	7.27662	7.83921	9.34018	9.81693	9.97276	9.21466	9.74126	8.49684	8.61458	8.13641	8.17649	7.34128	8.32946	8.37138	7.44955	9.75472	9.45699	9.78477	10.0008	9.78317	10.18	8.99394	9.04928
ILMN_1706960	KIAA1217	8.00296	7.15131	7.12669	6.87319	6.96106	6.95721	6.68555	6.88968	6.8075	7.33736	7.8764	6.97282	6.7207	7.11128	6.76991	6.36435	6.68114	7.96752	7.66214	8.38106	8.66251	8.30626	8.21223	7.72191	7.55371
ILMN_1784977	DOHH	8.07873	7.6667	7.33547	8.05046	7.81747	7.74378	7.85436	7.60642	7.24757	7.82431	7.35365	7.33473	7.40401	7.12499	7.79577	6.97073	7.50477	8.45889	8.61614	8.34692	8.10399	8.48631	8.44939	9.22579	9.2168
ILMN_1795388	INSM2	6.25664	6.47753	6.31305	7.17438	6.25312	6.90106	6.57572	6.20537	6.41522	6.29244	6.94546	8.64377	6.42468	6.41158	6.35791	6.24485	8.01574	7.24316	7.57186	8.30778	8.41942	8.0932	7.93333	7.15959	7.21195
ILMN_1716862	PPM1B	9.94687	10.0811	9.31535	10.2361	10.1708	9.68097	9.76238	10.1677	9.61745	9.60712	10.5028	10.3525	9.87811	9.80428	9.85615	10.1239	9.57861	11.2074	11.0576	10.5756	10.752	10.7156	10.8474	11.4101	11.1507
ILMN_1764158	NLGN2	8.51066	10.0933	9.24496	9.34694	8.43084	9.46023	9.64911	9.08318	9.36232	9.55208	9.06514	9.43698	8.8756	8.58565	9.18005	8.45366	7.82844	10.1777	10.1047	10.2828	10.1769	10.24	9.97647	9.99669	9.93515
ILMN_1784780	CIC	8.53167	8.66856	8.66251	8.37866	7.74023	8.42228	7.84986	8.04332	8.37567	8.16367	8.40733	8.48423	7.94559	7.32154	7.3654	7.74378	7.66314	9.08026	9.38708	9.15775	9.10602	9.2756	8.86945	9.08348	9.22242
ILMN_1800750	ZNF692	8.50865	7.9481	8.3255	8.3452	7.93136	7.6555	7.73424	7.89479	7.43921	7.25517	7.53859	7.9765	7.635	7.52576	8.5312	7.36415	7.5194	8.65817	9.1829	8.80027	8.80127	8.67986	8.86415	9.05936	8.95348
ILMN_1858762	DNAH6	6.2032	6.44657	6.42436	6.65267	6.68715	6.44997	6.47821	6.74202	6.4941	6.4559	6.44504	6.59356	6.50096	8.69909	6.56479	6.63306	6.45052	7.29556	7.68516	8.04462	8.2447	7.61758	8.07682	7.30348	7.22323
ILMN_1806667	FRAS1	6.8463	6.91798	6.58835	6.59224	6.38981	9.23863	6.61099	6.69337	7.32257	6.53823	7.18936	6.59951	7.24381	6.76711	6.57837	8.32088	7.58891	8.3035	7.9843	8.55598	8.56028	8.27135	8.43737	7.31818	7.40401
ILMN_1713638	NIPAL4	6.71277	6.78883	7.52735	7.86852	6.93216	6.64397	6.43312	6.54877	6.64739	7.24381	7.00017	6.64212	7.32093	6.99675	7.51494	6.45249	6.65651	7.87238	8.17045	7.15302	6.85559	7.48878	7.85214	9.25355	9.20544
ILMN_1779706	TP53BP2	9.13132	9.6243	9.47765	9.15885	9.1294	9.49975	9.87076	10.2667	9.26123	9.22456	9.44557	9.03639	9.30249	9.46243	9.38838	9.33114	8.24935	10.5549	10.2254	10.5982	10.6102	10.5638	10.1621	10.2195	10.1853
ILMN_1666976	PLD3	11.8887	10.9425	11.8106	11.241	10.5937	11.2177	10.4677	11.0023	10.2381	11.4946	10.4689	10.4993	10.1603	9.5935	11.1071	11.0706	10.3698	11.8139	11.8295	12.3281	12.3297	11.9618	12.2212	11.2159	11.3314
ILMN_1666206	GSDMB	8.93497	8.4408	8.20022	8.49756	7.23082	7.44019	7.40298	7.76229	7.059	7.98114	7.73762	7.74871	7.58201	7.39472	8.07234	7.39457	7.02019	8.59692	9.10499	8.79148	9.19059	8.74492	8.88252	8.6568	8.46789
ILMN_1796074	TYMSOS	10.2131	9.82829	8.11284	9.58892	9.41125	8.92783	8.70609	8.86295	9.47881	9.08141	8.20391	7.73223	9.69863	10.42	9.04513	9.78104	11.0699	10.3037	10.8859	9.46816	8.53843	10.1336	9.97173	11.76	11.7338
ILMN_3246766	NPIPB5	9.27873	9.24101	9.80244	9.45998	8.11321	9.16006	8.75918	8.7645	8.47311	9.05076	9.6462	9.73504	8.69524	9.06125	9.09961	8.24359	8.25217	10.2512	9.93816	10.0237	10.313	9.89547	9.66069	10.0908	10.1158
ILMN_1809095	TCERG1L	6.31397	6.48575	6.33992	6.31643	6.1736	6.48423	6.45825	6.30667	6.1642	6.21248	6.31265	6.35895	6.25757	6.32795	6.30834	6.58082	6.77358	7.12443	6.88412	7.89921	8.14265	7.5075	8.23672	6.70441	6.77624
ILMN_1788786	GLRA2	6.74246	6.48618	8.05763	6.45658	6.43688	7.21129	6.6637	6.85175	8.55809	6.42634	8.5374	6.73347	6.51607	6.75281	6.24733	6.56101	7.09274	8.0794	7.96694	8.55574	8.3135	8.12561	8.0764	7.42351	7.51386
ILMN_1761322	FHOD3	6.50047	8.89972	8.05528	8.37298	7.54678	7.38992	7.47904	7.58571	8.03437	7.99153	7.42681	7.92018	8.12778	8.81994	7.03699	8.22824	9.14682	8.9563	8.93452	9.56594	9.54495	9.28183	9.13874	8.07029	8.20226
ILMN_1703684	NAP1L2	6.67867	7.27992	6.6488	6.68141	6.92267	7.06961	6.91906	7.27132	6.62625	6.90242	7.63802	7.48352	6.82605	7.1318	6.80809	8.11703	6.55476	7.95676	7.92481	8.5897	8.79279	8.30293	8.11769	7.43046	7.53304
ILMN_1676003	PNOC	6.54422	6.81148	6.42429	6.44081	6.41677	7.02809	7.9134	6.4362	6.61364	6.41767	6.29605	7.54794	6.64381	6.3075	6.34626	7.21501	6.1982	7.98524	7.75988	8.08273	8.41398	7.8824	7.87993	7.12058	6.72471
ILMN_1691499	TJP1	10.0674	10.9055	10.4373	10.3197	10.1857	11.2762	11.0939	11.1507	10.2254	10.9628	10.7616	9.82302	10.5253	10.5874	10.3487	10.2783	8.98537	11.5944	11.7156	11.208	11.0401	11.3128	11.0214	12.0787	12.1582
ILMN_1682316	TRIM33	10.3831	10.9147	9.85831	10.0459	9.62272	10.0452	10.0951	10.157	8.7437	9.49514	9.83016	10.5438	9.64078	10.0875	9.55118	9.39915	9.2156	10.9055	10.8618	10.8569	11.1305	10.9571	10.5141	11.012	11.0441
ILMN_3235584	TRIM66	8.54287	8.22652	7.81925	8.37065	7.44076	8.54621	7.7836	8.19647	7.34592	8.20159	8.36048	8.32881	8.16172	8.20714	8.05945	7.24683	7.32725	9.17854	8.98193	9.00692	9.12237	8.85209	8.82292	9.26685	9.24621
ILMN_1838830	ELFN2	6.45085	7.38022	6.60611	6.77708	6.5673	6.69575	6.62347	6.63531	6.64345	6.58351	6.54228	6.36914	6.62033	6.57454	6.86052	6.66694	7.04642	7.55549	7.61123	8.14309	8.16172	7.91167	7.81887	7.26451	7.41321
ILMN_2223350	SPRYD7	7.90895	7.72016	8.16018	7.88369	8.03153	8.08929	8.05046	8.14497	8.36028	7.57906	7.53216	8.49365	7.67805	6.80098	8.32169	7.8539	7.3447	8.73753	8.69371	9.20082	9.16985	9.08141	8.98507	8.78549	8.7852
ILMN_1709346	CLTB	6.1797	6.27459	6.18866	6.32601	6.50325	6.25939	6.35397	6.29712	6.4117	6.2954	6.27023	6.39687	6.30688	6.14518	6.1626	6.53293	7.37199	7.24468	7.10702	7.91201	7.85734	7.58874	7.91742	6.8119	6.91743
ILMN_1765825	DCAF11	8.38925	8.43005	8.39329	8.0415	8.29981	8.39757	8.46704	8.43714	9.26379	8.38339	8.10141	9.0637	8.98507	9.07805	7.95108	8.90436	8.55453	9.25355	9.7691	10.1064	9.70055	9.78809	9.74126	9.1379	9.21112
ILMN_1765606	YAF2	8.94962	9.89922	8.22421	8.93343	9.91946	8.72655	9.13407	9.21404	8.78162	8.5834	8.7394	8.96173	9.31132	7.64772	9.0086	9.16321	8.90493	9.82829	9.94687	10.1853	10.2867	10.0666	10.2928	9.7364	9.64312
ILMN_1709296	MAGEC3	6.22936	6.30081	6.20831	6.22148	6.31372	6.31802	6.21257	6.3627	6.16379	6.32626	6.30045	6.44336	6.21127	6.39056	6.27473	6.23373	6.31399	6.85499	7.66103	6.90584	6.95889	7.06682	6.92256	8.38652	7.92305
ILMN_1811178	SCAPER	8.76965	8.74991	8.75388	9.13545	8.59389	8.92338	8.77473	8.68073	8.74001	8.37161	8.70871	8.43849	8.81266	8.99813	8.86332	9.27371	9.3051	9.84024	9.97525	10.035	9.94495	9.84814	9.71445	9.76204	9.83051
ILMN_1738095	PER2	8.56076	9.13086	8.0516	8.25283	8.57767	8.99359	8.49732	8.30931	8.81494	8.40442	9.59212	8.56434	9.10303	9.17795	9.25928	8.30319	8.35796	9.82695	9.63015	9.93182	9.95381	10.0965	9.86091	9.34812	9.38873
ILMN_1723443	LRP2	6.35266	6.65692	6.56971	7.102	6.5662	6.42132	6.52637	6.34178	6.47158	6.75192	6.41134	6.48623	6.35423	6.68173	6.36562	6.4388	6.51292	7.62025	8.0784	6.74204	6.5952	7.05616	7.57186	8.38128	8.60863
ILMN_1742003	RHPN1	6.80575	6.83402	6.92775	7.14217	7.12828	7.02949	7.04938	6.91629	7.16747	6.96531	6.56194	7.66239	7.02149	6.87842	6.73173	6.82732	6.72671	7.78995	8.06802	8.37279	8.3255	8.21724	8.20669	7.68705	7.45366
ILMN_1795704	KIAA0232	7.84854	8.27157	7.40597	7.36636	7.53706	8.12863	8.08173	7.82673	7.30429	7.62549	7.79599	8.16714	8.05134	7.47543	7.72966	7.89903	7.17452	8.74297	8.55258	9.00102	8.98327	8.78688	8.7656	8.7285	8.83705
ILMN_1812489	CEP85	7.92994	7.82691	6.74376	7.35126	6.90558	7.20045	7.263	7.36944	7.20486	7.28315	7.35142	7.00955	7.14383	7.66015	6.73842	6.9436	8.06719	8.30489	8.61971	7.63665	7.68272	7.87532	8.2941	9.24889	9.11436
ILMN_1800796	RPL37	7.70384	8.86295	8.09897	8.10465	7.70439	7.96654	8.17075	8.32724	7.7915	7.78935	7.52814	8.47808	8.22025	7.35962	8.59667	8.51042	7.79034	8.81969	9.11053	9.08444	9.11932	9.02207	8.94454	9.33854	9.46215
ILMN_1654861	ACO2	8.94537	9.44437	9.53282	9.25281	9.95452	9.45482	9.35242	9.23454	9.95687	9.31837	9.49853	9.03526	9.53524	9.34485	8.89316	8.26636	9.29539	10.2867	10.4483	10.6065	10.4096	10.6806	10.4042	10.1222	9.97569
ILMN_1847308	FAM168A	9.90995	11.022	9.49945	10.4702	10.3501	11.467	10.7509	10.7621	10.4967	10.7316	9.88425	10.1064	10.7432	10.0148	9.91365	10.653	9.27769	11.4946	11.2824	11.7734	11.5084	11.722	11.2269	11.0857	11.1899
ILMN_3240586	PLD6	8.95017	9.77196	7.97743	9.08082	8.69478	9.29634	9.33031	9.92359	9.07349	8.31545	8.71199	9.24864	8.92163	8.7287	10.2431	8.27867	8.68285	10.0452	10.0933	10.3092	10.2495	9.80998	10.035	9.78079	10.2226
ILMN_1759154	PABPN1	10.3771	10.0151	9.9275	9.94159	10.0939	10.0681	10.2625	9.77874	10.2032	9.79608	10.0482	9.85493	9.23926	9.91911	9.92541	9.93785	10.199	11.0427	11.1435	11.0926	11.1856	10.818	10.8456	11.0972	11.0198
ILMN_1781906	RBM17	10.2873	10.2686	9.28567	9.8494	9.75512	9.97739	10.0112	10.2466	10.7836	10.3637	9.37571	9.83898	10.0444	9.74727	10.2859	10.0884	9.57415	11.1292	11.1998	10.8682	10.9431	10.9497	10.7916	11.208	11.2532
ILMN_1900734	ITCH-IT1	8.41598	8.75626	8.13847	8.44591	7.6361	7.74849	8.26284	8.51614	8.01012	8.01694	8.35504	8.74053	8.33074	8.2666	8.58742	7.9727	7.861	9.2759	9.52668	9.25411	9.29097	9.12286	9.16408	9.34445	9.38291
ILMN_2073592	CAND2	8.07557	8.88694	7.685	8.46883	8.04529	9.43941	9.17772	8.79486	8.16965	8.77939	8.91508	8.09131	8.49011	8.37866	8.09505	8.34493	8.67657	9.16911	9.62444	9.7018	9.55208	9.62444	9.66989	9.64581	9.47033
ILMN_1681837	POLR3A	9.3035	8.95953	8.19955	8.72278	8.09157	8.66093	8.46661	8.85467	8.91568	9.11299	9.51448	8.36993	8.39541	8.45108	8.96534	9.06989	8.7117	9.62677	9.80635	10.1869	10.2157	9.83445	10.0172	9.43668	9.33768
ILMN_2172497	PLPPR4	9.25608	8.9	7.97223	8.00725	9.75357	9.52459	8.73914	10.9603	9.01381	10.169	9.67337	9.51705	10.3902	8.94677	8.82815	9.18939	8.93452	10.352	10.1681	10.9898	10.8955	10.6351	10.6801	9.35157	9.62976
ILMN_1668236	KCNB2	6.38816	6.58884	6.30718	6.49194	6.36017	6.60838	6.55927	6.54931	6.32021	6.39986	6.39774	6.4218	6.35321	6.3974	6.48246	6.42725	7.43281	6.86773	7.18789	8.09585	8.07085	7.744	8.28323	7.07069	7.13046
ILMN_1657708	MGLL	8.48155	8.33507	8.82026	8.06556	8.43662	7.99915	7.81507	8.28905	8.51388	8.14984	7.988	7.35576	7.8435	7.66274	7.32886	7.58655	7.52536	9.29933	8.93022	9.54765	9.35654	9.49435	9.04215	8.40036	8.49028
ILMN_1805104	ABAT	7.24076	9.37629	6.99176	7.95172	8.15425	9.02628	9.40331	9.61263	8.92258	9.20916	9.18064	8.57244	8.46808	9.64541	8.42927	8.68813	6.60926	9.69456	9.60807	10.0358	9.96973	9.95552	9.50606	8.91112	9.26123
ILMN_2365479	SNX1	8.09407	8.74827	7.86715	7.78188	7.50733	7.84435	7.86647	7.93522	7.6555	8.10995	8.75859	7.60492	7.707	7.60194	7.39217	7.37601	6.82995	8.89035	8.96511	8.48872	8.60399	8.76528	8.39037	9.35654	9.45998
ILMN_2257833	BBS7	9.12964	9.30124	8.62896	8.73391	8.56326	9.01915	8.45579	8.47557	7.67725	8.60399	8.53611	9.25065	8.78271	9.01947	9.11551	8.84177	8.19446	9.64947	9.56361	10.0321	10.0557	9.75837	9.79439	9.70325	9.72773
ILMN_2170930	STRC	6.8803	6.78025	6.78553	7.36622	6.5464	6.67899	6.51219	6.70558	6.44337	6.74838	7.60659	7.16638	6.83614	6.79993	6.59205	6.43	6.71067	7.79816	7.91914	8.03967	8.77916	7.3382	7.70751	7.74233	7.55483
ILMN_1790472	SLC25A28	10.2417	10.1409	9.51897	10.1076	10.1428	9.79192	9.83957	10.0225	10.3851	10.5391	10.4414	9.99179	10.1162	9.9333	9.76943	10.271	9.90489	10.8675	11.3236	11.029	11.0347	11.0561	11.0741	11.3634	11.2852
ILMN_1673152	NRXN1	6.14638	7.63517	6.44074	6.40705	7.0019	7.28131	6.92619	6.93676	6.81613	7.22635	6.37962	6.86256	6.98942	6.95759	6.80346	7.21211	6.63552	8.31545	7.93497	8.59249	8.23524	8.09233	7.6311	7.32627	7.26053
ILMN_3191764	LINC01105	6.32617	7.14287	6.34925	6.3562	6.40375	6.5644	6.4619	6.40002	6.96331	6.7455	6.50771	7.1196	6.57709	6.34442	6.24772	7.13902	6.71072	7.47964	7.9268	7.2615	7.08226	7.49987	7.25628	8.53337	8.32742
ILMN_2100689	MAP2K4	8.93717	10.0585	9.33402	9.08595	9.30479	9.38262	9.3045	9.23392	9.51065	8.9637	9.17197	9.38937	9.35179	9.19656	8.99791	9.41558	9.34572	10.1694	10.1488	10.7941	10.6739	10.574	10.3902	10.0291	10.0604
ILMN_2284327	DCAF11	6.69217	6.87138	6.68402	6.86499	7.16298	7.17284	7.68336	7.44371	7.85716	7.62291	6.97324	6.86134	6.99369	6.86091	6.63364	7.09072	6.75237	7.88307	8.28396	8.24935	8.00175	8.26609	8.14864	8.06944	8.16689
ILMN_3244434	ARAP2	7.77214	8.06944	7.82673	7.55996	7.89832	8.47361	8.56718	8.71359	7.22466	7.94708	7.95829	8.34623	8.00021	7.86469	8.39037	7.33374	6.95416	9.20609	9.09961	8.47311	8.69883	8.79867	8.47419	9.67187	9.55496
ILMN_1788347	CIPC	10.1367	9.71093	9.76501	9.62014	10.0616	10.2615	10.6361	10.3291	10.6397	10.3303	9.54881	9.9084	10.3028	10.3188	9.9434	10.0148	9.45831	11.1523	11.2168	11.0502	10.9688	11.1715	10.7326	11.3474	11.3211
ILMN_1722276	PAFAH1B1	10.6934	11.6041	10.7729	10.7191	10.6885	11.409	11.4976	11.7133	10.5817	11.0972	11.2762	10.8988	10.7237	10.6728	10.6025	10.0487	10.3313	11.9874	11.9821	12.0122	12.2092	11.9253	11.6167	11.9677	12.0122
ILMN_2042792	TEX29	6.57267	6.49707	6.61126	6.72572	6.37284	6.68347	6.72911	6.50548	6.56254	6.45868	6.55327	6.46508	6.42084	6.44773	6.90429	6.35362	7.36241	7.17712	7.5916	7.42609	8.36158	7.70998	8.11931	7.29244	7.63696
ILMN_1729217	FAM131A	9.42165	9.93368	9.53626	9.35305	9.84101	9.99377	9.56908	9.40946	10.0674	9.68639	9.54805	9.18977	9.83821	10.3202	10.5945	9.76577	9.92359	10.6126	10.6286	11.1889	11.3074	11.0939	11.2942	10.3335	10.163
ILMN_1704290	SPTLC2	7.53237	7.31723	7.3599	7.17503	6.93896	7.14341	7.1534	7.10714	6.98394	7.26198	6.98225	7.34009	7.0022	7.07441	6.83905	7.28544	6.84622	8.30115	8.43508	7.60659	7.67024	7.79908	7.92391	9.10732	8.76909
ILMN_1742044	GNAI1	6.64045	7.64879	7.49044	7.68205	6.91674	7.03532	6.84215	6.78717	6.98537	7.09013	7.63923	8.14914	6.89727	7.14497	7.36875	7.86408	7.04952	8.31678	8.45579	7.65537	7.6544	8.01938	8.03474	9.10226	9.2662
ILMN_1682938	ARF3	8.52279	9.16515	8.48058	8.99359	8.51734	9.15494	9.17038	9.23893	9.13656	9.15286	9.05997	9.05899	8.86442	8.34043	8.41045	9.34873	7.94731	9.90288	9.88481	10.4249	10.2533	10.2938	9.68822	9.52126	9.4005
ILMN_1715384	B4GAT1	8.9662	9.93182	9.46961	8.59851	9.77752	9.89961	9.60979	9.64947	10.4786	9.72677	9.19854	9.24731	9.80511	9.61321	9.23	9.56656	8.71922	10.365	10.3378	11.2138	11.0958	10.7385	10.7595	10.0593	9.94765
ILMN_1708950	ASPHD1	6.8022	6.7747	7.02424	7.57204	6.7068	6.83369	6.79295	6.76406	7.02496	6.89366	6.61616	6.62487	6.88564	6.61524	7.20174	7.37965	7.64323	8.00362	7.91383	8.05528	7.85323	8.06182	8.30847	7.86715	8.0647
ILMN_1703572	PCDH20	7.57313	8.69957	7.66467	6.94568	6.37081	7.10502	6.64121	6.44579	8.30214	6.67047	6.66455	6.80871	7.42095	6.76342	6.43883	8.50805	6.44203	8.36158	8.02217	8.92312	8.62923	8.63219	7.95473	7.73006	7.43427
ILMN_1704665	GPM6B	11.5629	12.8501	11.7991	11.9605	11.9646	12.9727	12.5816	12.6195	12.0862	12.802	12.2418	12.8577	12.2385	12.4284	12.4885	12.5633	10.3378	13.4568	13.1788	13.3491	13.413	13.371	12.9574	13.4374	13.4219
ILMN_1786966	ATRNL1	6.63312	6.8713	6.47114	6.46323	6.58815	6.55815	6.58455	6.43733	6.52886	7.1559	6.51791	6.44939	6.52807	6.4162	6.4687	6.62339	6.49049	7.69461	7.35608	8.28553	8.17795	7.75916	7.61388	7.16836	7.08801
ILMN_2240923	CACNB1	6.59897	6.52255	6.48896	6.43921	6.6978	6.56796	6.50997	6.46332	6.47314	6.43291	6.40779	6.52854	6.45721	6.5167	6.54868	6.38371	6.37008	7.41271	7.43972	8.00296	7.95046	7.78802	8.08234	6.8731	6.94585
ILMN_1788184	CIDEA	6.49246	6.58499	6.89711	6.49859	6.5525	6.66026	6.58048	6.39473	6.57473	6.46516	6.60729	6.53785	6.48113	6.62405	6.50825	6.42835	6.45982	7.2091	6.90186	7.80512	8.00704	7.77189	8.29281	7.62839	7.32502
ILMN_1792276	CCDC149	7.33294	7.45768	7.08571	7.31465	6.81633	6.95439	7.10772	6.93968	6.70545	6.97957	7.35042	7.2866	7.02295	6.91165	7.03679	6.86453	6.62995	7.93993	8.36835	8.16527	8.46027	7.94226	7.91841	8.13253	7.99238
ILMN_1656537	SNRPN	9.02503	10.0062	9.60242	8.55525	10.3069	9.6462	9.69456	9.74869	10.3946	9.69863	9.67851	9.99775	9.88654	9.8545	8.69883	10.6734	10.2951	10.769	10.6981	11.0596	11.1435	11.049	10.9577	10.5083	10.3698
ILMN_2305407	ZBTB16	8.72367	7.28737	8.13714	9.51647	7.55862	7.89069	8.41321	8.66032	8.0584	9.24376	7.66199	9.08538	8.23498	7.41102	8.88642	8.19647	7.08391	9.84139	8.73595	9.12044	9.93251	9.07876	9.98202	8.93097	8.83292
ILMN_2377746	RUNX2	6.92758	6.77026	6.62117	7.14973	6.78189	6.83497	6.62656	6.94829	6.85567	6.95624	6.71305	6.80636	6.85977	6.75535	7.06717	6.79452	6.91981	7.73364	8.05864	7.55013	7.56668	7.79264	8.00048	8.40375	8.22473
ILMN_1805561	SLC14A1	6.5472	6.61601	6.56314	6.69075	6.89641	6.91743	7.27408	6.66046	8.62074	9.89996	7.23451	7.09213	6.86876	6.96983	6.58631	6.54772	6.54762	8.82427	7.19643	8.06333	9.5708	8.01354	9.0362	7.63888	6.93925
ILMN_1747460	TMEM184B	9.52197	9.86134	9.88425	10.0714	9.18368	9.06262	9.16068	9.42337	9.12286	9.06424	8.86466	8.98748	8.9417	8.71452	8.61458	8.73284	9.2759	10.1354	10.3712	10.2272	10.2838	10.1915	10.2131	10.5683	10.2131
ILMN_2124241	MUM1L1	6.5202	6.77742	6.45852	6.74838	6.45191	6.6627	6.56443	6.54404	6.35469	6.51297	6.77408	6.71072	6.40851	6.33859	6.42496	6.89168	6.35901	7.34485	7.79657	7.72966	8.02049	7.64045	7.49002	7.42609	7.59177
ILMN_1730491	FMNL2	9.73874	9.85656	10.4475	10.8526	9.60556	10.7133	10.0497	10.2259	9.8817	10.355	9.85656	10.8159	9.76817	10.5008	10.6413	9.76238	8.86676	11.4649	11.4937	10.6069	10.4714	10.8967	10.5817	11.9309	12.0371
ILMN_1682572	C2CD5	11.3484	10.891	10.0566	10.369	9.96893	10.3023	10.2867	9.9367	9.24789	9.97482	10.1999	11.03	10.1376	10.2783	10.075	10.5486	10.1845	11.2568	11.4491	11.3991	11.9381	11.3105	11.2908	11.0988	11.1063
ILMN_1733155	GIT1	8.35692	7.86113	7.64828	8.35294	8.0584	7.41486	7.50477	7.38055	8.23277	7.41307	7.00999	7.57927	7.69579	7.49758	7.51713	7.27662	8.57935	8.56152	8.80206	9.01336	8.85427	9.0335	9.13951	8.58202	8.41298
ILMN_1683263	TSPAN8	6.45827	6.72065	6.41891	8.16148	6.66535	6.52103	6.6364	6.68674	6.5303	7.05088	6.82391	7.05527	6.59101	6.54001	6.50927	6.70321	7.26786	7.1902	8.64682	6.90837	7.70458	6.92678	8.64299	8.12666	8.70751
ILMN_3237623	RNY1	8.46004	7.40119	7.86964	9.6796	9.27617	9.05076	8.65555	8.9438	9.16515	8.4147	8.18955	8.94741	9.09528	8.73573	8.96717	8.31191	11.1029	9.7274	10.0309	9.32305	9.4428	9.9721	10.0899	10.2602	10.4466
ILMN_1803779	AP2A2	7.28067	7.75529	7.39092	7.94438	7.72352	7.23846	7.55701	7.51317	7.49201	7.55789	7.38919	7.25517	7.56115	7.14822	6.96737	7.11388	7.77082	8.39499	8.37407	8.87873	9.01473	8.60399	8.78331	8.05672	8.0813
ILMN_1737418	ACSL6	8.11057	7.07612	6.56095	6.62245	6.88057	6.98375	7.53195	6.81018	7.72429	7.38228	7.06014	6.72401	7.0832	7.45153	6.44769	6.85805	6.84021	8.46054	7.8206	8.6255	8.26482	8.48723	8.24874	7.68898	7.52752
ILMN_1741869	WDR47	9.00667	9.45725	9.11576	8.03551	8.43296	9.52002	9.48268	9.83051	9.26033	9.1404	9.28402	9.49623	8.99096	9.78048	8.8901	9.38203	8.66115	10.2508	10.0875	10.58	10.5335	10.3882	9.89063	9.97739	10.1791
ILMN_1839481	SMAD9	7.2905	7.28161	6.82592	7.1698	6.86963	7.23405	7.19119	7.07116	6.69149	7.29262	7.02967	7.15911	6.83025	6.70157	7.20224	6.68599	6.55177	7.93815	8.16575	7.91742	8.27773	7.91616	8.07029	8.28117	8.0557
ILMN_1912997	VPS53	7.17037	8.03383	7.44169	7.66852	7.49184	7.88987	7.55939	7.74004	7.39863	7.57969	7.35844	7.39612	7.56888	7.32652	7.16879	7.28175	7.12032	8.54127	8.71479	8.95977	8.92109	8.6246	8.88166	7.99109	7.81342
ILMN_1779014	TSPYL1	9.90761	10.062	9.69652	8.82742	10.1301	10.1226	9.38291	9.72301	9.96779	10.2859	10.5999	10.2206	9.96174	9.19774	9.86327	9.90263	9.39988	10.5888	10.9704	11.5103	11.3725	11.0311	11.0497	10.3822	10.3936
ILMN_1699562	EFCAB1	6.4881	6.49431	6.52472	6.38669	6.34838	6.49895	6.59514	6.43827	6.57958	6.43709	6.31725	6.58515	6.38554	6.51326	6.63037	6.36603	6.85699	7.71078	7.18531	8.31216	8.42645	7.19618	7.74871	7.03669	6.95299
ILMN_1802380	RERE	10.0317	10.4761	10.0851	10.0435	9.73209	9.5946	10.0123	10.2665	9.28271	9.97084	10.2533	9.39889	9.5852	9.91299	8.46385	9.51675	9.04085	10.7545	10.8401	11.0243	10.9483	10.9166	10.5829	10.8089	10.6806
ILMN_2082209	TOX2	8.34796	9.33217	7.78869	9.03789	8.64865	8.49951	9.4551	9.01667	8.99126	8.04908	9.50109	8.82051	7.95334	9.08845	8.2691	10.5213	9.00242	9.73908	9.8366	10.5597	10.3925	10.1527	10.1108	9.28124	9.27617
ILMN_3235109	STXBP5L	6.32241	6.99086	6.65877	6.57142	6.54497	6.86355	6.66502	6.53757	6.47253	6.9068	6.56101	6.74231	6.34854	6.59208	6.54074	7.43743	7.55678	7.5773	7.5935	8.21659	8.4946	7.99468	8.1634	7.27036	7.09491
ILMN_2403006	TJP1	9.42506	10.2116	9.65052	9.3413	9.36004	10.7379	10.6386	10.6403	9.70919	10.5922	10.1515	9.24137	10.0842	9.85693	9.81743	9.77497	8.29572	11.0468	11.1475	10.4807	10.428	10.7733	10.4256	11.6066	11.5445
ILMN_1758400	GRIN3A	6.5807	6.77884	6.51062	6.51297	6.44888	6.61465	6.59916	6.50247	6.62577	6.50265	6.5451	6.67715	6.50801	6.47886	6.55444	6.44114	7.37715	7.46997	7.46517	8.06199	7.7983	7.89969	7.72253	7.49656	7.53216
ILMN_2139052	ZKSCAN1	7.19952	7.1661	7.51207	7.61853	7.22008	7.4399	7.53671	7.58815	8.2195	7.25905	7.14329	8.29132	7.95636	7.74248	6.82385	7.73111	7.22267	9.02879	8.75183	8.84613	8.48423	7.88484	8.67635	8.44327	8.58513
ILMN_1675266	NAGPA	9.57641	8.40101	9.09406	9.10039	8.92338	8.38519	8.58418	8.62048	8.27753	9.10131	9.06586	8.75388	8.32032	8.36626	8.32982	8.13576	7.75564	9.44437	9.54805	10.1428	10.2909	9.54461	10.256	9.22971	9.24889
ILMN_2225144	EIF4E3	9.27844	9.53766	8.73146	9.06235	8.7115	8.27402	8.60307	9.28271	7.50096	9.18919	9.02033	9.46182	9.58284	10.4489	8.92884	10.1787	10.0431	10.2015	9.89811	10.5353	10.2173	10.5391	10.1229	10.3673	10.0814
ILMN_1702009	SV2A	7.4648	8.07682	7.93116	8.54511	8.39581	8.85427	8.57077	8.62958	8.24038	7.61698	8.14033	8.01899	8.38013	7.99378	8.17226	9.02503	8.33578	8.92163	9.08845	9.69963	9.8366	9.61233	9.73411	8.91984	8.88745
ILMN_1772692	DICER1	9.74164	9.45037	9.70977	9.72511	8.44552	9.61233	9.74837	9.5462	8.7959	9.79264	9.08634	10.2329	8.94851	9.2295	9.42003	8.97186	8.22473	10.4873	10.8061	9.89104	9.85873	10.2828	9.68216	11.0805	11.2223
ILMN_2343048	ABCB9	8.51433	8.393	7.7849	8.99475	8.84971	9.56223	9.96101	9.14378	9.02879	9.23973	9.52517	8.88694	9.08907	8.05864	8.02132	8.94825	9.19624	9.79902	9.83476	10.3931	10.4689	10.0283	10.2794	9.6462	9.34244
ILMN_1716265	PGM2L1	10.3391	9.26505	9.79369	9.07555	8.81465	9.7701	9.42237	8.95521	8.46539	8.79248	9.97963	10.0439	10.0321	8.93207	10.0899	10.654	9.11142	10.5411	10.5052	11.195	11.2477	10.9516	10.7651	9.74195	9.71157
ILMN_2222880	SLC25A42	9.87554	9.5136	8.5929	9.10335	8.92884	9.42796	9.52069	9.60345	8.93048	9.6976	9.37367	9.12776	9.11088	8.44863	9.47853	9.05678	9.34781	10.2431	10.3621	10.6971	10.5314	10.6253	10.2724	9.8711	9.99298
ILMN_3299393	PNMAL1	9.13086	9.80677	8.97128	8.91458	9.49917	10.1008	9.76577	10.5018	10.0714	9.22214	8.76992	8.7255	9.09666	9.22782	9.67187	10.0396	8.75232	10.4719	10.3898	11.0832	11.098	10.7877	10.369	10.0482	9.82109
ILMN_1715024	LSS	9.02803	9.14126	9.70798	9.50606	8.68091	9.31261	8.83789	8.24359	8.65384	9.02287	8.51891	8.74193	8.80684	8.44002	8.49395	8.78381	8.54567	10.1488	10.2799	9.31202	9.4611	9.45599	9.67278	10.533	10.5976
[truncated: 1,645 more rows]

## Sheet: Fig S2A and S2B
!Sample_title	T_H004 mRNA	T_H005 mRNA	T_H006 mRNA	T_H007 mRNA	T_H008 mRNA	T_H009 mRNA	T_H010 mRNA	T_H011 mRNA	T_H012 mRNA	C_H001 mRNA	C_H002 mRNA	C_H003 mRNA
[truncated: 31,742 more rows]

[truncated: 22 more sheets: Fig S2C and S2D, Fig 2A and 2B, Fig 2C, Fig S3, Fig 2D, Fig 3A-E, Fig S4A-E, Fig 3F-G, Fig S4F-G, Fig 4A, Fig 4B, Fig 4C-D, Fig 4E, Fig 4F-H, Fig S5A-C, Fig 5A-H and Fig S6A-D, Fig 5I-J, Fig S5D, Fig S5E-I, Fig 6A …]
